# Supplementary material for: Identification and Characterization of miRNA Transcriptome in Potato by High-Throughput Sequencing
Source: PLoS One. 2013 Feb 21;8(2):e57233. doi: 10.1371/journal.pone.0057233 (PMC3578796; doi:10.1371/journal.pone.0057233)
Supplement: Table S1 — Predicted known and new miRNAs in potato. The table shows the predicted miRNAs according to the family number (family #); the super-scaffold location (chromosome id); the direction of chromosome strand where the miRNA maps (strand direction); read and precursor identification number according to the analysis (reads id, precursor id); the homologue of miRNA (miRNA family); read number for miRNAs and star sequences (read #, star read #); the location of miRNA and precursor RNA on the super-scaffold (mature miRNA location, precursor location) and the mature, precursor and star sequences. Total read numbers of each predicted miRNAs are indicated for the different tissues which were analysed. During the analysis DNA equivalent of RNA sequence was used. (XLSX) [file pone.0057233.s002.xlsx]

## Sheet: Table_S1_NEW1
family #	contig id	strand direction	reads id	miRNA family	read #	precursor id	mature miRNA location	precursor location	mature sequences	precursor sequences	Star sequence	star read #	LD_Leaf #	SD_Leaf #	Stolon #	Swollen_Stolon #
0	PGSC0003DMB000000651	-	PotatoMir1002136361_x16		16	PGSC0003DMB000000651_1058	184136..184159	184062..184159	AGGTACATGAACTCTAACGAGGCA	AGGTACATGAACTCTAACGAGGCATTATCAATCCCAAGTTTTAAAAATCTTTGTCCTACTAAAGTTTTGCCTAAGCATTTGTTAGATTCAAGACTTGC	CATTTGTTAGATTCAAGACTTGC	1	5	2	4	5
1	PGSC0003DMB000000651	-	PotatoMir1002870907_x9		9	PGSC0003DMB000000651_1158	161893..161916	161893..161950	ATGAGATGAAGTCAATGTTTGGAC	TTGGACATACGATTTTATCTCGTGAATTGAAATCATGAGATGAAGTCAATGTTTGGAC	TTGGACATACGATTTTATCTCGTGA	1	4	1	1	3
2	PGSC0003DMB000000660	-	PotatoMir1000747591_x56		56	PGSC0003DMB000000660_1323	5764..5787	5764..5898	AAGCGACGGACAACATCTCTTAGT	TTAGAGATGTTTTCCATCGCTTTTTATTAAAAATAATTATTTATAAATTAAAATATAACCACGCCGTCCGTCACTTTTTATTAATTTTAGTTGATTAATTATTTTTTAAAGAAGCGACGGACAACATCTCTTAGT	TTAGAGATGTTTTCCATCGCTTTT	0	15	17	16	8
3	PGSC0003DMB000000661	+	PotatoMir1002494475_x214		214	PGSC0003DMB000000661_457	138265..138288	138081..138288	ATAGGACTTTAGTTTAGTTAAGGT	GTTAATTAAACTATGGTCCTATTACCCCCTCAAATCCATTTTTTTTGTAATTTTATACACCTTTTTGACTTACGTGGCATCCAAACATCTTCCATGTGCCTCAACTATGTGGAATCATGGAGTGTGCCACGTAAGTCAAAAGGTGTATAAAATTCCAAAAAAAAAAAAAGAGTTTGAAGAGGTAATAGGACTTTAGTTTAGTTAAGGT	GTTAATTAAACTATGGTCCTATTA	3	28	31	93	59
4	PGSC0003DMB000000372	+	PotatoMir1000869891_x17		17	PGSC0003DMB000000372_1159	422244..422267	422180..422267	AAGTTGGATGATAATAATATATAT	ATATATTAATTATCGTTTTGATTTATTAAAAGGTGAGATTCTGAGATGGGTCAATATTCCTGGTAAGTTGGATGATAATAATATATAT	ATATATTAATTATCGTTTTGATTTAT	0	6	4	3	4
4	PGSC0003DMB000000671	+	PotatoMir1000869891_x17		17	PGSC0003DMB000000671_398	117014..117037	116950..117037	AAGTTGGATGATAATAATATATAT	ATATATTAATTATCGTTTTGATTTATTAAAAGGTGAGATTCTGAGATGGGTCAATATTCCTGGTAAGTTGGATGATAATAATATATAT	ATATATTAATTATCGTTTTGATTTAT	0	6	4	3	4
5	PGSC0003DMB000000303	+	PotatoMir1002132729_x9		9	PGSC0003DMB000000303_6	5569..5592	5523..5592	AGGGTTGTGACTTCTTGAAAAGGT	TTTTTCAATAAGTTGTGACTTTTCCAAAGAGTTGTGACTTTTCCAAAGGGTTGTGACTTCTTGAAAAGGT	TTTTTCAATAAGTTGTGACTTTTC	0	4	2	1	2
5	PGSC0003DMB000000685	-	PotatoMir1002132729_x9		9	PGSC0003DMB000000685_318	185537..185560	185537..185587	AGGGTTGTGACTTCTTGAAAAGGT	TTTTTCAATAAGTTATGACTTTTCCAAAGGGTTGTGACTTCTTGAAAAGGT	TTTTTCAATAAGTTATGACTTTTC	9	4	2	1	2
6	PGSC0003DMB000000726	-	PotatoMir1001568104_x121		121	PGSC0003DMB000000726_856	39263..39286	39263..39322	ACTAATGCCGGTAAAGACTTTAAC	TAAAGTCTTTAGCGACATTGGTTCTAATGGCACTTAACTAATGCCGGTAAAGACTTTAAC	TAAAGTCTTTAGCGACATTGGTTC	19	11	50	51	9
7	PGSC0003DMB000000140	+	PotatoMir1002426404_x502		502	PGSC0003DMB000000140_4017	1282895..1282918	1282895..1283093	ATACCGAACTTTGGAAATGACCTT	ATACCGAACTTTGGAAATGACCTTTTACCCCCCTGCACTATTTAATAGTGTATTTTAAAGGTATATATGTGCCCACGTGGACATCATAAATATTGCATCATTTTAAATAGTAATGTGTCCGCATGGGCACATATATACCTTTACAATACACTATCAAATAGTGCAGAGGATAAAAGATTTTCCATAAAGTTTGGTATCG	GATTTTCCATAAAGTTTGGTATCG	0	43	81	240	132
7	PGSC0003DMB000000732	-	PotatoMir1002426404_x502		502	PGSC0003DMB000000732_627	123215..123238	123044..123238	ATACCGAACTTTGGAAATGACCTT	ATACCGAACTTTGGAAATGACCTTTTACCCCTGCACTATTTAATAGTTATTTTAAAGGTATATATGTGCCCAGGTGGACATCATAAAAATTGCATCATTATAAATAGTAACGTGTCTACGTGAGCAAATATATACCTTTAAAATACACTATTAAATAGTGTAGGGGTAAAAGGTCTTTCATAAAATTTGGTATCG	GGTCTTTCATAAAATTTGGTATCG	27	43	81	240	132
8	PGSC0003DMB000000021	-	PotatoMir1003788433_x23		23	PGSC0003DMB000000021_15646	469162..469185	469162..469213	CGGGCTTGCCTAGAACGGGTTACC	TTTGCCTTCTGGGTCGAGCTCGTCGCACCGGGCTTGCCTAGAACGGGTTACC	TTTGCCTTCTGGGTCGAGCTCGTC	0	5	3	3	12
9	PGSC0003DMB000000101	+	PotatoMir1006225982_x6		6	PGSC0003DMB000000101_2953	976304..976327	976273..976327	TTTTGGAGAATCCGACACGCACCC	ACCCGTGTCGGGTTCTCCAAAAATACACTACTTTTGGAGAATCCGACACGCACCC	ACCCGTGTCGGGTTCTCCAAAAAT	0	3	0	1	2
9	PGSC0003DMB000000106	+	PotatoMir1006225982_x6		6	PGSC0003DMB000000106_5614	1679702..1679725	1679672..1679725	TTTTGGAGAATCCGACACGCACCC	ACCCATGTCGGATTCTCCAAAATACACTACTTTTGGAGAATCCGACACGCACCC	ACCCATGTCGGATTCTCCAAAATA	1	3	0	1	2
9	PGSC0003DMB000000159	-	PotatoMir1006225982_x6		6	PGSC0003DMB000000159_4620	1285193..1285216	1285193..1285247	TTTTGGAGAATCCGACACGCACCC	ACCCGTGTTGGATTCTCCGAAAATACACTACTTTTGGAGAATCCGACACGCACCC	ACCCGTGTTGGATTCTCCGAAAAT	0	3	0	1	2
9	PGSC0003DMB000000394	-	PotatoMir1006225982_x6		6	PGSC0003DMB000000394_3959	69370..69393	69370..69424	TTTTGGAGAATCCGACACGCACCC	ACCCGTCTCGGATTCTCCAAAAATACACTACTTTTGGAGAATCCGACACGCACCC	ACCCGTCTCGGATTCTCCAAAAAT	1	3	0	1	2
9	PGSC0003DMB000000742	-	PotatoMir1006225982_x6		6	PGSC0003DMB000000742_453	152736..152759	152736..152789	TTTTGGAGAATCCGACACGCACCC	ACCCGTGTTGGATTTCCAAAAATACACCACTTTTGGAGAATCCGACACGCACCC	ACCCGTGTTGGATTTCCAAAAAT	1	3	0	1	2
10	PGSC0003DMB000000767	+	PotatoMir1002281363_x16		16	PGSC0003DMB000000767_170	39501..39524	39438..39524	AGTTTAAAACGTTACTGTCGGTAA	ACTGATGGTAATGTTTTAAGTTTAAAATGTTACTGATGTAACGTTACTGATGGTAACGTTTTAAGTTTAAAACGTTACTGTCGGTAA	ACTGATGGTAATGTTTTAAGTTTA	0	3	4	5	4
11	PGSC0003DMB000000022	+	PotatoMir1001311113_x313		313	PGSC0003DMB000000022_269	107559..107582	107559..107615	ACACTAGTTGATCTTATTGATGAC	ACACTAGTTGATCTTATTGATGACCGAATTGATTCTTCTAGTAAGATCGATTTGTGT	CTTCTAGTAAGATCGATTTGTGT	0	14	20	170	106
12	PGSC0003DMB000001009	-	PotatoMir1001503542_x14		14	PGSC0003DMB000001009_224	6995..7018	6815..7018	ACGATACCAAACTTTATGAAGGAC	ACGATACCAAACTTTATGAAGGACCTTTTATTCCCTGCACTATTTAATAGTGTATTTTAAAGGTATATATGTGCCCACGTAGACATCATAAAAATTGCATCATTATAAATAGTAATGTATCCACGTGGGCACATATATACCTTTAAAATACACTATTAAATAGTGCAGGGAATAAAAGGTCCTTCATAAAGTTTGGTATCGTAA	CCTTCATAAAGTTTGGTATCGTAA	6	3	2	5	4
13	PGSC0003DMB000001067	+	PotatoMir1001858849_x24		24	PGSC0003DMB000001067_88	27519..27542	27519..27626	AGAGATCGGTTTTTATTGTAATTC	AGAGATCGGTTTTTATTGTAATTCATTTTTTTTCGAGAAAAAATTCCGACCTCCAGAGGTCGGAATTTGATTTTCTCGCTTTTATTTTGCATAAAAACCGATTACTTG	TTTGCATAAAAACCGATTACTTG	0	3	4	11	6
14	PGSC0003DMB000000026	-	PotatoMir1000560974_x29		29	PGSC0003DMB000000026_13855	765425..765448	765385..765448	AACGGAAAAGGGCCAAAAATACCC	AACGGAAAAGGGCCAAAAATACCCTTTTCGAATAATCCAGGGTGTTTTTAGCCCTTTTCCGTAT	GTGTTTTTAGCCCTTTTCCGTAT	1	5	5	11	8
15	PGSC0003DMB000000026	+	PotatoMir1001239380_x11		11	PGSC0003DMB000000026_2607	1118707..1118730	1118599..1118730	ACAAATAAGTCCATTACCTGAACC	TTCAGTTAATGGTCTATTATGTCTCGTGATATTAGTAATTTTGATCATATCATTTATAAATGAATTAGTCAAATATATAATATGATCAAAATGACTCGTATTAGTTAGACAAATAAGTCCATTACCTGAACC	TTCAGTTAATGGTCTATTATGTCT	0	6	1	1	3
16	PGSC0003DMB000000027	+	PotatoMir1002132803_x25		25	PGSC0003DMB000000027_6469	2076303..2076326	2076258..2076326	AGGGTTGTGACTTTTCTGAAGAGT	TTTTCAATGAGTTATAATTTTTCCGATTAGTTGTGATCTTTTCGAAGGGTTGTGACTTTTCTGAAGAGT	TTTTCAATGAGTTATAATTTTTC	0	4	5	9	7
17	PGSC0003DMB000000031	+	PotatoMir1000018741_x11		11	PGSC0003DMB000000031_3728	1305482..1305505	1305378..1305505	AAAAAAGCGACGGACAGCGTCTCT	AGATGTTGTCCGTCGCTTCTTTAAAAATAATTATTAAATAACAATTTATAGAAAGCGATGGACAGAGTGGTTATTTTTAAATTTATATATAATTATTTTTTAATAAAAAAGCGACGGACAGCGTCTCT	AGATGTTGTCCGTCGCTTCTTTAA	1	5	2	2	2
18	PGSC0003DMB000000033	+	PotatoMir1003951643_x42		42	PGSC0003DMB000000033_3600	1156872..1156895	1156872..1157064	CTTCAACTTTGAATGTGCACAAGT	CTTCAACTTTGAATGTGCACAAGTAGATATTTAAATTTGTATAAAATTGAATAAGTAGATTCACATGTTCCATATGACATAATACATGTAGGACGCCATATAGGATACGAATTGTCACGTTGGACGTATGTATTTATTTGTTCAACTTTATACAAATTTAAGTGTCAAGTTATGCATACCCAAAGTCGGAGAG	TTATGCATACCCAAAGTCGGAGAG	2	6	9	11	16
18	PGSC0003DMB000000294	-	PotatoMir1006058332_x10		10	PGSC0003DMB000000294_2844	810868..810891	810698..810891	TTTCAACTTTGAGTGTGCACAAGT	TTTCAACTTTGAGTGTGCACAAGTAGGCACTTAAGCTATCAAAAAGTTAAACAAGTATACGCACACGTCCTATGTGGCGTCCTTACGTGGAAATTCATGTCCTACATGTATTATGCCACAAAGGATGCGTGCATCTACTTGTTCAACTTTTAGATAGTTTAAGTGGCTACTTGTGCACACCCTAAGCTGGAGGA	TTGTGCACACCCTAAGCTGGAGGA	1	2	5	1	2
19	PGSC0003DMB000000004	-	PotatoMir1005745161_x7		7	PGSC0003DMB000000004_12096	4455046..4455069	4455046..4455146	TTCAAATGATCGTAACTTTGGCCT	GCCAAAGTTATGACCATTTGAAGTTACATAAATATACAACTACTTTTTTTGTGTTTCAATCTTTAATATGCTGAAACTTCAAATGATCGTAACTTTGGCCT	GCCAAAGTTATGACCATTTGAAGT	0	1	2	4	0
20	PGSC0003DMB000000033	+	PotatoMir1002056149_x35		35	PGSC0003DMB000000033_6776	2261694..2261717	2261694..2261740	AGGAGGTCGGAATTTTTAATGAAT	AGGAGGTCGGAATTTTTAATGAATTACAATAAAAACCGACCTCTTGA	ACAATAAAAACCGACCTCTTGA	0	6	8	12	9
20	PGSC0003DMB000000444	+	PotatoMir1002056149_x35		35	PGSC0003DMB000000444_764	304088..304111	304088..304134	AGGAGGTCGGAATTTTTAATGAAT	AGGAGGTCGGAATTTTTAATGAATTACAATAAAAACCGACCTCTTGA	ACAATAAAAACCGACCTCTTGA	0	6	8	12	9
20	PGSC0003DMB000000534	+	PotatoMir1002056149_x35		35	PGSC0003DMB000000534_711	174745..174768	174745..174791	AGGAGGTCGGAATTTTTAATGAAT	AGGAGGTCGGAATTTTTAATGAATTACAATAAAAACCGACCTCCTGA	ACAATAAAAACCGACCTCCTGA	0	6	8	12	9
21	PGSC0003DMB000000036	-	PotatoMir1006122626_x346		346	PGSC0003DMB000000036_10431	720937..720960	720821..720960	TTTGACAATGCACATCTAGACACT	TTTGACAATGCACATCTAGACACTTAACTTGGTTTAAGTTGGCCTCATAAACACCCAAATTTGAGAATGCACATCCAGAAAAGTGTGTTTACGGGGCCAACTTAAACCAAATTATGGTGTCTAGATGTGCATTTCAAAGT	TGTCTAGATGTGCATTTCAAAGT	6	42	106	138	46
22	PGSC0003DMB000000040	-	PotatoMir1002964519_x10		10	PGSC0003DMB000000040_9588	1641074..1641097	1641028..1641097	ATGGTATCGTGAGATGAAATCAGC	ATGGTATCGTGAGATGAAATCAGCGTTTGGACATGCGATTTTACGCTGATTTCATCTCATGATTCCATAT	TGATTTCATCTCATGATTCCATAT	0	3	2	2	3
22	PGSC0003DMB000000105	-	PotatoMir1002964519_x10		10	PGSC0003DMB000000105_4634	1693539..1693562	1693493..1693562	ATGGTATCGTGAGATGAAATCAGC	ATGGTATCGTGAGATGAAATCAGCGTTTGGACATGCGATTTTACGCTGATTTCATCTCATGATTCCATAT	TGATTTCATCTCATGATTCCATAT	0	3	2	2	3
22	PGSC0003DMB000000117	-	PotatoMir1002964519_x10		10	PGSC0003DMB000000117_6534	317793..317816	317747..317816	ATGGTATCGTGAGATGAAATCAGC	ATGGTATCGTGAGATGAAATCAGCGTTTGGACATGCGATTTTACGCTGATTTCATCTCATGATTCCATAT	TGATTTCATCTCATGATTCCATAT	0	3	2	2	3
22	PGSC0003DMB000000204	+	PotatoMir1002964519_x10		10	PGSC0003DMB000000204_3346	1089322..1089345	1089322..1089391	ATGGTATCGTGAGATGAAATCAGC	ATGGTATCGTGAGATGAAATCAGCGTTTGGACATGCGATTTTACGCTGATTTCATCTCATGATTCCATAT	TGATTTCATCTCATGATTCCATAT	0	3	2	2	3
22	PGSC0003DMB000000279	+	PotatoMir1002964519_x10		10	PGSC0003DMB000000279_1845	555297..555320	555297..555366	ATGGTATCGTGAGATGAAATCAGC	ATGGTATCGTGAGATGAAATCAGCGTTTGGACATGCGATTTTACGCTGATTTCATCTCATGATTCCATAT	TGATTTCATCTCATGATTCCATAT	0	3	2	2	3
22	PGSC0003DMB000000510	-	PotatoMir1002964519_x10		10	PGSC0003DMB000000510_2202	84404..84427	84358..84427	ATGGTATCGTGAGATGAAATCAGC	ATGGTATCGTGAGATGAAATCAGCGTTTGGACATGCGATTTTACGCTGATTTCATCTCATGATTCCATAT	TGATTTCATCTCATGATTCCATAT	0	3	2	2	3
23	PGSC0003DMB000000055	+	PotatoMir1002616581_x17		17	PGSC0003DMB000000055_2844	1003034..1003057	1002916..1003057	ATATTTTATGTGGTTAACTTAACT	TTAAGTTAATTATATAAGATATATCATTTTTTTTAAAATTATACGCGCATTCATCTCAATAAACTGTAAAGCCCCATAATTTTTCATTTGAGGTTGATGCATATAATTAAGAGATGATATATTTTATGTGGTTAACTTAACT	TTAAGTTAATTATATAAGATATAT	0	7	2	4	4
23	PGSC0003DMB000000201	+	PotatoMir1002616581_x17		17	PGSC0003DMB000000201_1336	439690..439713	439580..439713	ATATTTTATGTGGTTAACTTAACT	TTAAGTTAACCACATAAAATATGTTTAGTTTCTTTAGTTATATGCAGTCACCTCAATAAGCTGTAAAATCCTAGACATTAAAGATGAGGCATATACTTAAAGTAGACGATATATTTTATGTGGTTAACTTAACT	TTAAGTTAACCACATAAAATATGT	2	7	2	4	4
23	PGSC0003DMB000000252	+	PotatoMir1002616581_x17		17	PGSC0003DMB000000252_1118	449387..449410	449269..449410	ATATTTTATGTGGTTAACTTAACT	TTAAGTTAACCATATAAAATATGTTCTCCTTTAATTATATGCATCAACCTCAAGTTGAAAATATCTTAAGTTTTTGCGGCTTATTAAGGTGAATGCATAGAATTAAAGGAGATGACATATATTTTATGTGGTTAACTTAACT	TTAAGTTAACCATATAAAATATGT	0	7	2	4	4
23	PGSC0003DMB000000252	+	PotatoMir1002616581_x17		17	PGSC0003DMB000000252_1380	571978..572001	571860..572001	ATATTTTATGTGGTTAACTTAACT	TTAAGTTAACCATATAAAATATGTTCTCCTTTAATTATATGCATCAACCTCAAGTTGAAAACATCTTAAGTTTTTGCGGCTTATTAAGGTGAATGCATAGACTTAAAGGAGATGACATATATTTTATGTGGTTAACTTAACT	TTAAGTTAACCATATAAAATATGT	1	7	2	4	4
24	PGSC0003DMB000000059	-	PotatoMir1004299562_x5		5	PGSC0003DMB000000059_8606	823068..823091	823041..823091	GATTTGGTAGTTGGTGTTCTTGAA	GATTTGGTAGTTGGTGTTCTTGAAATTAGAGGATACGTTACCAATGGTCGA	AGAGGATACGTTACCAATGGTCGA	0	1	1	3	0
25	PGSC0003DMB000000006	-	PotatoMir1002079072_x89		89	PGSC0003DMB000000006_10432	2915002..2915025	2914954..2915025	AGGATTGTGACTTTTTCAAAGAGT	AGGATTGTGACTTTTTCAAAGAGTTGTGACTTTTCCAAAAGGTTGTGACTTCTCTGAAAAGGCACAACCAGA	TCTCTGAAAAGGCACAACCAGA	1	24	34	20	11
26	PGSC0003DMB000000067	-	PotatoMir1002596487_x58		58	PGSC0003DMB000000067_4818	1997955..1997978	1997955..1998042	ATATTATACTTGGGCATAAACTCC	AGTTTATGCCCAAGTATAATACATAATATTCAAGATTGGGAAAAGTCCCAATCTTGAATATTATATATTATACTTGGGCATAAACTCC	AGTTTATGCCCAAGTATAATACAT	1	5	8	28	17
26	PGSC0003DMB000000095	-	PotatoMir1002596487_x58		58	PGSC0003DMB000000095_8755	442740..442763	442740..442884	ATATTATACTTGGGCATAAACTCC	AGTTTATGCCCAAGTATATAATATATAATATTCAAGATTGAGACTTTTAAAAGGGAGTTTATGTCCAAGTATAATATATAATATTCAAGATTAGAACTTTAGTCCCAATCTTGAATATTATATATTATACTTGGGCATAAACTCC	AGTTTATGCCCAAGTATATAATATAT	5	5	8	28	17
27	PGSC0003DMB000000069	+	PotatoMir1005651335_x6		6	PGSC0003DMB000000069_4532	1318267..1318290	1318267..1318405	TTACACGTAGACAAGTTGACCATT	TTACACGTAGACAAGTTGACCATTTAAAATAAGACGACTCCTTTAATTATACACATGAGGTTTTATGGCTTATGAAACTAAGGAGTATAATTAAAGGAGGTGAAATTTTTTAAATGGTTTAACTTGTCTACGTATAATG	TGGTTTAACTTGTCTACGTATAATG	1	2	1	1	2
28	PGSC0003DMB000000069	+	PotatoMir1003012892_x11		11	PGSC0003DMB000000069_774	227653..227676	227653..227842	ATGTGGTACATATGAAATTTGAAA	ATGTGGTACATATGAAATTTGAAATTAATCAATTTTTTAGTTTGTTTTTATATATTTTAAGTTGCTAATTATTTGTATTTAGAGTATGTTTTACGTAAATATATTAGAAATCACAATAATTAACAAGTTAATATAAAAAAAAACTTATAAAAAATTCATTGACTTTTGAAATTTCATTTGTATCACATAA	TGAAATTTCATTTGTATCACATAA	0	6	1	1	3
28	PGSC0003DMB000000389	-	PotatoMir1003012892_x11		11	PGSC0003DMB000000389_1064	545622..545645	545456..545645	ATGTGGTACATATGAAATTTGAAA	ATGTGGTACATATGAAATTTGAAATTAATCAATTTTTTAGTATGTTTTTATATATTTTAAGTTGCTAATTATTTGTATTTAGAGTATGTTTTACGTAAATATATTAGAAATCACAATAATTAACAAGTTAATATAAAAAAAAACTTATAAAAAATTCATTGACTTTTGAAATTTCATTTGTATCACATAA	TGAAATTTCATTTGTATCACATAA	0	6	1	1	3
28	PGSC0003DMB000000531	+	PotatoMir1003012892_x11		11	PGSC0003DMB000000531_201	61353..61376	61353..61542	ATGTGGTACATATGAAATTTGAAA	ATGTGGTACATATGAAATTTGAAATTAATCAATTTTTTAGTTTGTTTTTATATATTTTAAGTTGCTAATTATTTGTATTTAGAGTATGTTTTACGTAAATATATTAGAAATCACAATAATTAACAAGTTAATATAAAAAAAAACTTATAAAAAATTCATTGACTTTTGAAATTTCATTTGTATCACATAA	TGAAATTTCATTTGTATCACATAA	0	6	1	1	3
29	PGSC0003DMB000000072	+	PotatoMir1000971035_x13	miR5303	13	PGSC0003DMB000000072_2428	893702..893725	893618..893725	AATATTTTTGAAGAGTCTGAGCAA	GCTCGGACTATTCAAATTGCTGCCCCACCCTGTGTAAGATCCTCCAAAAATGACTACTTTTGAAGGATTAAACACGCATCCGGCAATATTTTTGAAGAGTCTGAGCAA	GCTCGGACTATTCAAATTGCTGC	0	4	3	6	0
29	PGSC0003DMB000000114	+	PotatoMir1002618508_x6	miR5303	6	PGSC0003DMB000000114_532	155524..155547	155454..155547	ATATTTTTGAAGAGTCTGAGCAAC	TGCTCGGACCCTCAAAAGATGTTCTCGGATCCTCCAAAAATACATAGCTTTTGGAGGATCCGACACGTAGATATTTTTGAAGAGTCTGAGCAAC	TGCTCGGACCCTCAAAAGATGTTC	0	2	0	2	2
29	PGSC0003DMB000000272	-	PotatoMir1000503124_x7	miR5303	7	PGSC0003DMB000000272_3784	671118..671141	671118..671226	AACATTTTTGAAGAGTCTGAGCAA	GCTCAAACTCTCCAAAATTGTTGCCGCACTCGTGTCGGATCCTCCAAAAAAGAGCACTACTTTTGGTGGATCCAACACACTCTTCAACATTTTTGAAGAGTCTGAGCAA	GCTCAAACTCTCCAAAATTGTTGC	0	1	1	5	0
29	PGSC0003DMB000000322	+	PotatoMir1002618508_x6	miR5303	6	PGSC0003DMB000000322_162	42467..42490	42383..42490	ATATTTTTGAAGAGTCTGAGCAAC	TACTCGTACTCTCCAAAAATGTTGTCTCACCCGTGTCGAATTCAAAAATACACTATTTTTGGAGTATCCGACGCACAACCTTCGATATTTTTGAAGAGTCTGAGCAAC	TACTCGTACTCTCCAAAAATGTTG	0	2	0	2	2
30	PGSC0003DMB000000004	+	PotatoMir1002922473_x7		7	PGSC0003DMB000000004_3498	1313824..1313844	1313824..1313941	ATGCTGCTCGGACTCTTCAAA	ATGCTGCTCGGACTCTTCAAAAATGCCGTTGGGTTCGTGTCGGATCCTCCAAAAGTAGTGGATTTTTGGATGATCCGGCAAGAGTGCGTCAGCATTATAGAGAGTGCGAGCAACATAC	TAGAGAGTGCGAGCAACATAC	0	2	2	1	2
30	PGSC0003DMB000000007	+	PotatoMir1002922473_x7		7	PGSC0003DMB000000007_8045	3479984..3480004	3479984..3480101	ATGCTGCTCGGACTCTTCAAA	ATGCTGCTCGGACTCTTCAAAAATGTCAGTGGGTGCGTGCTGGATTCTCCAAAGGAGTGTATTTTTGGAGAATTTGACATGGGTATGACATCAAAAGTGAAGAGCCAGCACAACTTAG	TGAAGAGCCAGCACAACTTAG	0	2	2	1	2
30	PGSC0003DMB000000072	+	PotatoMir1002606682_x5		5	PGSC0003DMB000000072_642	266442..266465	266442..266561	ATATTGCTCGGACTCTTCAAAAAT	ATATTGCTCGGACTCTTCAAAAATGTTGATAGATGCATGTCAAATCTTCTAAAAAGTAGTGCATTTTTGGAAGATTCTACACTAATATGGCAATATTTTTGGAGAGTCCGAGCAACATTT	TTTTGGAGAGTCCGAGCAACATTT	1	1	2	2	0
31	PGSC0003DMB000000006	+	PotatoMir1001522481_x6		6	PGSC0003DMB000000006_2771	1579324..1579347	1579224..1579347	ACGGACCGTAGATCAATCCACAGT	TGTAGACTGATCTATGGACTGTAATCCGTCAATTGAAGCTGGGAGGTGTCTATTGTTGAAGTTGAAAGAATGGCAAAGTCCTGAGTCACAGAAGGGACCTACGGACCGTAGATCAATCCACAGT	TGTAGACTGATCTATGGACTGTAA	0	2	2	2	0
32	PGSC0003DMB000000076	-	PotatoMir1001166162_x7		7	PGSC0003DMB000000076_8576	721830..721853	721747..721853	AATTGAATAAGTAGACACACGTGT	AATTGAATAAGTAGACACACGTGTTTTACATGACATAATATAAATTAATTTGAGTATATTTGTTGCAAATTGTTATGTTGGATGTGTGTGTCTATTTATTCAACGTT	GTGTGTGTCTATTTATTCAACGTT	0	3	0	1	3
33	PGSC0003DMB000000077	-	PotatoMir1000648097_x6		6	PGSC0003DMB000000077_7229	735665..735688	735665..735784	AAGAACATTGAAAGAAAACTGATC	TTAATTTTCTTTTTTTGTTCATTATTTTATATAAGATTTTTGTTTTCTTTGTGTGTTTTCGTAGATGATTACGAAAATAATAAATTGTTCATAAATAAGAACATTGAAAGAAAACTGATC	TTAATTTTCTTTTTTTGTTCATTAT	0	2	0	1	3
34	PGSC0003DMB000000078	+	PotatoMir1001488903_x31		31	PGSC0003DMB000000078_4693	1426362..1426385	1426336..1426385	ACGACCCGTAGAACTGCCCACGAC	CTGGGTCACTTCTACGGGTCCTTCCTACGACCCGTAGAACTGCCCACGAC	CTGGGTCACTTCTACGGGTCCTTC	4	6	9	7	9
35	PGSC0003DMB000000078	+	PotatoMir1001299887_x15		15	PGSC0003DMB000000078_976	279924..279947	279924..279980	ACACCGAAGAACTGACACCGAAGA	ACACCGAAGAACTGACACCGAAGAACCAAATTTTTTCGGTTCGGTTTTTCGGTATTT	TTCGGTTCGGTTTTTCGGTATTT	0	4	7	2	2
36	PGSC0003DMB000000010	+	PotatoMir1005377443_x537		537	PGSC0003DMB000000010_5845	2005040..2005063	2005040..2005150	TGAACAAGTAGACACATGCGTCCT	TGAACAAGTAGACACATGCGTCCTAGGTGACATAATACACGTAGGACACCACATAAGATGTAAATTGCCATGTAGGATGCCACATAGGACGTGTGTATCTATTTGTTCAAC	GACGTGTGTATCTATTTGTTCAAC	16	21	55	285	172
36	PGSC0003DMB000000079	-	PotatoMir1005377443_x537		537	PGSC0003DMB000000079_6190	1639804..1639827	1639715..1639827	TGAACAAGTAGACACATGCGTCCT	TGAACAAGTAGACACATGCGTCCTACGTGGCATAATACATGTAGGACACCACGCGTAGGATGCAAATTGCTATGTAGGATACCACGTAGGACACATGTGTCAATTTGTTCAGC	GACACATGTGTCAATTTGTTCAGC	16	21	55	285	172
36	PGSC0003DMB000000204	-	PotatoMir1005377406_x130		130	PGSC0003DMB000000204_5970	363120..363143	363082..363143	TGAACAAGTAGACACATACGTCCT	TGAACAAGTAGACACATACGTCCTACGTGAAAAATCTCGATACATGTATCTATTTATTCAAC	GATACATGTATCTATTTATTCAAC	1	22	24	55	22
36	PGSC0003DMB000000421	-	PotatoMir1005377443_x537		537	PGSC0003DMB000000421_1743	472217..472240	472124..472240	TGAACAAGTAGACACATGCGTCCT	TGAACAAGTAGACACATGCGTCCTACATGACATAATATGTGCCCTGCGTAATAGAAATCACTTCGAATGTATCTTACGTGAATTGCTACGTAGGACACATGTGTTTATTTGTTTAAT	GACACATGTGTTTATTTGTTTAAT	2	21	55	285	172
36	PGSC0003DMB000000592	+	PotatoMir1005377443_x537		537	PGSC0003DMB000000592_964	252200..252223	252200..252311	TGAACAAGTAGACACATGCGTCCT	TGAACAAGTAGACACATGCGTCCTACGTGGCATAATACACGTAGAACTCCATGAAGGACACTTAATTGCCATGTAGGATGCCACGTAGAATGCATGCGTATATTTGTTCAAT	AATGCATGCGTATATTTGTTCAAT	2	21	55	285	172
37	PGSC0003DMB000000084	+	PotatoMir1005220602_x8		8	PGSC0003DMB000000084_3554	1872570..1872593	1872570..1872640	TCCTGGGGATTAGTATGAAAATTC	TCCTGGGGATTAGTATGAAAATTCGCAGGAAATTTATTTTCCTGCAAATTTTCATACTAATTCCTAGAAAA	ATTTTCATACTAATTCCTAGAAAA	0	2	1	1	4
38	PGSC0003DMB000000086	-	PotatoMir1006246194_x10		10	PGSC0003DMB000000086_9927	704406..704429	704334..704429	TTTTTCGTGATAATAATGGAATCA	TTTTTCGTGATAATAATGGAATCATGATATGTTAGAGTTGTTGTTGATTTCAACGTAAATAAACTAAATATGATTCCATTATTATCAAGAAAAAAG	ATTCCATTATTATCAAGAAAAAAG	6	3	4	1	2
39	PGSC0003DMB000000006	+	PotatoMir1003325706_x15		15	PGSC0003DMB000000006_7812	3921718..3921741	3921718..3921779	ATTTCGGTATACAAATGGGATGAC	ATTTCGGTATACAAATGGGATGACAAAAAATATTTGCAAGACCCATTTGTATACCAAAATAT	CAAGACCCATTTGTATACCAAAATAT	1	2	7	3	3
40	PGSC0003DMB000000091	+	PotatoMir1000713200_x7		7	PGSC0003DMB000000091_3299	1387026..1387049	1387001..1387049	AAGAGTTGTGACTTTTTCAAAGGG	TTTTTAAAGAGTTGTGACTTTTCCAAAGAGTTGTGACTTTTTCAAAGGG	TTTTTAAAGAGTTGTGACTTTTCC	2	2	1	1	3
41	PGSC0003DMB000000099	-	PotatoMir1002125862_x16		16	PGSC0003DMB000000099_8583	469284..469307	469245..469307	AGGGGTTGTGTATGTGTTTGGCCT	AGGGGTTGTGTATGTGTTTGGCCTTTTATTTAACTTGAGCTAAATACATCTATATCCGTTTTA	GCTAAATACATCTATATCCGTTTTA	0	4	5	2	5
42	PGSC0003DMB000000115	-	PotatoMir1005274387_x23		23	PGSC0003DMB000000115_8569	841215..841238	841128..841238	TCGTCCGTCGTTTTTAATTAAAAA	TCGTCCGTCGTTTTTAATTAAAAATAATTATTTATAAATTAAATAACGACGTCGTCTATCGTTTTTAGTTAATTTTAATTTATTTATTTTTTTAAAAAGCGACGGACGACG	TTTTTAAAAAGCGACGGACGACG	1	9	8	1	5
43	PGSC0003DMB000000117	+	PotatoMir1006031670_x9		9	PGSC0003DMB000000117_3292	1478171..1478194	1478171..1478297	TTTAGAGTTTAAGGTTTAGAGTTT	TTTAGAGTTTAAGGTTTAGAGTTTAAGGTTTGGGGTTTAGGGTTTAGGGTTAAGAGTATCATGGTTAGGGTTTAGGGTTTAGGGGTTAGGATATAGGGTTTAGGATTTAGGGTTTAGAGTTTAGGGT	GATTTAGGGTTTAGAGTTTAGGGT	0	2	4	1	2
43	PGSC0003DMB000000172	-	PotatoMir1006031670_x9		9	PGSC0003DMB000000172_7617	260186..260209	260186..260303	TTTAGAGTTTAAGGTTTAGAGTTT	ACTCTAAATTTTAAATTCTAAATCTAAAATAGTAAATCATAAATCATAAATTTTAGGATTTAAGTTTTTATGATTTAAGTTTTATGGTTTAAGGTTTAGAGTTTAAGGTTTAGAGTTT	ACTCTAAATTTTAAATTCTAAATC	2	2	4	1	2
43	PGSC0003DMB000000417	+	PotatoMir1006031670_x9		9	PGSC0003DMB000000417_811	492801..492824	492627..492824	TTTAGAGTTTAAGGTTTAGAGTTT	GGTTTAGTGTTTAGAATTTAGGATTAAGGGTTTAGGGTTTAGGGTTAGGGTTCAATGTTTGGAGTTTAGGATATAGGATTTAGGGTTTAGGATTTAGGGTTTAGGGATTAGAGTTTAGGATTTAGAGTTTAGGGTTTAGAGTTTGCGTTTAGGTTTTAGGGTTTAGGCTTTTGTTTTAGAGTTTAAGGTTTAGAGTTT	GGTTTAGTGTTTAGAATTTAGGAT	0	2	4	1	2
44	PGSC0003DMB000000125	+	PotatoMir1004979244_x205		205	PGSC0003DMB000000125_3252	947303..947326	947303..947517	TAGTTTTTGGACGACAGGGGCACC	TAGTTTTTGGACGACAGGGGCACCAATGTCCCAAAAGTATGACGGAGGGTATCTGCATACCATTTACGATAGTTCGGGGGTATATTTATCCTTTTTCCTATTATTATTTTATAAAGGGAAAAAGGACAAATATACCCTTAAACTATCATAAATGGTATGTAGATACCCTCTGTCATACTTTTGAGACATTGGTGCCCTGCCGTCCAAAAAATAGA	TGCCCTGCCGTCCAAAAAATAGA	27	6	58	93	48
45	PGSC0003DMB000000008	+	PotatoMir1006130958_x67		67	PGSC0003DMB000000008_3446	1141129..1141152	1141129..1141308	TTTGAGTATGCACAAGTAGACACT	TTTGAGTATGCACAAGTAGACACTTAAACTTATATAAAATTGAACAAGTAGACATACGTCTCCTACATGACATAATACACGTCGGACACAAAATTGTCATGTAGAGTGCCATGTAGGATGAATGTGTCTATTTGTTCAATTTTATACAAGTGTAAGTGCCTACTTGTGCACACACAAAGT	TGCCTACTTGTGCACACACAAAGT	2	10	15	33	9
46	PGSC0003DMB000000143	+	PotatoMir1003011238_x108		108	PGSC0003DMB000000143_2118	818594..818617	818594..818819	ATGTGGCACTTTTCGGATTTTGAG	ATGTGGCACTTTTCGGATTTTGAGATTTAAACAAGTCTAACTTTGACTGTAAATTTTTCATAGATCTTTTAAACATTTTGAATTATCAATATTTGTGAATTATAGTACTTTTTACGTAGTTTACAAATATACAAATTTTATTTCAAAAAAAATTGATCATTTCATGCGTAAATTTCTAGCCAAACTTAAACTGTTTGACTCTCGAAAAATGAAAAGTGCCACATAA	CGAAAAATGAAAAGTGCCACATAA	6	8	22	53	20
47	PGSC0003DMB000000144	+	PotatoMir1004182473_x34		34	PGSC0003DMB000000144_1800	702522..702545	702522..702571	GAGATGAGATCAATGTTTGGACAT	GAGATGAGATCAATGTTTGGACATGTGATTTCATATTGATTTCATCTCAT	TTTCATATTGATTTCATCTCAT	2	6	5	8	15
48	PGSC0003DMB000000151	+	PotatoMir1003317851_x50		50	PGSC0003DMB000000151_468	131721..131744	131721..131775	ATTTCCAGAAAAGCGACGGACAGT	ATTTCCAGAAAAGCGACGGACAGTGTCCTTTAGTCCATCACTTTTCTGGGATTTT	AGTCCATCACTTTTCTGGGATTTT	0	7	7	24	12
48	PGSC0003DMB000000163	+	PotatoMir1003317851_x50		50	PGSC0003DMB000000163_3	998..1021	966..1021	ATTTCCAGAAAAGCGACGGACAGT	TGTCCGTCGCTTTTTTAAGTTTTTAAAATAAAATTTCCAGAAAAGCGACGGACAGT	TGTCCGTCGCTTTTTTAAGTTT	0	7	7	24	12
49	PGSC0003DMB000000157	-	PotatoMir1006226006_x25		25	PGSC0003DMB000000157_6122	1126957..1126980	1126957..1127011	TTTTGGAGAATCTGACACGGGTGT	GAGTGTGTCGGATTCTCCAACATTTGTGTAATTTTGGAGAATCTGACACGGGTGT	GAGTGTGTCGGATTCTCCAACATT	0	4	4	9	8
49	PGSC0003DMB000000550	-	PotatoMir1003398604_x43		43	PGSC0003DMB000000550_1297	156711..156734	156711..156760	ATTTTTGGAGAATCTGACACGGGT	ACGTTCGGATTCTCCAAAAGTAATGTATTTTTGGAGAATCTGACACGGGT	ACGTTCGGATTCTCCAAAAGTAA	0	8	20	11	4
50	PGSC0003DMB000000157	-	PotatoMir1003366893_x11		11	PGSC0003DMB000000157_6310	1076570..1076593	1076570..1076621	ATTTTACGTTGATTTCATCTCATG	TGAGATGAGATTAACGTTTGGATATATGATTTTACGTTGATTTCATCTCATG	TGAGATGAGATTAACGTTTGGATAT	1	5	2	1	3
51	PGSC0003DMB000000163	+	PotatoMir1002493032_x16		16	PGSC0003DMB000000163_2516	1337274..1337297	1337094..1337297	ATAGGACCCTAGTTAAATTTAGGT	CTAAATTTAACTAGGGTCCTACTAGCTACCTTAAATTATTTTAAAATAAAATAAATACACCATAAAAATTGATGTGGCATAGAAAATGTGCACTTGCCTTCAAGAGAGTGTGCACATTTTCTATGCCACATCAATTTTTATGGTGTATTTATTTCATTTTAAAATTGTTTAAGGTGGCTAATAGGACCCTAGTTAAATTTAGGT	CTAAATTTAACTAGGGTCCTACTA	1	4	3	6	3
52	PGSC0003DMB000000172	+	PotatoMir1000876644_x108		108	PGSC0003DMB000000172_2160	709208..709231	709135..709231	AATAAAAAGAAGCCTCACACAACT	TTGTGTGAGGTTTCTTTTTGTTTCACAAAGCAGAGCGACCCAAATCTTCCTCTTTGGGTCCACCAACTTGTGAAATAAAAAGAAGCCTCACACAACT	TTGTGTGAGGTTTCTTTTTGTTTC	6	24	42	22	20
53	PGSC0003DMB000000172	+	PotatoMir1002861308_x16		16	PGSC0003DMB000000172_3855	1216644..1216667	1216644..1216756	ATGACTTTAAGTCGCGTCTGGCCC	ATGACTTTAAGTCGCGTCTGGCCCGCCACAGCGGCACCCAGTCCACTACAGCGTCCCCGCTAGAGCGACCAAAAGTTCCGCTAAGGCGGGTTGCACGAGACAAAGAGTTATTT	GTTGCACGAGACAAAGAGTTATTT	0	4	4	4	4
54	PGSC0003DMB000000173	+	PotatoMir1001741501_x28		28	PGSC0003DMB000000173_2026	710278..710301	710278..710351	AGAAGAAAATCGCTCCGTCAGAAG	AGAAGAAAATCGCTCCGTCAGAAGCGATTTTAGCCTTTTGGATAAAAAAATTTTGATGTGCCATTTTTATTTAT	TTTGATGTGCCATTTTTATTTAT	0	8	4	8	8
55	PGSC0003DMB000000178	-	PotatoMir1002325510_x31		31	PGSC0003DMB000000178_4499	513429..513452	513242..513452	ATAAATATGTCATTTAACTTGGTC	ATAAATATGTCATTTAACTTGGTCTCATTCTACATTTATGCCCTCCAACTTTGAGATTGCACAAGTAGACATTTAAACCTGTATAAAATTGAACAAATAGACACACACGTCCTACTTGGGATCCTACACAAAATTTTTGTCCTACTTGGTGCACACCAAAGTTGGAGGGCTTAAATGTGAAATGAGGCCAAATTAAAGGGCACATTTATAT	CCAAATTAAAGGGCACATTTATAT	4	7	7	9	8
56	PGSC0003DMB000000194	-	PotatoMir1002836410_x28		28	PGSC0003DMB000000194_4632	833986..834009	833986..834057	ATGAATACAATGTTTGGATAAATT	ATTGTTTCATATTGTATTGTATTTTATTGTATCATACTGTACTGTTTAATGAATACAATGTTTGGATAAATT	ATTGTTTCATATTGTATTGTATTT	4	4	8	8	8
57	PGSC0003DMB000000214	+	PotatoMir1003003528_x68		68	PGSC0003DMB000000214_873	403574..403597	403574..403791	ATGTGACACTTTTTGAATTTCGAG	ATGTGACACTTTTTGAATTTCGAGATTCAAACAAGTCTATCTTTGACCGTAAATTTTTCATACATCTTTTTAATATTTTGTGTTGTTGTGACTTATAGTACTTTTTATGTAGTTTATAAATATATAAATTTCATTTCAAAAAAATTAAAGATTACATGGGTAAATTATCGGTCAAACTTAAACTGTTTGACTCTCGAAAAATGAAAAGTACCACATAA	CGAAAAATGAAAAGTACCACATAA	3	17	31	15	5
58	PGSC0003DMB000000215	+	PotatoMir1005067965_x6		6	PGSC0003DMB000000215_2913	952994..953017	952994..953066	TATTGGATATTGAAAATGAAACTT	TATTGGATATTGAAAATGAAACTTTAGTTATCGAGATATTCAAACTAAAGTTTCATTTTCAAGGTCCAATAGC	GTTTCATTTTCAAGGTCCAATAGC	4	3	0	1	2
59	PGSC0003DMB000000013	+	PotatoMir1003397545_x20		20	PGSC0003DMB000000013_3244	952122..952145	952076..952145	ATTTTTGAATGGAAGGCCCATGTG	CATGGTCTTTTCTTTCAAAAATATATTATATTAGGAGTTGCTATATATTTTTGAATGGAAGGCCCATGTG	CATGGTCTTTTCTTTCAAAAATAT	1	4	5	5	6
60	PGSC0003DMB000000226	+	PotatoMir1002678727_x6		6	PGSC0003DMB000000226_2424	849094..849117	849055..849117	ATCCAAGTGAAGTGTATCGTCTCA	GGAGGGTGCACCTCACTTAGATTTGACATTATGCTCAAAATCCAAGTGAAGTGTATCGTCTCA	GGAGGGTGCACCTCACTTAGATTT	0	3	0	1	2
61	PGSC0003DMB000000229	-	PotatoMir1001696104_x45		45	PGSC0003DMB000000229_4268	850477..850500	850477..850622	ACTTTTCTGAAGGGTTGTGACCTT	GAGTTTTGACTTTCCTGAAGAGTTGCGACTTTTCTGAAGAATTGTGACTTTTCTGAAGAATTGTGACTTTTCTTAAGAGTTGTAAACTTTATGAAAAGTTACGAATTTTCCATAAGGTTGTGACTTTTCTGAAGGGTTGTGACCTT	GAGTTTTGACTTTCCTGAAGAGTTG	1	8	12	8	17
62	PGSC0003DMB000000013	+	PotatoMir1001480909_x9		9	PGSC0003DMB000000013_460	156204..156227	156173..156227	ACGAACCGTAGATCCCATCCGTGG	ACGGGGTCATCTATGGTTCGTGGTTTATTTTACGAACCGTAGATCCCATCCGTGG	ACGGGGTCATCTATGGTTCGTGG	0	3	3	1	2
63	PGSC0003DMB000000237	+	PotatoMir1006156686_x24		24	PGSC0003DMB000000237_2447	689713..689736	689713..689909	TTTGGGTGTGCACAAGTAGATACT	TTTGGGTGTGCACAAGTAGATACTCAAATTTATATAAACTTGAACAAATATACTCAATCGTTCTACATGATATATTTGCATGGGATACACTTGAACTGCTTAGTATTATGTCATGTAACATATTATGTGTAGGATGTGTGAGTCTATTTGTTTAACTGTATTCAAGTTTAACTGTCTATTTATGTACACTCATAAGT	TGTCTATTTATGTACACTCATAAGT	1	5	8	7	4
64	PGSC0003DMB000000243	-	PotatoMir1000102548_x929		929	PGSC0003DMB000000243_4273	659896..659919	659896..659983	AAAAGAATGACCTGGTTTGACTTG	AGGGAAGCAGGTCATTCTTTATGAAACGGAGGGAGTATTATAAAATAATACTCCCTCCGTTTAAAAAAGAATGACCTGGTTTGACTTG	AGGGAAGCAGGTCATTCTTTATG	6	125	165	433	179
65	PGSC0003DMB000000244	-	PotatoMir1002958837_x96		96	PGSC0003DMB000000244_2690	943754..943777	943711..943777	ATGGGGATTAGTATGAAAATTTGC	ATGGGGATTAGTATGAAAATTTGCAGGAAAATAAGTTTCCTGCGGATTTTCATACTAATTCCTAGAA	GGATTTTCATACTAATTCCTAGAA	4	7	39	29	21
66	PGSC0003DMB000000258	+	PotatoMir1001726600_x65		65	PGSC0003DMB000000258_1584	829665..829688	829665..829780	AGAAATTACTCATTAGTCGATGAT	AGAAATTACTCATTAGTCGATGATACATAAGAGTATATTACTCTTATACTCATTAGTCAATGATACATAAGAGTATATTATTCTTATAGTATTATAGACTAATGAGTAATTTCTGA	TATAGACTAATGAGTAATTTCTGA	1	11	11	26	17
66	PGSC0003DMB000000342	+	PotatoMir1001726600_x65		65	PGSC0003DMB000000342_1989	646975..646998	646975..647055	AGAAATTACTCATTAGTCGATGAT	AGAAATTACTCATTAGTCGATGATACTATAAGAGTATATATTCTACTCTTATAGTATCATTGACTAATGAGTAATTTCTGA	CATTGACTAATGAGTAATTTCTGA	4	11	11	26	17
67	PGSC0003DMB000000283	+	PotatoMir1004113062_x18		18	PGSC0003DMB000000283_181	26095..26118	26039..26118	GAATTTTCAAATGATCGTAACTTT	AGTTAAGGACGTTTGAACTTTCCCAAATTCACAGCTACCTTAATCTTTAAGATACTGAATTTTCAAATGATCGTAACTTT	AGTTAAGGACGTTTGAACTTTCCC	0	2	10	1	5
68	PGSC0003DMB000000298	-	PotatoMir1001199337_x70		70	PGSC0003DMB000000298_2976	711685..711708	711622..711708	AATTTCATTGAGTATGTTGTTGTT	AATTTCATTGAGTATGTTGTTGTTGTAAAGGATATTGAATGAATGCAAGTACAAAAGTTACAACAACAACATACTTACTGAAATTCC	CAACAACATACTTACTGAAATTCC	1	17	15	27	11
69	PGSC0003DMB000000299	-	PotatoMir1003120195_x35		35	PGSC0003DMB000000299_3203	345533..345556	345338..345556	ATTCAAGGCTCAAACTCGAGACCT	ATTCAAGGCTCAAACTCGAGACCTCTGGTTAAGATAGATGGATCATATATATCCCACCACAACTTTTGTTGGTACTAATAATGACTTAATTTACTTTCTCTTAAAAATTAGGCAATATGTTGGATTTATTTGTTGTGTTCTACCCACAAAGATTTGGTTGAGTGGAAGTTAGTATTTATTTATCCTTAACCAGAAGTGTCAAGTTCGAGTCTTGGACAT	GTGTCAAGTTCGAGTCTTGGACAT	0	8	3	9	15
70	PGSC0003DMB000000308	+	PotatoMir1006005967_x91		91	PGSC0003DMB000000308_1467	592298..592321	592298..592373	TTTAAATGAGAATTTTGGACTATT	TTTAAATGAGAATTTTGGACTATTCGTAACAATAATTATAAAATTAATGGGATAGTTTTAATTTTTTATTTAATTG	TAGTTTTAATTTTTTATTTAATTG	0	18	25	27	21
71	PGSC0003DMB000000315	+	PotatoMir1006151702_x13		13	PGSC0003DMB000000315_1073	311735..311758	311627..311758	TTTGGCACAATTTCATTGGCAACC	TTGCCAATGAAATAATGCCAAAAAAAAAAAAAACTCATTACATTAGATAGTCAAAGGTAATGATTTTGTCTCTTTTTGGACTGCCAAATGTACTGATTTTCTGTCTTTTTTGGCACAATTTCATTGGCAACC	TTGCCAATGAAATAATGCCAAAAA	0	6	4	1	2
72	PGSC0003DMB000000015	-	PotatoMir1005935486_x375		375	PGSC0003DMB000000015_9608	1984842..1984865	1984842..1984958	TTGGAGGATTTGAAGATTTCAACT	TTGAAGAATTTAAAGACTTCAACTTGCATACTTGGAGGATTTGAAGACGTCATCTTGCATACTTGGAGGATTTGAAGACTTAAACTTGCATATTTGGAGGATTTGAAGATTTCAACT	TTGAAGAATTTAAAGACTTCAACT	2	23	111	167	74
72	PGSC0003DMB000000502	+	PotatoMir1005935486_x375		375	PGSC0003DMB000000502_735	266745..266768	266683..266768	TTGGAGGATTTGAAGATTTCAACT	TTGGAGGATTTAAAGACTTCAACTTGCATACTTGGAAGATTTGAAGACTTCAGCTTGCATACTTGGAGGATTTGAAGATTTCAACT	TTGGAGGATTTAAAGACTTCAACT	0	23	111	167	74
73	PGSC0003DMB000000345	-	PotatoMir1002870843_x64		64	PGSC0003DMB000000345_3261	40036..40059	40006..40059	ATGAGATGAAATTAGCGTTTGGAT	ATGAGATGAAATTAGCGTTTGGATATGCGATTTTACGTTGATTTCATCTCATGA	TTTACGTTGATTTCATCTCATGA	15	15	8	25	16
74	PGSC0003DMB000000376	+	PotatoMir1001347660_x47		47	PGSC0003DMB000000376_468	171075..171098	171075..171212	ACATACTCGACATGCAATTAAATT	ACATACTCGACATGCAATTAAATTATATAAATCATCACTATGTTTCTCTTAATTAAGCTGAATTAATATATGATTCAACTTGCTTAAGAGAAAAATAATGTATACTTATACTAATTTAATTGCATGCCAAGTGTGTGG	TTTAATTGCATGCCAAGTGTGTGG	8	10	4	24	9
75	PGSC0003DMB000000388	+	PotatoMir1002979787_x155		155	PGSC0003DMB000000388_963	376697..376720	376697..376774	ATGTAGAGAATATGTGGTAACCCT	ATGTAGAGAATATGTGGTAACCCTAATGAGTGGAGGAAGGACCAATTTATAGAGGTTATGACGTAATCTAGTACGTCC	GGTTATGACGTAATCTAGTACGTCC	0	24	39	64	27
76	PGSC0003DMB000000395	+	PotatoMir1002699934_x41		41	PGSC0003DMB000000395_886	420390..420413	420390..420607	ATCCGAACTTTGACCGAAATTGCT	ATCCGAACTTTGACCGAAATTGCTATAACAATACCGAACTTTGAAAAGGACATTTTACCCCTGCACTATTTAATAGTGTATTTTAAAGGTATATAAATAGTAGTGTGTCCATGTGGGCACATATATACCTTTAAAATACACTATTAAATAGTGCAGGGGTAAAATGTCCTTTTCAAAGTTCGGTATTGTTATAGCAATTTCGGTCAAAGTTCGGATAT	CAATTTCGGTCAAAGTTCGGATAT	33	11	16	10	4
77	PGSC0003DMB000000422	-	PotatoMir1004218686_x8		8	PGSC0003DMB000000422_2174	270354..270377	270354..270491	GAGTAATTTATGAACAAGAAACCT	GTTTCTTGTTCATAAATTACTCATTAGTCAATGATACTATAAGAGTATATATATACTCGTATATACATATGTATACGAGTATATATATATACGAGTATAGTATCATTGACTAATGAGTAATTTATGAACAAGAAACCT	GTTTCTTGTTCATAAATTACTCAT	0	5	0	1	2
77	PGSC0003DMB000000422	+	PotatoMir1004218686_x8		8	PGSC0003DMB000000422_836	270473..270496	270359..270496	GAGTAATTTATGAACAAGAAACCT	GTTTCTTGTTCATAAATTACTCATTAGTCAATGATACTATACTCGTATATATATATACTCGTATACATATGTATATACGAGTATATATATACTCTTATAGTATCATTGACTAATGAGTAATTTATGAACAAGAAACCT	GTTTCTTGTTCATAAATTACTCAT	0	5	0	1	2
78	PGSC0003DMB000000429	-	PotatoMir1002776450_x10		10	PGSC0003DMB000000429_2000	392295..392318	392295..392345	ATCTCGAGATAAGTTATTCTGGAC	TGAGAGCAACTTATCTTGAGATTTATTATCTCGAGATAAGTTATTCTGGAC	TGAGAGCAACTTATCTTGAGATTT	0	2	4	1	3
79	PGSC0003DMB000000451	-	PotatoMir1004183433_x37		37	PGSC0003DMB000000451_3475	14257..14280	14257..14376	GAGATGGAATCAGTGTTTGGACAT	GTCCAAACACTGATTCCATCTCATGATCCCATATCATGATATGGTATCGCATGTAGGAATTTGGTCATGTGATACCATATCACGCTATGAAATCATGAGATGGAATCAGTGTTTGGACAT	GTCCAAACACTGATTCCATCTCAT	21	11	10	8	8
80	PGSC0003DMB000000457	-	PotatoMir1001493776_x18		18	PGSC0003DMB000000457_1699	449807..449830	449807..449864	ACGAGACCAAACCAACCCGACATT	ATTTGGGTTGGTTTGGTTTCAACTAAAAAAATCAACGAGACCAAACCAACCCGACATT	ATTTGGGTTGGTTTGGTTTCAACT	4	5	3	5	5
81	PGSC0003DMB000000019	-	PotatoMir1000213714_x10		10	PGSC0003DMB000000019_15879	770286..770309	770255..770309	AAACCCAGAAAAGCGACGGACAGT	AAACCCAGAAAAGCGACGGACAGTGTCCTTTAGTCCGTAGTTTTTCTGGATTTTC	AGTCCGTAGTTTTTCTGGATTTTC	1	4	3	1	2
82	PGSC0003DMB000000562	-	PotatoMir1004630472_x11		11	PGSC0003DMB000000562_1076	235497..235520	235497..235639	GTTCATAATTATAGTATAAGGATG	TCCTTATGCTACAATTGTGAACAAAAAAATCCTTTAACTATTCCAAGATTTTTGTAATAAAAGTTAAGAGAAGAATGTTTATTGCAAATTTTGGGATTGTTAAAGGATATTTTTTTTTTGTTCATAATTATAGTATAAGGATG	TCCTTATGCTACAATTGTGAACAA	2	5	2	2	2
83	PGSC0003DMB000000623	+	PotatoMir1001969497_x6		6	PGSC0003DMB000000623_203	61771..61794	61690..61794	AGCCATTTTTCTTTGTTTTGGAGC	TCCAAAACAAGAAAAAATGGTTCAATTTTGCTCTTGAACTATTCAAATTGTCCAATTTTGAGTAATTAAAGGTCAAGATTGAGCCATTTTTCTTTGTTTTGGAGC	TCCAAAACAAGAAAAAATGGTTCA	0	2	1	3	0
84	PGSC0003DMB000000251	+	PotatoMir1005956957_x6		6	PGSC0003DMB000000251_1956	540459..540481	540459..540515	TTGGGTTGGTTTGGTCTCGGGTT	TTGGGTTGGTTTGGTCTCGGGTTGATTTTTTTTAATTAAAACCAAATCAACCCAAAT	TTAAAACCAAATCAACCCAAAT	2	1	1	4	0
85	PGSC0003DMB000000326	-	PotatoMir1005125743_x16		16	PGSC0003DMB000000326_2203	677386..677408	677277..677408	TCACCTTCAGAATTGTAGATTTC	TCACCTTCAGAATTGTAGATTTCACATGTCTTGTGATGGCATCTTTTTCAAAAGTTATAGCTTTGCAATCAAAAGTTGAATTCTTTGGTTACCATAACAAGATATGTGAAATCTACAAGTGTGAAGGTGAGT	AATCTACAAGTGTGAAGGTGAGT	1	6	4	3	3
86	PGSC0003DMB000000487	-	PotatoMir1005676747_x12		12	PGSC0003DMB000000487_1859	223752..223774	223717..223774	TTAGACACCTCAACTAAGACTTG	TTAGACACCTCAACTAAGACTTGTACCTATTGATTTGGTCATTTTTGAGTGTTTAAGT	GGTCATTTTTGAGTGTTTAAGT	0	4	2	3	3
87	PGSC0003DMB000000027	+	PotatoMir1005536707_x462		462	PGSC0003DMB000000027_3896	1226289..1226310	1226289..1226336	TGGTCGGCATGACTCCCGAGGT	TGGTCGGCATGACTCCCGAGGTTTTCAGTGTGAGTCGGTGTGATTAGG	AGTGTGAGTCGGTGTGATTAGG	15	25	42	234	154
87	PGSC0003DMB000000095	+	PotatoMir1005536707_x462		462	PGSC0003DMB000000095_3687	1380803..1380824	1380803..1380850	TGGTCGGCATGACTCCCGAGGT	TGGTCGGCATGACTCCCGAGGTTTTCAGTGTGAGTCGGTGCGATTAGG	AGTGTGAGTCGGTGCGATTAGG	19	25	42	234	154
87	PGSC0003DMB000000296	+	PotatoMir1005536707_x462		462	PGSC0003DMB000000296_2451	745495..745516	745495..745542	TGGTCGGCATGACTCCCGAGGT	TGGTCGGCATGACTCCCGAGGTTTTCAATGTGAGTCTGTGCGATTAGG	AATGTGAGTCTGTGCGATTAGG	0	25	42	234	154
87	PGSC0003DMB000000339	-	PotatoMir1005536707_x462		462	PGSC0003DMB000000339_3484	258895..258916	258869..258916	TGGTCGGCATGACTCCCGAGGT	TGGTCGGCATGACTCCCGAGGTTTTCAGTGTGAGTTGGTGCGATTAGG	AGTGTGAGTTGGTGCGATTAGG	5	25	42	234	154
87	PGSC0003DMB000000344	-	PotatoMir1005536707_x462		462	PGSC0003DMB000000344_2913	441021..441042	440995..441042	TGGTCGGCATGACTCCCGAGGT	TGGTCGGCATGACTCCCGAGGTTTTCAGTGTGAGTCGGTGTGATTAGG	AGTGTGAGTCGGTGTGATTAGG	9	25	42	234	154
87	PGSC0003DMB000000474	-	PotatoMir1005536707_x462		462	PGSC0003DMB000000474_2238	121413..121434	121387..121434	TGGTCGGCATGACTCCCGAGGT	TGGTCGGCATGACTCCCGAGGTTTTCAGTGTGAGTCGGTGCGATTAGG	AGTGTGAGTCGGTGCGATTAGG	1	25	42	234	154
87	PGSC0003DMB000000639	-	PotatoMir1005536707_x462		462	PGSC0003DMB000000639_1123	146120..146141	146094..146141	TGGTCGGCATGACTCCCGAGGT	TGGTCGGCATGACTCCCGAGGTTTTCAGTGTGAGTCGGTGCGATTAGG	AGTGTGAGTCGGTGCGATTAGG	2	25	42	234	154
88	PGSC0003DMB000000004	-	PotatoMir1005249035_x13	miR3627	13	PGSC0003DMB000000004_17705	2388177..2388198	2388116..2388198	TCGCAGGAGAGATGGCACTTAG	TCGCAGGAGAGATGGCACTTAGCATTCCTTTTAATTGGTAAAATGCCTAAATGGAACCAATTAAGTGCCTCTGTCTTTCGACA	AAGTGCCTCTGTCTTTCGACA	5	6	2	1	4
89	PGSC0003DMB000000060	+	PotatoMir1005775808_x84		84	PGSC0003DMB000000060_4185	1423417..1423438	1423417..1423486	TTCCAAAGCTGCAGAAATGAGT	TTCCAAAGCTGCAGAAATGAGTTTTTTTTTAAACTGAAAAAAAAAAACTCAATTCTGCAGCTTTAGGAGT	TCAATTCTGCAGCTTTAGGAGT	10	13	35	27	9
90	PGSC0003DMB000000062	+	PotatoMir1006074505_x3071	miR482	3071	PGSC0003DMB000000062_3996	1458215..1458236	1458173..1458236	TTTCCAATTCCACCCATTCCTA	GGAATTGGTGGATTGGAAAGCTTTTATTTTCTTCTGATTAGCTTTCCAATTCCACCCATTCCTA	GGAATTGGTGGATTGGAAAGC	141	409	752	1113	651
91	PGSC0003DMB000000148	-	PotatoMir1005029620_x35		35	PGSC0003DMB000000148_4742	1256969..1256990	1256819..1256990	TATGACAAACACTGCAAAAACT	TATGACAAACACTGCAAAAACTTCATAAAGAGATAAAAACGTAAAGTATTCCTCTTTATTAAGTGGAACTTTTTCTTACACTTTATAAAGTGTAAGAAAAAATTACACTTTACAAAGAGGAATAATTCACGTTTTTATCTTTTTATGAAGCTTTTGCAATGTTTGTCATACA	CTTTTGCAATGTTTGTCATACA	0	3	11	10	11
92	PGSC0003DMB000000172	+	PotatoMir1005851285_x259	miR6026	259	PGSC0003DMB000000172_2174	711692..711713	711510..711713	TTCTTGGCTAGAGTTGTATTGC	AATACAACTATTGCCAAGACAATGCTTCATTATAAGTGCATAACTTTTCACTTTATTGTTTGAGCATTGTGTTGATTTCTCTAACTTATTTTTCTTTGAACAAAATTGTTTTTTCATCGCGAAATGCAACACCATGCTCAGAAGTTAGAGAGTGAAATGCTATGCATTTGTAATTATATATTTTCTTGGCTAGAGTTGTATTGC	AATACAACTATTGCCAAGACAA	34	12	28	124	93
93	PGSC0003DMB000000173	-	PotatoMir1006187661_x613	miR6024	613	PGSC0003DMB000000173_5528	737057..737078	737057..737134	TTTTAGCAAGAGTTGTTTTCCC	AGAAACAACACTTGCTAAAAGAAGTTCATCAGTGATTCTCTCTTCTTTTGGAGTTTTTTTAGCAAGAGTTGTTTTCCC	AGAAACAACACTTGCTAAAAGA	49	48	116	333	102
94	PGSC0003DMB000000210	-	PotatoMir1005188557_x12		12	PGSC0003DMB000000210_7214	94075..94096	94075..94184	TCCATCTTCAATATCACTTTCT	AAAGTGACATTGGGATGGAGACAAATGGGATGACACCTGGGCGAGATTTTCAGCCAGACATTGCCTCCGGTGTCTTACTGAATTTATCTCCATCTTCAATATCACTTTCT	AAAGTGACATTGGGATGGAGA	0	7	2	1	2
95	PGSC0003DMB000000213	-	PotatoMir1005047020_x4997		4997	PGSC0003DMB000000213_7077	141239..141260	141239..141330	TATGTCTTTCCGATGCCTCCCA	GGAGGAATCGAAAGATATAAGGATTTATTTATTTTTTCAATTTGATTGGAAAAATAGAAAAAAAAAGAATTATGTCTTTCCGATGCCTCCCA	GGAGGAATCGAAAGATATAAG	273	1020	1633	1350	721
96	PGSC0003DMB000000227	-	PotatoMir1005353002_x4609	miR482	4609	PGSC0003DMB000000227_5525	542551..542572	542551..542621	TCTTGCCAATACCGCCCATTCC	AGTGGGTGGTGTGGTAAGATTTCATATTTATTTTCCATAAAAATTGAGATCTTGCCAATACCGCCCATTCC	AGTGGGTGGTGTGGTAAGATT	51	782	1345	1608	667
97	PGSC0003DMB000000227	-	PotatoMir1005658171_x16170	miR482	16170	PGSC0003DMB000000227_5526	538039..538060	538039..538120	TTACCGATTCCCCCCATTCCAA	GGAGTGGGTGGCATGGTAAGATATCATATTTTGTTTTTCATAAAAAATGGAATTGAAATCTTACCGATTCCCCCCATTCCAA	GGAGTGGGTGGCATGGTAAGA	20	1680	2426	8758	2912
98	PGSC0003DMB000000227	-	PotatoMir1005353123_x15854	miR482	15854	PGSC0003DMB000000227_5554	531333..531354	531333..531402	TCTTGCCTACACCGCCCATGCC	CGTGAGTGGTGGGGTAAGATAGATCTATCATATTTATGATATGAAAAATCTTGCCTACACCGCCCATGCC	CGTGAGTGGTGGGGTAAGATA	30	1829	2035	8081	3619
99	PGSC0003DMB000000238	-	PotatoMir1002393927_x5		5	PGSC0003DMB000000238_3337	8766..8787	8714..8787	ATAATTTGGAGGAATAGGAACC	ATAATTTGGAGGAATAGGAACCGTACCATTAGGAGAAGCTTGCTTGGTACCTCTTCCCTTTTCCGAAAGTGTAG	TTCCCTTTTCCGAAAGTGTAG	0	1	1	3	0
100	PGSC0003DMB000000249	+	PotatoMir1003705672_x24		24	PGSC0003DMB000000249_3059	882832..882853	882832..882930	CCTTGTGAGTAAGTTGAATCTC	CCTTGTGAGTAAGTTGAATCTCATGCTTGTTAAACTTCAACACGTGTTGCAGAATGCGTCCCAACTTAACAAGCATGAGTTCAACTTGCTCACTTGGAG	GTTCAACTTGCTCACTTGGAG	25	5	5	9	5
100	PGSC0003DMB000000480	+	PotatoMir1003705672_x24		24	PGSC0003DMB000000480_168	46701..46722	46701..46799	CCTTGTGAGTAAGTTGAATCTC	CCTTGTGAGTAAGTTGAATCTCATGCTTGTTAAACTTCAACACGTGTTGCAGAATGCGTCCCAACTTAACAAGCATGAGTTCAACTTGCTCACTTGGAG	GTTCAACTTGCTCACTTGGAG	25	5	5	9	5
101	PGSC0003DMB000000271	+	PotatoMir1005821911_x118		118	PGSC0003DMB000000271_809	287651..287672	287594..287672	TTCGTGAGACAAAAAGAAGCCT	ACTCATTTTTGTCTCACAAAAAAATAAACCCAAAAGTGTAAGATTTGAGTCTACTTTTTCGTGAGACAAAAAGAAGCCT	ACTCATTTTTGTCTCACAAAAA	6	16	38	45	19
102	PGSC0003DMB000000652	+	PotatoMir1005890965_x65	miR171	65	PGSC0003DMB000000652_437	116607..116627	116544..116627	TTGAGCCGCGTCAATATCTCT	AGATATTGATGTGGCTCAATCTGAAGACATGGCTAAATATGTAATTAGCCATGTGATTTTGGATTGAGCCGCGTCAATATCTCT	AGATATTGATGTGGCTCAATC	30	6	30	18	11
103	PGSC0003DMB000000010	+	PotatoMir1005257311_x741106	miR166	741106	PGSC0003DMB000000010_11306	3902876..3902896	3902790..3902896	TCGGACCAGGCTTCATTCCCC	GGAATGTTGTCTGGCTCGAGGAATCAAATTCTTTATTACTCATAGATCTGTATATTGTTTATAGATCTATAATGTTTTTGACGTCGTCGGACCAGGCTTCATTCCCC	GGAATGTTGTCTGGCTCGAGG	5238	94775	151903	257019	210607
103	PGSC0003DMB000000125	-	PotatoMir1005257691_x66492	miR166	66492	PGSC0003DMB000000125_9143	535829..535849	535829..535919	TCGGACCAGGCTTCATTCCTC	GGAATGTTGTTTGGTTCGAAATCATTCAACAAATTAAAGTCCATCTCGATGATCAATGAATTGAATGATTTCGGACCAGGCTTCATTCCTC	GGAATGTTGTTTGGTTCGAAA	0	10158	18974	22502	11462
103	PGSC0003DMB000000147	+	PotatoMir1005257311_x741106	miR166	741106	PGSC0003DMB000000147_1349	464637..464657	464575..464657	TCGGACCAGGCTTCATTCCCC	GGAATGTTGTTTGGCTCGAGGCCACCAACTTCATCTAATGTAAGCAACTCTTGTTAGTGTCGTCGGACCAGGCTTCATTCCCC	GGAATGTTGTTTGGCTCGAGG	26	94775	151903	257019	210607
103	PGSC0003DMB000000665	-	PotatoMir1005257311_x741106	miR166	741106	PGSC0003DMB000000665_1370	48075..48095	48075..48151	TCGGACCAGGCTTCATTCCCC	AGAATGTCGTCTGGTTCGAGATCTTTCATAAGAAGGTAACATGCAATGAGATGATTTCGGACCAGGCTTCATTCCCC	AGAATGTCGTCTGGTTCGAGA	1200	94775	151903	257019	210607
104	PGSC0003DMB000000020	+	PotatoMir1005068308_x451	miR171	451	PGSC0003DMB000000020_5001	1766225..1766245	1766225..1766313	TATTGGCCTGGTTCACTCAGA	TATTGGCCTGGTTCACTCAGACAACAAAATGAAACTATATTTAAATGGTGGAGTTTCTGTTTTCCGTTTGATTGAGCCGTGCCAATATC	TGATTGAGCCGTGCCAATATC	217	105	149	136	61
104	PGSC0003DMB000000732	-	PotatoMir1005068308_x451	miR171	451	PGSC0003DMB000000732_690	106345..106365	106307..106365	TATTGGCCTGGTTCACTCAGA	TATTGGCCTGGTTCACTCAGACACACACTATTTTGCTTTGATTGAGCCGTGTCAATATC	TGATTGAGCCGTGTCAATATC	45	105	149	136	61
105	PGSC0003DMB000000901	-	PotatoMir1006083449_x60		60	PGSC0003DMB000000901_456	1904..1924	1847..1924	TTTCCTATCTGAACTATCACC	TTTCCTATCTGAACTATCACCATCTACTTAACTAGATGTGTTTTAATACTTAGATCGTGATAGTTCATATAAAAAAAA	TGATAGTTCATATAAAAAAAA	0	12	11	25	12
106	PGSC0003DMB000000981	+	PotatoMir1005480829_x8	miR399	8	PGSC0003DMB000000981_38	10404..10424	10331..10424	TGCCAAAGGAGAGTTGCCCTA	GGGCTACACTCTATTGGCATGCAGCTTTTTTGGTGGCTCTAAGTAGCAATTTGATCAAATATTTGAGCTGATATGCCAAAGGAGAGTTGCCCTA	GGGCTACACTCTATTGGCATG	2	4	1	1	2
107	PGSC0003DMB000000142	-	PotatoMir1003902287_x15	miR395	15	PGSC0003DMB000000142_6168	852077..852097	852077..852148	CTGAAGTGTTTGGGGGAACTC	GTTCCCTTGACCACTTCATGAGGGATTAATTTCTTCATTTTTGTTGCCCTGCTGAAGTGTTTGGGGGAACTC	GTTCCCTTGACCACTTCATGA	1	4	2	6	3
107	PGSC0003DMB000000142	-	PotatoMir1003902287_x15	miR395	15	PGSC0003DMB000000142_6169	851901..851921	851901..851972	CTGAAGTGTTTGGGGGAACTC	GTTCCCTTGACCACTTCATGAGGGATTAATTTCTTCATTTTTGTTGCCCTGCTGAAGTGTTTGGGGGAACTC	GTTCCCTTGACCACTTCATGA	1	4	2	6	3
107	PGSC0003DMB000000314	+	PotatoMir1003902287_x15	miR395	15	PGSC0003DMB000000314_2038	628456..628476	628405..628476	CTGAAGTGTTTGGGGGAACTC	GTTCCCTTGACCACTTCATGAGGGCTTAATTACTTCATTTTTGATGTCCTGCTGAAGTGTTTGGGGGAACTC	GTTCCCTTGACCACTTCATGA	1	4	2	6	3
107	PGSC0003DMB000000314	+	PotatoMir1003902287_x15	miR395	15	PGSC0003DMB000000314_2041	629649..629669	629598..629669	CTGAAGTGTTTGGGGGAACTC	GTTCCCTTGACCACTTCATTAGGAATTAATTACTTCATTTTTAATGTCCTACTGAAGTGTTTGGGGGAACTC	GTTCCCTTGACCACTTCATTA	0	4	2	6	3
107	PGSC0003DMB000000424	-	PotatoMir1003902287_x15	miR395	15	PGSC0003DMB000000424_1487	504035..504055	504035..504109	CTGAAGTGTTTGGGGGAACTC	GTTTCCTTGACCACTTCATGATGAGGGTTTAATTACTTCGTGTTTGATGCCTTGCTGAAGTGTTTGGGGGAACTC	GTTTCCTTGACCACTTCATGAT	2	4	2	6	3
107	PGSC0003DMB000000424	-	PotatoMir1003902287_x15	miR395	15	PGSC0003DMB000000424_1491	503856..503876	503856..503927	CTGAAGTGTTTGGGGGAACTC	GTTTCCTTGACCACTTCATGAGGGATTAATATCTTCATTTTTTATGCCCAGCTGAAGTGTTTGGGGGAACTC	GTTTCCTTGACCACTTCATGA	2	4	2	6	3
107	PGSC0003DMB000001046	+	PotatoMir1003902287_x15	miR395	15	PGSC0003DMB000001046_3	2285..2305	2237..2305	CTGAAGTGTTTGGGGGAACTC	GTTCTCTTGACCGCTTCATTAGGGTTTACTTCGTTGTTTGATGCCCTGCTGAAGTGTTTGGGGGAACTC	GTTCTCTTGACCGCTTCATTA	0	4	2	6	3
107	PGSC0003DMB000001046	+	PotatoMir1003902287_x15	miR395	15	PGSC0003DMB000001046_63	15005..15025	14957..15025	CTGAAGTGTTTGGGGGAACTC	GTTCCCTTGACCACTTCATGAGGGCTTACTTCGTTGTTTGAAGCCCTACTGAAGTGTTTGGGGGAACTC	GTTCCCTTGACCACTTCATGA	1	4	2	6	3
107	PGSC0003DMB000001046	+	PotatoMir1003902287_x15	miR395	15	PGSC0003DMB000001046_86	20506..20526	20452..20526	CTGAAGTGTTTGGGGGAACTC	GTTCCCTTGACCACTTCATCATGAGGGGTTGATATCTTCTTTTTTGATGTCTTGCTGAAGTGTTTGGGGGAACTC	GTTCCCTTGACCACTTCATCA	0	4	2	6	3
107	PGSC0003DMB000001338	+	PotatoMir1003902287_x15	miR395	15	PGSC0003DMB000001338_6	2338..2358	2287..2358	CTGAAGTGTTTGGGGGAACTC	GTTCCCTTGACCACTTCATGATGGTTTAATAACTTCATTTTTTGTGCCCTCCTGAAGTGTTTGGGGGAACTC	GTTCCCTTGACCACTTCATGA	1	4	2	6	3
107	PGSC0003DMB000001338	+	PotatoMir1003902287_x15	miR395	15	PGSC0003DMB000001338_7	2503..2523	2452..2523	CTGAAGTGTTTGGGGGAACTC	GTTCCCTTGACCACTTCATGATGGTTTAATAACTTCATTTTTTGTGCCCTCCTGAAGTGTTTGGGGGAACTC	GTTCCCTTGACCACTTCATGA	1	4	2	6	3
107	PGSC0003DMB000001338	+	PotatoMir1003902287_x15	miR395	15	PGSC0003DMB000001338_9	2860..2880	2809..2880	CTGAAGTGTTTGGGGGAACTC	GTTCCCTTGACCACTTCATTAGGAATTAATTACTTCATTTTTAATGTCCTACTGAAGTGTTTGGGGGAACTC	GTTCCCTTGACCACTTCATTA	0	4	2	6	3
108	PGSC0003DMB000000026	+	PotatoMir1005931998_x469		469	PGSC0003DMB000000026_4704	1868621..1868641	1868465..1868641	TTGGACTGAAGGGTTCCCTTC	AGGAAACTGTTTAGTCCAACCCAAGGTGGGTTATTGGAACTGATCTTTGCTGCTGAATCATTGGCTCATGAGCATGTCAAAGAAGATGAATAACATCCTGGACATGTTCTTGCTCCAATGATGCAGGAGCTGAGCTCGGTTTTTCACTGCCTTTTCTTGGACTGAAGGGTTCCCTTC	AGGAAACTGTTTAGTCCAACC	48	9	106	223	131
109	PGSC0003DMB000000034	-	PotatoMir1005683537_x72	miR827	72	PGSC0003DMB000000034_15853	454122..454142	454122..454208	TTAGATGAACATCAACAAACA	TTTGTTGATGGTCATCTATTCATCATATCATTTGGCATAGTTTTTGCAACCATTAATATGCCATGATTAGATGAACATCAACAAACA	TTTGTTGATGGTCATCTATTC	53	15	16	24	17
110	PGSC0003DMB000000044	-	PotatoMir1004878382_x1952	miR4376	1952	PGSC0003DMB000000044_9076	1355109..1355129	1355042..1355129	TACGCAGGAGAGATGATGCTG	TACGCAGGAGAGATGATGCTGGACGATAGAGATATGAGAATATTAAAGGGGCTTTAATTTATTGGCCAGCATCATACTCCTGCATATT	GCATCATACTCCTGCATATT	32	612	1055	71	51
111	PGSC0003DMB000000026	-	PotatoMir1005931858_x188	miR319	188	PGSC0003DMB000000026_9676	2292039..2292058	2292039..2292211	TTGGACTGAAGGGAGCTCCT	GAGCTCCTTTCAGGCCAAGACCGAGGGACGAGGAGCGGCATGAGCTGCCTAGTCATGCATATTGGTTAACCTTAACAAACATATATATAGAGTGTTAAGAATAACCAGTTGCATGCCAAGGGAGCAACTACTTCCGCTAACTTGTCTCACTTATTGGACTGAAGGGAGCTCCT	GAGCTCCTTTCAGGCCAAGA	0	9	42	112	25
111	PGSC0003DMB000000048	+	PotatoMir1005931793_x29010	miR319	29010	PGSC0003DMB000000048_3610	1381248..1381268	1381097..1381268	TTGGACTGAAGGGAGCTCCCT	AGAGCTTTCTTCGGTCCACACATGGGGGGCGATAGGGTTCAATTTGCTGCCGACTCATTCATCCAAATGTTGAGGTCTTGATAGTCGAATGCCACCTCAGCAACTGAGTGAATGAAGCGGGAGTACAAGTTGAGTCTTGAGCTTCCTGTACTTGGACTGAAGGGAGCTCCCT	AGAGCTTTCTTCGGTCCACAC	354	151	428	21096	7268
112	PGSC0003DMB000000062	+	PotatoMir1005244514_x19366	miR162	19366	PGSC0003DMB000000062_2901	1030802..1030822	1030742..1030822	TCGATAAACCTCTGCATCCAG	GGAGGCAGCGGTTCATCGATCTGTTCCCTGAAAAGCGATAAATATAGCAACAGGAAGCGATCGATAAACCTCTGCATCCAG	GGAGGCAGCGGTTCATCGATC	233	1303	2069	8984	6693
112	PGSC0003DMB000000180	+	PotatoMir1005244514_x19366	miR162	19366	PGSC0003DMB000000180_414	147988..148008	147917..148008	TCGATAAACCTCTGCATCCAG	GGAGGCAGCGGTTCATCGATCTGTTCCCTGAAAGCTGAATATATATGCAAAAATACAGCAAAAGGAACCGATCGATAAACCTCTGCATCCAG	GGAGGCAGCGGTTCATCGATC	228	1303	2069	8984	6693
113	PGSC0003DMB000000072	+	PotatoMir1005487486_x572	miR160	572	PGSC0003DMB000000072_1365	504872..504892	504872..504956	TGCCTGGCTCCCTGTATGCCA	TGCCTGGCTCCCTGTATGCCATTTGCAAAGCTCACCGTAATATATCGATGGGCCTTGTTGAATGGCGTATGAGGAGCCAAGCATA	GCGTATGAGGAGCCAAGCATA	101	201	219	118	11
113	PGSC0003DMB000000235	-	PotatoMir1005487486_x572	miR160	572	PGSC0003DMB000000235_4381	757318..757338	757257..757338	TGCCTGGCTCCCTGTATGCCA	TGCCTGGCTCCCTGTATGCCACACACTTTCACCAATTCTTTGATTGACTGATCAGTGGGTGGCGTGCGAGGAGCCAAGCATA	GCGTGCGAGGAGCCAAGCATA	1	201	219	118	11
114	PGSC0003DMB000000072	-	PotatoMir1001772511_x60	miR172	60	PGSC0003DMB000000072_8960	779977..779997	779977..780067	AGAATCTTGATGATGCTGCAT	GCAGCACCATCAAGATTCACATAGAAAATATGGACTATGAAATGAAATATGCCCAATTTTTGAATACATGAGAATCTTGATGATGCTGCAT	GCAGCACCATCAAGATTCACA	6	14	18	22	6
114	PGSC0003DMB000000086	-	PotatoMir1001772509_x6	miR172	6	PGSC0003DMB000000086_11561	229147..229165	229147..229291	AGAATCTTGATGATGCTGC	AGCATCTTCAAGATTCACATAGATTTATATAATATATAGAGTTCCACGATGGGGTGAAAGTGATTAATTAATATTAATTAATTAATTTGCTCCTATATATTGGCTCTATTAATTATTTTTGATGTGAGAATCTTGATGATGCTGC	AGCATCTTCAAGATTCACA	2	1	1	4	0
114	PGSC0003DMB000000091	-	PotatoMir1001772511_x60	miR172	60	PGSC0003DMB000000091_8038	29804..29824	29804..29907	AGAATCTTGATGATGCTGCAT	GTAGCATAATCAAGATTCACATGAAAAGTTGCAAATTTGTTATATAATTGATGAAATTAATGGCTAGCTATTTGAAATTCATGAGAATCTTGATGATGCTGCAT	GTAGCATAATCAAGATTCACA	11	14	18	22	6
114	PGSC0003DMB000000202	+	PotatoMir1004398855_x67	miR172	67	PGSC0003DMB000000202_2060	672150..672170	672079..672170	GGAATCTTGATGATGCTGCAG	GGAGCATCATCAAGATTCACATAGCTATATTAGGGCTTTTATAATTTTTAAAAGCCCTATGACGATGTGTGGGAATCTTGATGATGCTGCAG	GGAGCATCATCAAGATTCACA	13	29	9	18	11
114	PGSC0003DMB000000365	-	PotatoMir1001772511_x60	miR172	60	PGSC0003DMB000000365_3517	115356..115376	115356..115479	AGAATCTTGATGATGCTGCAT	GCAACATCATCAAGATTCACATAAAATAGAAATAATGTGGAGTAGAAAAAAAAATAAAGTTGCTTCTAAATTATGTCTCCATATTATTATTTTTTTGAAAATGAGAATCTTGATGATGCTGCAT	GCAACATCATCAAGATTCACA	56	14	18	22	6
115	PGSC0003DMB000000081	+	PotatoMir1003946822_x7		7	PGSC0003DMB000000081_3255	1628994..1629014	1628936..1629014	CTTATAATTGTAATTATGATC	TCATAATTACAATTATAAGCCTCATTTTTTTTTTCTGCCTCAAAAAAAATAAATGAGGCTTATAATTGTAATTATGATC	TCATAATTACAATTATAAGCC	7	3	0	2	2
116	PGSC0003DMB000000081	-	PotatoMir1002894021_x1130		1130	PGSC0003DMB000000081_7317	167535..167555	167535..167605	ATGATGTATAGCAAAGAGCCT	GTGCTTTGCTATTTTCATTGACTTCAAAATATTGTGATATTGAGAATTCAATGATGTATAGCAAAGAGCCT	GTGCTTTGCTATTTTCATTG	4	245	407	296	107
116	PGSC0003DMB000000130	-	PotatoMir1002894021_x1130		1130	PGSC0003DMB000000130_5477	1395798..1395818	1395798..1395868	ATGATGTATAGCAAAGAGCCT	GTGCTTTGCTATTTTCATTGACTTCAAAATATCGTGATATTGAGAATTCAATGATGTATAGCAAAGAGCCT	GTGCTTTGCTATTTTCATTG	44	245	407	296	107
117	PGSC0003DMB000000083	-	PotatoMir1003074560_x8		8	PGSC0003DMB000000083_7049	1228665..1228685	1228665..1228767	ATTAGACTGAAGTGCTGATCT	ATAAGCACTTCCGTCTAATTTTTGAAAGGTGGTCAAGGGAACGAGGTGGTGAAACACATGTGAATTGACACAACTTTCAGAAATTAGACTGAAGTGCTGATCT	ATAAGCACTTCCGTCTAATTT	0	3	2	1	2
118	PGSC0003DMB000000085	-	PotatoMir1005875292_x3670	miR156	3670	PGSC0003DMB000000085_10807	427306..427326	427240..427326	TTGACAGAAGATAGAGAGCAC	TTGACAGAAGATAGAGAGCACAGATGATAAAGTGCATGGAAATTGTCTGCACCTTACTCCTTTGTGCTCTTTATTCTTCTGTCATCA	GCTCTTTATTCTTCTGTCATCA	0	420	755	1972	406
118	PGSC0003DMB000000085	-	PotatoMir1005875292_x3670	miR156	3670	PGSC0003DMB000000085_10815	425069..425089	425003..425089	TTGACAGAAGATAGAGAGCAC	TTGACAGAAGATAGAGAGCACAAATGATTAAGTGCATGAAAATTGTATGCACCTTACTCCTTTGTGCTCTTTATTCTTCTGTCACCA	GCTCTTTATTCTTCTGTCACCA	0	420	755	1972	406
118	PGSC0003DMB000000244	-	PotatoMir1005875292_x3670	miR156	3670	PGSC0003DMB000000244_3338	664624..664644	664567..664644	TTGACAGAAGATAGAGAGCAC	TTGACAGAAGATAGAGAGCACGAATAATGGAAGCTGCATGCACCTTAATTCTTTGTGCTCTCTATTCTTCTGTCATCA	GCTCTCTATTCTTCTGTCATCA	0	420	755	1972	406
118	PGSC0003DMB000000550	+	PotatoMir1005875292_x3670	miR156	3670	PGSC0003DMB000000550_337	107388..107408	107388..107480	TTGACAGAAGATAGAGAGCAC	TTGACAGAAGATAGAGAGCACTAATGATGATATGCTAATTTCATTCAGCAAAAGCATCTCACTTCATTTGTGCTCTCTATGCTTCTGTCATCA	GCTCTCTATGCTTCTGTCATCA	294	420	755	1972	406
119	PGSC0003DMB000000095	+	PotatoMir1005452751_x50		50	PGSC0003DMB000000095_1380	556259..556279	556155..556279	TGATATAATTGGACTTTGGCC	CCAAAGTCCGATTATATCAACTTTTACTTTTTTTCTTTTTAGAATAAATAAGTGGAAATTATCCATTTCCCACTTATTTATTCTAAAAAGAAAAAAGTAAAAGTTGATATAATTGGACTTTGGCC	CCAAAGTCCGATTATATCAAC	1	10	13	20	7
120	PGSC0003DMB000000099	-	PotatoMir1005891017_x29	miR171	29	PGSC0003DMB000000099_7108	1016158..1016178	1016158..1016239	TTGAGCCGTGCCAATATCACG	AGATATTGGTGCGGTTCAATTAGAAAGCACACTTCTTTATATATAGAACTTCGTTATTTAATTGAGCCGTGCCAATATCACG	AGATATTGGTGCGGTTCAATT	13	6	3	12	8
121	PGSC0003DMB000000101	+	PotatoMir1005303009_x51		51	PGSC0003DMB000000101_1187	423300..423320	423236..423320	TCTCCAGCGATATTTGAAACT	TTTCAAATATGGTTGGAGATGTTTGCTTGACCATGCTTTCAGATGATGAGTTTTCTGACAAACATCTCCAGCGATATTTGAAACT	TTTCAAATATGGTTGGAGATG	48	25	4	15	7
122	PGSC0003DMB000000110	+	PotatoMir1005389543_x631	miR167	631	PGSC0003DMB000000110_4628	1246473..1246493	1246473..1246561	TGAAGCTGCCAGCATGATCTA	TGAAGCTGCCAGCATGATCTAAACTTGGCCACACTTATAAAGAAAAAAAATGGGTGACTAAGGTTAGGTCATGCTCGGACAGCCTCACT	GGTCATGCTCGGACAGCCTCACT	366	173	170	238	50
122	PGSC0003DMB000000110	+	PotatoMir1005389543_x631	miR167	631	PGSC0003DMB000000110_4671	1256042..1256062	1256042..1256115	TGAAGCTGCCAGCATGATCTA	TGAAGCTGCCAGCATGATCTAAACTTTTCTATTGCTCTGTACGAGGAAAGATCAGATCATGTGGCAGCATCACC	GATCATGTGGCAGCATCACC	161	173	170	238	50
122	PGSC0003DMB000000150	-	PotatoMir1005389543_x631	miR167	631	PGSC0003DMB000000150_6084	863465..863485	863404..863485	TGAAGCTGCCAGCATGATCTA	TGAAGCTGCCAGCATGATCTAAACTTCCCTTTTTAGTTCAAATATGATATGAGGAAAGATCAGATCATGTGGCAGCCTCACC	GATCATGTGGCAGCCTCACC	23	173	170	238	50
122	PGSC0003DMB000000439	-	PotatoMir1005389543_x631	miR167	631	PGSC0003DMB000000439_2453	217003..217023	216949..217023	TGAAGCTGCCAGCATGATCTA	TGAAGCTGCCAGCATGATCTAAACTTACCTACAAATTTATATTGAGGCAAGATCAGATCATGTGGTTGCTTCACC	GATCATGTGGTTGCTTCACC	113	173	170	238	50
123	PGSC0003DMB000000116	+	PotatoMir1003225741_x6		6	PGSC0003DMB000000116_1960	609591..609611	609523..609611	ATTGATAGTTGAGGTGTGTTT	ACACCCTTCAATTATCATTTATTCCTTTTTCCTATGTTGATATTTTAGCTTAGAAAATGGAGCAATTGATTGATAGTTGAGGTGTGTTT	ACACCCTTCAATTATCATTTA	0	2	0	1	3
124	PGSC0003DMB000000119	-	PotatoMir1001331205_x377		377	PGSC0003DMB000000119_6393	1135924..1135944	1135924..1136000	ACAGCGTTTCTCTGTATAACC	TTATACAGAGAAACCGCTGTCGAGTCTGATAAAAAAATTTGGTCTTCTCATGCTCCACAGCGTTTCTCTGTATAACC	TTATACAGAGAAACCGCTGTCG	33	17	41	179	132
125	PGSC0003DMB000000126	+	PotatoMir1005435664_x213	miR171	213	PGSC0003DMB000000126_466	152936..152956	152886..152956	TGAGCCGAACCAATATCACTC	GTGATATTGGTTCGGCTCACTAATTTCTGATTCATGAAACAGATTAGAGATGAGCCGAACCAATATCACTC	GTGATATTGGTTCGGCTCACT	1	69	39	42	63
126	PGSC0003DMB000000131	-	PotatoMir1001266088_x24		24	PGSC0003DMB000000131_5023	1312451..1312471	1312389..1312471	ACAAGTAGACACTCACGTCCT	ACAAGTAGACACTCACGTCCTATGTGGCAATTTGTGTGAGATTCACTTGAACTGATTTGTAGGATGTGTGTGTCTAGTTGTTC	GATGTGTGTGTCTAGTTGTTC	0	4	7	8	5
127	PGSC0003DMB000000140	+	PotatoMir1005034161_x379		379	PGSC0003DMB000000140_4025	1284991..1285011	1284991..1285073	TATGATCGAAGTTTCAATGAC	TATGATCGAAGTTTCAATGACATACTTTAATTTAATAGGGTCCTAATTAAATTAAGTTGTATCGCTGAAATTTCGATCATAAT	CGCTGAAATTTCGATCATAAT	6	61	72	169	59
128	PGSC0003DMB000000140	-	PotatoMir1003636512_x6		6	PGSC0003DMB000000140_6287	986474..986494	986408..986494	CCATTTTTTCGAAATTAGACC	CCATTTTTTCGAAATTAGACCCGTGGTTTGAATAGTAGTTTTGGATTATAAACTTCAGACCACTGGTCTAGTTTCGAAAAAATTGTC	TCTAGTTTCGAAAAAATTGTC	0	2	0	1	3
129	PGSC0003DMB000000152	-	PotatoMir1005907528_x3771		3771	PGSC0003DMB000000152_8312	10853..10873	10807..10873	TTGCAACACACCTGAATCGTC	TTGCAACACACCTGAATCGTCAAATATTTTTTAATATATATTTGTTGATTCAGGTTTGTATGCAAAC	TGATTCAGGTTTGTATGCAAAC	135	564	1264	1121	694
130	PGSC0003DMB000000154	+	PotatoMir1004453921_x22		22	PGSC0003DMB000000154_4170	1321861..1321881	1321861..1321924	GGGCTACTCTCTATTGGCATG	GGGCTACTCTCTATTGGCATGCAGTGATCTATTTAAGCTGACATGCCAAAGGAGAGCTGCCCTG	TGCCAAAGGAGAGCTGCCCTG	7	5	4	6	7
130	PGSC0003DMB000000154	+	PotatoMir1004453921_x22		22	PGSC0003DMB000000154_4193	1330374..1330394	1330374..1330437	GGGCTACTCTCTATTGGCATG	GGGCTACTCTCTATTGGCATGCACTTATATATTTAAGCTGACATGCCAAAGGAGAGCTGCCCTG	TGCCAAAGGAGAGCTGCCCTG	7	5	4	6	7
130	PGSC0003DMB000000154	+	PotatoMir1004453921_x22		22	PGSC0003DMB000000154_4220	1345908..1345928	1345908..1345971	GGGCTACTCTCTATTGGCATG	GGGCTACTCTCTATTGGCATGCACCTATATATTTAAGCTGACATGCCAAAGGAGAGCTGCCCTG	TGCCAAAGGAGAGCTGCCCTG	7	5	4	6	7
130	PGSC0003DMB000000154	+	PotatoMir1004453921_x22		22	PGSC0003DMB000000154_4235	1350998..1351018	1350998..1351061	GGGCTACTCTCTATTGGCATG	GGGCTACTCTCTATTGGCATGCACCTATATATTTAAGCTGACATGCCAAAGGAGAGCTGCCCTG	TGCCAAAGGAGAGCTGCCCTG	7	5	4	6	7
130	PGSC0003DMB000000154	+	PotatoMir1004453921_x22		22	PGSC0003DMB000000154_4256	1357659..1357679	1357659..1357722	GGGCTACTCTCTATTGGCATG	GGGCTACTCTCTATTGGCATGCACTTATACATCTAAGCTGACATGCCAAAGGAGAGCTGCCCTG	TGCCAAAGGAGAGCTGCCCTG	7	5	4	6	7
130	PGSC0003DMB000000154	-	PotatoMir1004453921_x22		22	PGSC0003DMB000000154_4691	1348835..1348855	1348792..1348855	GGGCTACTCTCTATTGGCATG	GGGCTACTCTCTATTGGCATGCAATTGTATATTTCAGCTGACATGCCAAAGGAGAGCTGCCCTG	TGCCAAAGGAGAGCTGCCCTG	7	5	4	6	7
130	PGSC0003DMB000000154	-	PotatoMir1004453921_x22		22	PGSC0003DMB000000154_4791	1312592..1312612	1312545..1312612	GGGCTACTCTCTATTGGCATG	GGGCTACTCTCTATTGGCATGCAGTTTGTCACACATTTCAGCTGACACGCCAAAGGGGAGCTGCCCTA	CGCCAAAGGGGAGCTGCCCTA	4	5	4	6	7
130	PGSC0003DMB000000437	+	PotatoMir1004453921_x22		22	PGSC0003DMB000000437_92	24638..24658	24638..24704	GGGCTACTCTCTATTGGCATG	GGGCTACTCTCTATTGGCATGCAGTTATCACATATTTCTGCTAACAAACCAAGGGAGAGTTGTCCTA	AACCAAGGGAGAGTTGTCCTA	0	5	4	6	7
131	PGSC0003DMB000000154	-	PotatoMir1003753189_x36	miR399	36	PGSC0003DMB000000154_4600	1373205..1373225	1373205..1373279	CGCCAAAGGAGAGCTGCCCTG	GGGCTACTCTCTATTGGCATACGGTTATATGTTCATCACATATTTCAGCTGATACGCCAAAGGAGAGCTGCCCTG	GGGCTACTCTCTATTGGCATA	11	4	15	5	12
131	PGSC0003DMB000000154	-	PotatoMir1003753189_x36	miR399	36	PGSC0003DMB000000154_4670	1355423..1355443	1355423..1355486	CGCCAAAGGAGAGCTGCCCTG	GGGCTACTCTCTATTGGCATGCAATTGTATATTTCAGCTGACACGCCAAAGGAGAGCTGCCCTG	GGGCTACTCTCTATTGGCATG	26	4	15	5	12
131	PGSC0003DMB000000154	-	PotatoMir1003753189_x36	miR399	36	PGSC0003DMB000000154_4698	1343551..1343571	1343551..1343614	CGCCAAAGGAGAGCTGCCCTG	GGGCTACTCTCTATTGGCATGCATTTGTATATTTCAGCTGACACGCCAAAGGAGAGCTGCCCTG	GGGCTACTCTCTATTGGCATG	26	4	15	5	12
131	PGSC0003DMB000000154	-	PotatoMir1003753189_x36	miR399	36	PGSC0003DMB000000154_4714	1337174..1337194	1337174..1337237	CGCCAAAGGAGAGCTGCCCTG	GGGCTACTCTCTATTGGCATGCATTTGTATATTTCAGCTGACACGCCAAAGGAGAGCTGCCCTG	GGGCTACTCTCTATTGGCATG	26	4	15	5	12
131	PGSC0003DMB000000154	-	PotatoMir1003753189_x36	miR399	36	PGSC0003DMB000000154_4719	1332988..1333008	1332988..1333051	CGCCAAAGGAGAGCTGCCCTG	GGGCTACTCTCTATTGGCATGCATTTGTATGTTTCAGCTGACACGCCAAAGGAGAGCTGCCCTG	GGGCTACTCTCTATTGGCATG	25	4	15	5	12
131	PGSC0003DMB000000154	-	PotatoMir1003753189_x36	miR399	36	PGSC0003DMB000000154_4737	1326951..1326971	1326951..1327014	CGCCAAAGGAGAGCTGCCCTG	GGGCTACTCTCTATTGGCATGCAATTGTATATTTCAGCTGACACGCCAAAGGAGAGCTGCCCTG	GGGCTACTCTCTATTGGCATG	26	4	15	5	12
132	PGSC0003DMB000000154	+	PotatoMir1002667231_x83	miR393	83	PGSC0003DMB000000154_527	172829..172849	172774..172849	ATCATGCGATCTCTTCGGAAT	TCCAAAGGGATCGCATTGATCCTGTGTCCCAAATTAATTAACTGGGGTCTATGGGATCATGCGATCTCTTCGGAAT	TCCAAAGGGATCGCATTGATCC	99	22	5	41	15
133	PGSC0003DMB000000010	+	PotatoMir1003691513_x248	miR477	248	PGSC0003DMB000000010_9394	3232101..3232121	3232101..3232168	CCTCTCCCTCAAGGGCTTCTC	CCTCTCCCTCAAGGGCTTCTCTCCTGCATGCTTATATGTTGGGAAAGAAGCTCTAGCAGGGAGAGCCA	GAAGCTCTAGCAGGGAGAGCCA	2	5	30	129	76
134	PGSC0003DMB000000010	+	PotatoMir1001621391_x110	miR477	110	PGSC0003DMB000000010_9395	3232232..3232252	3232232..3232302	ACTCTCCCTCAAAGGCTTCTG	ACTCTCCCTCAAAGGCTTCTGGCTTAAAATGCCTTTTGTGCTAATGCTAGAGGTCTTTCGAGTGAGAGTGA	GAGGTCTTTCGAGTGAGAGTGA	53	17	49	25	19
135	PGSC0003DMB000000177	+	PotatoMir1005329557_x18	miR530	18	PGSC0003DMB000000177_1666	575881..575901	575881..575961	TCTGCATTTGCACCTGCACCT	TCTGCATTTGCACCTGCACCTTAGTGAACGAATTTGTTAGCGTATAATTCATGCAGAAAGGTGTTGGTGCTCATGCAGACA	GTGTTGGTGCTCATGCAGACA	1	6	4	4	4
136	PGSC0003DMB000000217	+	PotatoMir1005049111_x101	miR398	101	PGSC0003DMB000000217_399	145029..145049	144959..145049	TATGTTCTCAGGTCGCCCCTG	GGGTTGATTTGAGAACATATGTATGGGCATATTTTGTTTCTAACAATTTATTGTTTATAAATGTGACACATATGTTCTCAGGTCGCCCCTG	GGGTTGATTTGAGAACATATG	11	20	22	49	10
137	PGSC0003DMB000000245	-	PotatoMir1001926666_x134		134	PGSC0003DMB000000245_4397	663025..663045	663025..663093	AGATGGACATGCTAATGAACA	CTCATTAGCATCTCCATCTTGATCAAGATTTATTGATCTTGATGATCAAGATGGACATGCTAATGAACA	CTCATTAGCATCTCCATCTTG	3	10	31	56	33
138	PGSC0003DMB000000246	+	PotatoMir1003589277_x13		13	PGSC0003DMB000000246_1850	603321..603341	603265..603341	CATGTGCTCTAGCTCTCCAGC	TGGAGAAGCAGGGCACATGCTGAATTACTTGAAACTTTGATTATTCAAGAATTTTGCATGTGCTCTAGCTCTCCAGC	TGGAGAAGCAGGGCACATGCT	2	7	0	2	4
139	PGSC0003DMB000000271	-	PotatoMir1005988456_x193	miR398	193	PGSC0003DMB000000271_4156	472686..472706	472686..472766	TTGTGTTCTCAGGTCACCCCT	GAGTGTGCCTTAGAACACAGGTGTATTTTGGTCTACTCCTGTTTTGGACCCAAAATATGCTTGTGTTCTCAGGTCACCCCT	GAGTGTGCCTTAGAACACAGGT	5	55	66	48	24
140	PGSC0003DMB000000272	+	PotatoMir1005779550_x16205	miR396	16205	PGSC0003DMB000000272_1664	516360..516380	516360..516464	TTCCACAGCTTTCTTGAACTT	TTCCACAGCTTTCTTGAACTTCTTCTTGCTAAATTTTGATCTCTAAATTGATAATTTTGAGATGAAATTTTTGAAGCTATGAAAGTCCAAGAAAGCTGTGGGAAA	GTCCAAGAAAGCTGTGGGAAA	86	1505	4504	6019	3486
141	PGSC0003DMB000000277	+	PotatoMir1005473417_x27	miR408	27	PGSC0003DMB000000277_1750	680464..680484	680412..680484	TGCACAGCCTCTTCCCTGGTT	ACAGGGACGAGGCAGCGCATGAGATGTACAATTTTACTAGTTGCCCATTCCATGCACAGCCTCTTCCCTGGTT	ACAGGGACGAGGCAGCGCATG	2	4	3	14	6
141	PGSC0003DMB000000277	+	PotatoMir1005475194_x80	miR408	80	PGSC0003DMB000000277_1589	638624..638644	638574..638644	TGCACTGCCTCTTCCCTGGCT	ACGGGGACGAGACAGAGCATGAGATGTGCAATTTTTACTTGCCTATTCCATGCACTGCCTCTTCCCTGGCT	ACGGGGACGAGACAGAGCATG	7	18	26	27	9
142	PGSC0003DMB000000290	+	PotatoMir1003471258_x19		19	PGSC0003DMB000000290_212	77647..77667	77647..77726	CAATGCAACATACTCATCACC	CAATGCAACATACTCATCACCACATCTTTCATCTCATGTGCAAAAGATGAAAGTTACGGAGATGAGTATGGTGCATTGGA	AGATGAGTATGGTGCATTGGA	3	3	2	6	8
143	PGSC0003DMB000000294	+	PotatoMir1003455977_x36		36	PGSC0003DMB000000294_1027	329886..329906	329886..329964	CAAGGCTCATGCAGACATGCA	CAAGGCTCATGCAGACATGCACTAGAGATATGTATGTGTGTGTGTAATATCTCTAGTGCATGTCTACATGAGCCTGATA	CATGTCTACATGAGCCTGATA	9	9	8	12	7
144	PGSC0003DMB000000302	+	PotatoMir1003224131_x137	miR397	137	PGSC0003DMB000000302_1518	591746..591766	591746..591826	ATTGAGTGCAGCGTTGATGAC	ATTGAGTGCAGCGTTGATGACATATTTGAGAATTTCTGTATTTTGGCCTTTCTCATTTTTCATCAACGCTACACTCAATCA	CATCAACGCTACACTCAATCA	2	17	28	60	32
145	PGSC0003DMB000000446	-	PotatoMir1000754176_x486	miR390	486	PGSC0003DMB000000446_2257	264199..264219	264150..264219	AAGCTCAGGAGGGATAGCACC	AAGCTCAGGAGGGATAGCACCATGAATACATCTTAATAACTATCTATAGCGCTATCCATCTTGAGTTTTA	CGCTATCCATCTTGAGTTTTA	8	135	228	88	8
146	PGSC0003DMB000000451	+	PotatoMir1004465615_x3237		3237	PGSC0003DMB000000451_1258	340640..340660	340510..340660	GGGTGTTGGTCGATTAAGACA	GCTTTATTGAGCCGCGCCACGGAATGAAGAGCTCGAAGTGGGCCATTTTTGGTAAGCAGAACTGGCGATGCGGGATGAACCGGAAGCCGGCTTACAATGCCAAATTGCGCGCTAACCTAGATCTTACAAAGGGTGTTGGTCGATTAAGACA	GCTTTATTGAGCCGCGCCACGG	368	1409	727	578	303
147	PGSC0003DMB000000020	-	PotatoMir1005420324_x24		24	PGSC0003DMB000000020_10536	2620939..2620959	2620939..2621041	TGACTTGAGATTCCTACTTGG	AAGTAGGAATCAAGGTCAATGACATGACACGAAGGCAGGCAGGACACCTTTTCTACTTTTGTTTTGTCAAGTGTTATGTCATTGACTTGAGATTCCTACTTGG	AAGTAGGAATCAAGGTCAAT	4	6	4	10	4
148	PGSC0003DMB000000550	-	PotatoMir1005466259_x206	miR171	206	PGSC0003DMB000000550_1121	218274..218294	218274..218351	TGATTGAGCCGTGCCAATATC	TGTTGGTGTGGTTCAATTAGATAACAATCTCCACATAAGATTATAGAGTTTGTTATTTGATTGAGCCGTGCCAATATC	TGTTGGTGTGGTTCAATTAGA	0	31	74	63	38
149	PGSC0003DMB000000597	-	PotatoMir1005564753_x3830		3830	PGSC0003DMB000000597_1701	102019..102039	101944..102039	TGTCGCAGATGACTTTCGCCC	TGTCGCAGATGACTTTCGCCCTTCTCATTCAGCCCCTTTCTCTAAATCTAATTAATTTGATTTCAATGTGGTAGGACGAGAGTCATCTGTGACAGG	ACGAGAGTCATCTGTGACAGG	1087	517	1177	1461	517
150	PGSC0003DMB000000037	+	PotatoMir1005405793_x273	miR156	273	PGSC0003DMB000000037_361	159114..159133	159114..159200	TGACAGAAGAGAGTGAGCAC	TGACAGAAGAGAGTGAGCACACATGGTTCTTTCATGGATTATTCCCCATGTTTAAAAGCTCTGCGTGCTCACGCTCTATCTGTCACA	GCTCACGCTCTATCTGTCACA	1	23	36	177	30
150	PGSC0003DMB000000116	+	PotatoMir1003904305_x107	miR156	107	PGSC0003DMB000000116_4243	1311176..1311195	1311176..1311288	CTGACAGAAGAGAGTGAGCA	CTGACAGAAGAGAGTGAGCATACACATATAATTATATAAATATTTTTACTTAATTTTCTTGATATATATTGTATATATAATTTTGCGAGTGCTCACTTCTCTTTCTGTCAATC	CTCACTTCTCTTTCTGTCAATC	14	12	19	45	31
150	PGSC0003DMB000000135	+	PotatoMir1005405793_x273	miR156	273	PGSC0003DMB000000135_1372	449544..449563	449544..449630	TGACAGAAGAGAGTGAGCAC	TGACAGAAGAGAGTGAGCACACATGGTGTTTTCTTGCATGATGTTTATATGCTTGAAACTATGTGTGCTTACTCTCTATCTGTCACC	GCTTACTCTCTATCTGTCACC	57	23	36	177	30
150	PGSC0003DMB000000135	+	PotatoMir1005405793_x273	miR156	273	PGSC0003DMB000000135_1624	518361..518380	518361..518448	TGACAGAAGAGAGTGAGCAC	TGACAGAAGAGAGTGAGCACACATGGTGTATTCAAGCATGATGTTTACATGCTTGAAGCTATGCGTGCTCACTGCTCTATCTGTCACC	GCTCACTGCTCTATCTGTCACC	29	23	36	177	30
150	PGSC0003DMB000000135	+	PotatoMir1005405793_x273	miR156	273	PGSC0003DMB000000135_1628	518633..518652	518633..518720	TGACAGAAGAGAGTGAGCAC	TGACAGAAGAGAGTGAGCACACATGATGTTTTCTCGCATGATGTTTATATGCTTGAAACTATGTGTGCTCACTGCTCTATCTGTCACC	GCTCACTGCTCTATCTGTCACC	29	23	36	177	30
150	PGSC0003DMB000000135	+	PotatoMir1005405793_x273	miR156	273	PGSC0003DMB000000135_1759	550611..550630	550611..550702	TGACAGAAGAGAGTGAGCAC	TGACAGAAGAGAGTGAGCACACATGGTGTTTTCTGGCATGATGTTTATATTTATGCTTGAAACTATGTGTGCTCACTGCTCTATCTGTCACC	GCTCACTGCTCTATCTGTCACC	29	23	36	177	30
150	PGSC0003DMB000000135	-	PotatoMir1005405793_x273	miR156	273	PGSC0003DMB000000135_8703	347772..347791	347704..347791	TGACAGAAGAGAGTGAGCAC	TGACAGAAGAGAGTGAGCACACATGGTGTTTTCTAGCATGATGTTTACATGCTTGAAACTATGTGTGCTCACTGCTCTATCTGTCACC	GCTCACTGCTCTATCTGTCACC	29	23	36	177	30
151	PGSC0003DMB000000039	+	PotatoMir1004934921_x4484	miR169	4484	PGSC0003DMB000000039_6779	2197228..2197247	2197228..2197347	TAGCCAAGGATGACTTGCCT	TAGCCAAGGATGACTTGCCTGCATCATTAATTAATTCTTGAGGCTAGCTTGTGATATATCATGTATATGACATGTATACAAGCATTCTTCTTTGATGGCCAGGCAGTCTCCTTGGCTACT	GCAGTCTCCTTGGCTACT	2	615	1720	1325	630
151	PGSC0003DMB000000039	-	PotatoMir1004934921_x4484	miR169	4484	PGSC0003DMB000000039_9225	2204930..2204949	2204838..2204949	TAGCCAAGGATGACTTGCCT	TAGCCAAGGATGACTTGCCTGCATCATTAGTTCTTGAGGTTTGTGATATATCATGTATATGCCATGTATACAAGCATTCTTCTTTGATGGCCAGGCAGTCTCCTTGGCTACT	GCAGTCTCCTTGGCTACT	2	615	1720	1325	630
151	PGSC0003DMB000000300	-	PotatoMir1004934921_x4484	miR169	4484	PGSC0003DMB000000300_4242	295199..295218	295134..295218	TAGCCAAGGATGACTTGCCT	TAGCCAAGGATGACTTGCCTGCTCCATAGTCTAAAATGTGTTTAATCACCTTTTAGTTTGGTTTCAGGCAGTCTCCTTGGCTACC	GCAGTCTCCTTGGCTACC	42	615	1720	1325	630
151	PGSC0003DMB000000300	-	PotatoMir1004934921_x4484	miR169	4484	PGSC0003DMB000000300_4243	294970..294989	294899..294989	TAGCCAAGGATGACTTGCCT	TAGCCAAGGATGACTTGCCTGCACCATATTTGAAAAGGGGTTTCATATGTCCTTTCATTCTTGGGGTCAAGCAGGTCATCTTTAGCTAACT	GCAGGTCATCTTTAGCTAACT	208	615	1720	1325	630
151	PGSC0003DMB000000300	+	PotatoMir1004934921_x4484	miR169	4484	PGSC0003DMB000000300_965	297830..297849	297830..297902	TAGCCAAGGATGACTTGCCT	TAGCCAAGGATGACTTGCCTACTCCATTTGATAATATTTTTTATTTGGTTGTAGGCAAGTTATCCTGGCTATC	GCAAGTTATCCTGGCTATC	143	615	1720	1325	630
151	PGSC0003DMB000000514	-	PotatoMir1004934921_x4484	miR169	4484	PGSC0003DMB000000514_1923	169976..169995	169892..169995	TAGCCAAGGATGACTTGCCT	TAGCCAAGGATGACTTGCCTTTCATCAATGCCTTGTAAAAAGGAAATTAATTAAAATCCTTTTTATGGTATTGGGAAAATGAGTGGCAAGCATCCTTGGCGACT	GCAAGCATCCTTGGCGACT	34	615	1720	1325	630
151	PGSC0003DMB000000514	-	PotatoMir1004934921_x4484	miR169	4484	PGSC0003DMB000000514_1973	159326..159345	159253..159345	TAGCCAAGGATGACTTGCCT	TAGCCAAGGATGACTTGCCTACATAATACTACCAATTTCAAGCTGAAATGCTACTTGTTTGGTTGACATGTTAGGCAGTCATCTATGGCTTTG	GCAGTCATCTATGGCTTTG	0	615	1720	1325	630
151	PGSC0003DMB000000514	-	PotatoMir1004934921_x4484	miR169	4484	PGSC0003DMB000000514_1992	155281..155300	155220..155300	TAGCCAAGGATGACTTGCCT	TAGCCAAGGATGACTTGCCTATGTTCAAAACCAATTTTGAAATTGGTAATTATATTATATAGGCAGTCATCTTGGGCTATC	GCAGTCATCTTGGGCTATC	1	615	1720	1325	630
152	PGSC0003DMB000000105	+	PotatoMir1005943737_x345	miR394	345	PGSC0003DMB000000105_3852	1400644..1400663	1400644..1400703	TTGGCATTCTGTCCACCTCC	TTGGCATTCTGTCCACCTCCCAGCTTACTGAGGACTGAGGAGGGGGCCAAAGTGCCAAAC	AGGGGGCCAAAGTGCCAAAC	4	45	78	149	73
153	PGSC0003DMB000000287	-	PotatoMir1006055542_x5		5	PGSC0003DMB000000287_3585	332216..332235	332194..332235	TTTCAAAAGGTTGTGACTTT	TTTCAAAAGGTTGTGACTTTTCTGTTGCGACTTTTTCGAACG	TGTTGCGACTTTTTCGAACG	0	1	2	2	0
153	PGSC0003DMB000000603	+	PotatoMir1006055542_x5		5	PGSC0003DMB000000603_4	362..381	362..409	TTTCAAAAGGTTGTGACTTT	TTTCAAAAGGTTGTGACTTTCCCAATGATTTGTGACTTTTTCGAAGTA	ATTTGTGACTTTTTCGAAGTA	0	1	2	2	0
154	PGSC0003DMB000000322	-	PotatoMir1004966957_x11		11	PGSC0003DMB000000322_2673	592527..592546	592504..592546	TAGTATGGTAGAAAGATTCA	TAGTATGGTAGAAAGATTCATCTATTTCTTCTACCATACTATT	TATTTCTTCTACCATACTATT	2	3	1	7	0
155	PGSC0003DMB000000129	+	PotatoMir1005948637_x37		37	PGSC0003DMB000000129_115	33366..33384	33366..33412	TTGGCTTTGGGCCTTTCCT	TTGGCTTTGGGCCTTTCCTACGGTTAGGTGGAAGGCGAAGACCAGAG	GTGGAAGGCGAAGACCAGAG	0	12	11	2	12
156	PGSC0003DMB000000117	-	PotatoMir1002987478_x421		421	PGSC0003DMB000000117_6800	218477..218494	218477..218541	ATGTATTCAACGAGCTTA	AGTTTGTGATGCCCTTAGATGTTCTGGGCCGCACGCGCGCTACACTGATGTATTCAACGAGCTTA	AGTTTGTGATGCCCTTA	0	212	83	69	57
157	PGSC0003DMB000000876	-	PotatoMir1005808640_x7	miR6149	7	PGSC0003DMB000000876_320	40348..40364	40348..40393	TTCGATACGCACCTGAA	TAGGGCTATCGATAAGGGTTTTGATGGATTTCGATACGCACCTGAA	TAGGGCTATCGATAAGGGT	0	2	2	3	0
158	PGSC0003DMB000000451	+	PotatoMir1003739143_x473		473	PGSC0003DMB000000451_1646	408262..408278	408262..408325	CGAGGCGCTGTCTACGA	CGAGGCGCTGTCTACGAGTCGGGCTGTATGGGAATGCAACCCAAATCAGGCGGTGAATTTCGAT	TCAGGCGGTGAATTTCGAT	0	182	53	135	103
