# Supplementary material for: Identification and Characterization of miRNA Transcriptome in Potato by High-Throughput Sequencing
Source: PLoS One. 2013 Feb 21;8(2):e57233. doi: 10.1371/journal.pone.0057233 (PMC3578796; doi:10.1371/journal.pone.0057233)
Supplement: Table S3 — Predicted target RNAs of conserved and potato specific miRNAs. The table contains the miRNAs with the read number in the libraries (miRNA_Acc.), the homologue of miRNA (miRNA family) and the targeted potato transcripts (Target_Acc.) with the predicted gene functions (target gene function annotation). Expectation score (Expectation) and unpaired energy (UPE) with a low number suggest highly likely target for the miRNA. The aligned miRNA and target start and end nucleotide is indicated with the corresponding sequences. The inhibition type (Inhibition) and the number of target sites (multiplicity) are shown. On the second sheet of the table predicted targets could be found using more relaxed prediction criteria. During the analysis DNA equivalent of RNA sequence was used. (XLSX) [file pone.0057233.s004.xlsx]

## Sheet: psRNATarget_miRNAs
miRNA_Acc.	miRNA family	Target_Acc.	target gene function annotation	Expectation	UPE	miRNA_start	miRNA_end	Target_start	Target_end	miRNA_aligned_fragment	Target_aligned_fragment	Inhibition	multiplicity
PotatoMir1003904305_x107	miR156	PGSC0003DMT400082789	Squamosa promoter binding	2	5.802	1	20	543	562	CUGACAGAAGAGAGUGAGCA	UGCUCUCUCUCUUCUGUCAU	Cleavage	1
PotatoMir1003904305_x107	miR156	PGSC0003DMT400082790	Squamosa promoter binding	2	5.802	1	20	372	391	CUGACAGAAGAGAGUGAGCA	UGCUCUCUCUCUUCUGUCAU	Cleavage	1
PotatoMir1003904305_x107	miR156	PGSC0003DMT400063045	LIGULELESS1 protein	2	12.371	1	20	1623	1642	CUGACAGAAGAGAGUGAGCA	UGCUCUCUCUCUUCUGUCAU	Cleavage	1
PotatoMir1003904305_x107	miR156	PGSC0003DMT400063046	LIGULELESS1 protein	2	12.371	1	20	1623	1642	CUGACAGAAGAGAGUGAGCA	UGCUCUCUCUCUUCUGUCAU	Cleavage	1
PotatoMir1003904305_x107	miR156	PGSC0003DMT400058753	Squamosa promoter binding	2	12.386	1	19	1378	1396	CUGACAGAAGAGAGUGAGC	GCUCUCUCUCUUCUGUCAU	Cleavage	1
PotatoMir1003904305_x107	miR156	PGSC0003DMT400072745	LIGULELESS1 protein	1	12.769	1	20	1450	1469	CUGACAGAAGAGAGUGAGCA	UGCUCUCUCUCUUCUGUCAG	Cleavage	1
PotatoMir1003904305_x107	miR156	PGSC0003DMT400072746	LIGULELESS1 protein	1	12.769	1	20	1450	1469	CUGACAGAAGAGAGUGAGCA	UGCUCUCUCUCUUCUGUCAG	Cleavage	1
PotatoMir1003904305_x107	miR156	PGSC0003DMT400059813	LIGULELESS1 protein	2	12.874	1	20	1208	1227	CUGACAGAAGAGAGUGAGCA	UGCUCUCUCUCUUCUGUCAU	Cleavage	1
PotatoMir1003904305_x107	miR156	PGSC0003DMT400020314	Xyloglucan endotransglucosylase-hydrolase XTH9	2	13.355	1	19	1014	1032	CUGACAGAAGAGAGUGAGC	GUUUACUUUCUUUUGUUAG	Cleavage	1
PotatoMir1003904305_x107	miR156	PGSC0003DMT400056372	Squamosa promoter-binding protein	2	14.867	1	20	713	732	CUGACAGAAGAGAGUGAGCA	UGCUCUCUCUCUUCUGUCAU	Cleavage	1
PotatoMir1003904305_x107	miR156	PGSC0003DMT400056373	Squamosa promoter-binding protein	2	14.867	1	20	1013	1032	CUGACAGAAGAGAGUGAGCA	UGCUCUCUCUCUUCUGUCAU	Cleavage	1
PotatoMir1003904305_x107	miR156	PGSC0003DMT400056374	Squamosa promoter-binding protein	2	14.867	1	20	1157	1176	CUGACAGAAGAGAGUGAGCA	UGCUCUCUCUCUUCUGUCAU	Cleavage	1
PotatoMir1003904305_x107	miR156	PGSC0003DMT400084733	LIGULELESS1 protein	2	16.156	1	20	3580	3599	CUGACAGAAGAGAGUGAGCA	UGCUCUCUCUCUUCUGUCAA	Cleavage	1
PotatoMir1003904305_x107	miR156	PGSC0003DMT400007009	Gene of unknown function	2	17.264	1	20	585	604	CUGACAGAAGAGAGUGAGCA	UCCUCAUUUUCUUCUGUUGG	Cleavage	1
PotatoMir1003904305_x107	miR156	PGSC0003DMT400068752	LIGULELESS1 protein	2	18.258	1	20	1130	1149	CUGACAGAAGAGAGUGAGCA	UGCUCUCUCUCUUCUGUCAA	Cleavage	1
PotatoMir1003904305_x107	miR156	PGSC0003DMT400029748	Promoter-binding protein SPL9	2	18.893	1	20	1711	1730	CUGACAGAAGAGAGUGAGCA	UGCUCUCUCUCUUCUGUCAA	Cleavage	1
PotatoMir1003904305_x107	miR156	PGSC0003DMT400029749	Promoter-binding protein SPL9	2	18.893	1	20	1410	1429	CUGACAGAAGAGAGUGAGCA	UGCUCUCUCUCUUCUGUCAA	Cleavage	1
PotatoMir1003904305_x107	miR156	PGSC0003DMT400029750	Promoter-binding protein SPL9	2	18.893	1	20	1598	1617	CUGACAGAAGAGAGUGAGCA	UGCUCUCUCUCUUCUGUCAA	Cleavage	1
PotatoMir1003904305_x107	miR156	PGSC0003DMT400029751	Promoter-binding protein SPL9	2	18.893	1	20	1297	1316	CUGACAGAAGAGAGUGAGCA	UGCUCUCUCUCUUCUGUCAA	Cleavage	1
PotatoMir1003904305_x107	miR156	PGSC0003DMT400084734	LIGULELESS1 protein	2	20.477	1	20	1550	1569	CUGACAGAAGAGAGUGAGCA	UGCUCUCUCUCUUCUGUCAA	Cleavage	1
PotatoMir1003904305_x107	miR156	PGSC0003DMT400009751	Histone H2A	2	20.648	1	20	585	604	CUGACAGAAGAGAGUGAGCA	UCCUCAUUUUCUUCUGUUGG	Cleavage	1
PotatoMir1003904305_x107	miR156	PGSC0003DMT400074958	Gene of unknown function	2	23.14	1	20	184	203	CUGACAGAAGAGAGUGAGCA	UGCUCACUCUCUUUUGUUAU	Cleavage	1
PotatoMir1005405793_x273	miR156	PGSC0003DMT400082789	Squamosa promoter binding	1	5.433	1	19	543	561	UGACAGAAGAGAGUGAGCA	UGCUCUCUCUCUUCUGUCA	Cleavage	1
PotatoMir1005405793_x273	miR156	PGSC0003DMT400082789	Squamosa promoter binding	1	5.433	1	19	543	561	UGACAGAAGAGAGUGAGCA	UGCUCUCUCUCUUCUGUCA	Cleavage	1
PotatoMir1005405793_x273	miR156	PGSC0003DMT400082789	Squamosa promoter binding	1	5.433	1	19	543	561	UGACAGAAGAGAGUGAGCA	UGCUCUCUCUCUUCUGUCA	Cleavage	1
PotatoMir1005405793_x273	miR156	PGSC0003DMT400082789	Squamosa promoter binding	1	5.433	1	19	543	561	UGACAGAAGAGAGUGAGCA	UGCUCUCUCUCUUCUGUCA	Cleavage	1
PotatoMir1005405793_x273	miR156	PGSC0003DMT400082789	Squamosa promoter binding	1	5.433	1	19	543	561	UGACAGAAGAGAGUGAGCA	UGCUCUCUCUCUUCUGUCA	Cleavage	1
PotatoMir1005405793_x273	miR156	PGSC0003DMT400082789	Squamosa promoter binding	1	5.433	1	19	543	561	UGACAGAAGAGAGUGAGCA	UGCUCUCUCUCUUCUGUCA	Cleavage	1
PotatoMir1005405793_x273	miR156	PGSC0003DMT400082790	Squamosa promoter binding	1	5.433	1	19	372	390	UGACAGAAGAGAGUGAGCA	UGCUCUCUCUCUUCUGUCA	Cleavage	1
PotatoMir1005405793_x273	miR156	PGSC0003DMT400082790	Squamosa promoter binding	1	5.433	1	19	372	390	UGACAGAAGAGAGUGAGCA	UGCUCUCUCUCUUCUGUCA	Cleavage	1
PotatoMir1005405793_x273	miR156	PGSC0003DMT400082790	Squamosa promoter binding	1	5.433	1	19	372	390	UGACAGAAGAGAGUGAGCA	UGCUCUCUCUCUUCUGUCA	Cleavage	1
PotatoMir1005405793_x273	miR156	PGSC0003DMT400082790	Squamosa promoter binding	1	5.433	1	19	372	390	UGACAGAAGAGAGUGAGCA	UGCUCUCUCUCUUCUGUCA	Cleavage	1
PotatoMir1005405793_x273	miR156	PGSC0003DMT400082790	Squamosa promoter binding	1	5.433	1	19	372	390	UGACAGAAGAGAGUGAGCA	UGCUCUCUCUCUUCUGUCA	Cleavage	1
PotatoMir1005405793_x273	miR156	PGSC0003DMT400082790	Squamosa promoter binding	1	5.433	1	19	372	390	UGACAGAAGAGAGUGAGCA	UGCUCUCUCUCUUCUGUCA	Cleavage	1
PotatoMir1005405793_x273	miR156	PGSC0003DMT400058753	Squamosa promoter binding	1	12.433	1	18	1378	1395	UGACAGAAGAGAGUGAGC	GCUCUCUCUCUUCUGUCA	Cleavage	1
PotatoMir1005405793_x273	miR156	PGSC0003DMT400058753	Squamosa promoter binding	1	12.433	1	18	1378	1395	UGACAGAAGAGAGUGAGC	GCUCUCUCUCUUCUGUCA	Cleavage	1
PotatoMir1005405793_x273	miR156	PGSC0003DMT400058753	Squamosa promoter binding	1	12.433	1	18	1378	1395	UGACAGAAGAGAGUGAGC	GCUCUCUCUCUUCUGUCA	Cleavage	1
PotatoMir1005405793_x273	miR156	PGSC0003DMT400058753	Squamosa promoter binding	1	12.433	1	18	1378	1395	UGACAGAAGAGAGUGAGC	GCUCUCUCUCUUCUGUCA	Cleavage	1
PotatoMir1005405793_x273	miR156	PGSC0003DMT400058753	Squamosa promoter binding	1	12.433	1	18	1378	1395	UGACAGAAGAGAGUGAGC	GCUCUCUCUCUUCUGUCA	Cleavage	1
PotatoMir1005405793_x273	miR156	PGSC0003DMT400058753	Squamosa promoter binding	1	12.433	1	18	1378	1395	UGACAGAAGAGAGUGAGC	GCUCUCUCUCUUCUGUCA	Cleavage	1
PotatoMir1005405793_x273	miR156	PGSC0003DMT400063045	LIGULELESS1 protein	1	13.199	1	19	1623	1641	UGACAGAAGAGAGUGAGCA	UGCUCUCUCUCUUCUGUCA	Cleavage	1
PotatoMir1005405793_x273	miR156	PGSC0003DMT400063045	LIGULELESS1 protein	1	13.199	1	19	1623	1641	UGACAGAAGAGAGUGAGCA	UGCUCUCUCUCUUCUGUCA	Cleavage	1
PotatoMir1005405793_x273	miR156	PGSC0003DMT400063045	LIGULELESS1 protein	1	13.199	1	19	1623	1641	UGACAGAAGAGAGUGAGCA	UGCUCUCUCUCUUCUGUCA	Cleavage	1
PotatoMir1005405793_x273	miR156	PGSC0003DMT400063045	LIGULELESS1 protein	1	13.199	1	19	1623	1641	UGACAGAAGAGAGUGAGCA	UGCUCUCUCUCUUCUGUCA	Cleavage	1
PotatoMir1005405793_x273	miR156	PGSC0003DMT400063045	LIGULELESS1 protein	1	13.199	1	19	1623	1641	UGACAGAAGAGAGUGAGCA	UGCUCUCUCUCUUCUGUCA	Cleavage	1
PotatoMir1005405793_x273	miR156	PGSC0003DMT400063045	LIGULELESS1 protein	1	13.199	1	19	1623	1641	UGACAGAAGAGAGUGAGCA	UGCUCUCUCUCUUCUGUCA	Cleavage	1
PotatoMir1005405793_x273	miR156	PGSC0003DMT400063046	LIGULELESS1 protein	1	13.199	1	19	1623	1641	UGACAGAAGAGAGUGAGCA	UGCUCUCUCUCUUCUGUCA	Cleavage	1
PotatoMir1005405793_x273	miR156	PGSC0003DMT400063046	LIGULELESS1 protein	1	13.199	1	19	1623	1641	UGACAGAAGAGAGUGAGCA	UGCUCUCUCUCUUCUGUCA	Cleavage	1
PotatoMir1005405793_x273	miR156	PGSC0003DMT400063046	LIGULELESS1 protein	1	13.199	1	19	1623	1641	UGACAGAAGAGAGUGAGCA	UGCUCUCUCUCUUCUGUCA	Cleavage	1
PotatoMir1005405793_x273	miR156	PGSC0003DMT400063046	LIGULELESS1 protein	1	13.199	1	19	1623	1641	UGACAGAAGAGAGUGAGCA	UGCUCUCUCUCUUCUGUCA	Cleavage	1
PotatoMir1005405793_x273	miR156	PGSC0003DMT400063046	LIGULELESS1 protein	1	13.199	1	19	1623	1641	UGACAGAAGAGAGUGAGCA	UGCUCUCUCUCUUCUGUCA	Cleavage	1
PotatoMir1005405793_x273	miR156	PGSC0003DMT400063046	LIGULELESS1 protein	1	13.199	1	19	1623	1641	UGACAGAAGAGAGUGAGCA	UGCUCUCUCUCUUCUGUCA	Cleavage	1
PotatoMir1005405793_x273	miR156	PGSC0003DMT400059813	LIGULELESS1 protein	1	13.476	1	20	1207	1226	UGACAGAAGAGAGUGAGCAC	GUGCUCUCUCUCUUCUGUCA	Cleavage	1
PotatoMir1005405793_x273	miR156	PGSC0003DMT400059813	LIGULELESS1 protein	1	13.476	1	20	1207	1226	UGACAGAAGAGAGUGAGCAC	GUGCUCUCUCUCUUCUGUCA	Cleavage	1
PotatoMir1005405793_x273	miR156	PGSC0003DMT400059813	LIGULELESS1 protein	1	13.476	1	20	1207	1226	UGACAGAAGAGAGUGAGCAC	GUGCUCUCUCUCUUCUGUCA	Cleavage	1
PotatoMir1005405793_x273	miR156	PGSC0003DMT400059813	LIGULELESS1 protein	1	13.476	1	20	1207	1226	UGACAGAAGAGAGUGAGCAC	GUGCUCUCUCUCUUCUGUCA	Cleavage	1
PotatoMir1005405793_x273	miR156	PGSC0003DMT400059813	LIGULELESS1 protein	1	13.476	1	20	1207	1226	UGACAGAAGAGAGUGAGCAC	GUGCUCUCUCUCUUCUGUCA	Cleavage	1
PotatoMir1005405793_x273	miR156	PGSC0003DMT400059813	LIGULELESS1 protein	1	13.476	1	20	1207	1226	UGACAGAAGAGAGUGAGCAC	GUGCUCUCUCUCUUCUGUCA	Cleavage	1
PotatoMir1005405793_x273	miR156	PGSC0003DMT400072745	LIGULELESS1 protein	1	13.624	1	20	1449	1468	UGACAGAAGAGAGUGAGCAC	GUGCUCUCUCUCUUCUGUCA	Cleavage	1
PotatoMir1005405793_x273	miR156	PGSC0003DMT400072745	LIGULELESS1 protein	1	13.624	1	20	1449	1468	UGACAGAAGAGAGUGAGCAC	GUGCUCUCUCUCUUCUGUCA	Cleavage	1
PotatoMir1005405793_x273	miR156	PGSC0003DMT400072745	LIGULELESS1 protein	1	13.624	1	20	1449	1468	UGACAGAAGAGAGUGAGCAC	GUGCUCUCUCUCUUCUGUCA	Cleavage	1
PotatoMir1005405793_x273	miR156	PGSC0003DMT400072745	LIGULELESS1 protein	1	13.624	1	20	1449	1468	UGACAGAAGAGAGUGAGCAC	GUGCUCUCUCUCUUCUGUCA	Cleavage	1
PotatoMir1005405793_x273	miR156	PGSC0003DMT400072745	LIGULELESS1 protein	1	13.624	1	20	1449	1468	UGACAGAAGAGAGUGAGCAC	GUGCUCUCUCUCUUCUGUCA	Cleavage	1
PotatoMir1005405793_x273	miR156	PGSC0003DMT400072745	LIGULELESS1 protein	1	13.624	1	20	1449	1468	UGACAGAAGAGAGUGAGCAC	GUGCUCUCUCUCUUCUGUCA	Cleavage	1
PotatoMir1005405793_x273	miR156	PGSC0003DMT400072746	LIGULELESS1 protein	1	13.624	1	20	1449	1468	UGACAGAAGAGAGUGAGCAC	GUGCUCUCUCUCUUCUGUCA	Cleavage	1
PotatoMir1005405793_x273	miR156	PGSC0003DMT400072746	LIGULELESS1 protein	1	13.624	1	20	1449	1468	UGACAGAAGAGAGUGAGCAC	GUGCUCUCUCUCUUCUGUCA	Cleavage	1
PotatoMir1005405793_x273	miR156	PGSC0003DMT400072746	LIGULELESS1 protein	1	13.624	1	20	1449	1468	UGACAGAAGAGAGUGAGCAC	GUGCUCUCUCUCUUCUGUCA	Cleavage	1
PotatoMir1005405793_x273	miR156	PGSC0003DMT400072746	LIGULELESS1 protein	1	13.624	1	20	1449	1468	UGACAGAAGAGAGUGAGCAC	GUGCUCUCUCUCUUCUGUCA	Cleavage	1
PotatoMir1005405793_x273	miR156	PGSC0003DMT400072746	LIGULELESS1 protein	1	13.624	1	20	1449	1468	UGACAGAAGAGAGUGAGCAC	GUGCUCUCUCUCUUCUGUCA	Cleavage	1
PotatoMir1005405793_x273	miR156	PGSC0003DMT400072746	LIGULELESS1 protein	1	13.624	1	20	1449	1468	UGACAGAAGAGAGUGAGCAC	GUGCUCUCUCUCUUCUGUCA	Cleavage	1
PotatoMir1005405793_x273	miR156	PGSC0003DMT400056372	Squamosa promoter-binding protein	1	14.742	1	20	712	731	UGACAGAAGAGAGUGAGCAC	GUGCUCUCUCUCUUCUGUCA	Cleavage	1
PotatoMir1005405793_x273	miR156	PGSC0003DMT400056372	Squamosa promoter-binding protein	1	14.742	1	20	712	731	UGACAGAAGAGAGUGAGCAC	GUGCUCUCUCUCUUCUGUCA	Cleavage	1
PotatoMir1005405793_x273	miR156	PGSC0003DMT400056372	Squamosa promoter-binding protein	1	14.742	1	20	712	731	UGACAGAAGAGAGUGAGCAC	GUGCUCUCUCUCUUCUGUCA	Cleavage	1
PotatoMir1005405793_x273	miR156	PGSC0003DMT400056372	Squamosa promoter-binding protein	1	14.742	1	20	712	731	UGACAGAAGAGAGUGAGCAC	GUGCUCUCUCUCUUCUGUCA	Cleavage	1
PotatoMir1005405793_x273	miR156	PGSC0003DMT400056372	Squamosa promoter-binding protein	1	14.742	1	20	712	731	UGACAGAAGAGAGUGAGCAC	GUGCUCUCUCUCUUCUGUCA	Cleavage	1
PotatoMir1005405793_x273	miR156	PGSC0003DMT400056372	Squamosa promoter-binding protein	1	14.742	1	20	712	731	UGACAGAAGAGAGUGAGCAC	GUGCUCUCUCUCUUCUGUCA	Cleavage	1
PotatoMir1005405793_x273	miR156	PGSC0003DMT400056373	Squamosa promoter-binding protein	1	14.742	1	20	1012	1031	UGACAGAAGAGAGUGAGCAC	GUGCUCUCUCUCUUCUGUCA	Cleavage	1
PotatoMir1005405793_x273	miR156	PGSC0003DMT400056373	Squamosa promoter-binding protein	1	14.742	1	20	1012	1031	UGACAGAAGAGAGUGAGCAC	GUGCUCUCUCUCUUCUGUCA	Cleavage	1
PotatoMir1005405793_x273	miR156	PGSC0003DMT400056373	Squamosa promoter-binding protein	1	14.742	1	20	1012	1031	UGACAGAAGAGAGUGAGCAC	GUGCUCUCUCUCUUCUGUCA	Cleavage	1
PotatoMir1005405793_x273	miR156	PGSC0003DMT400056373	Squamosa promoter-binding protein	1	14.742	1	20	1012	1031	UGACAGAAGAGAGUGAGCAC	GUGCUCUCUCUCUUCUGUCA	Cleavage	1
PotatoMir1005405793_x273	miR156	PGSC0003DMT400056373	Squamosa promoter-binding protein	1	14.742	1	20	1012	1031	UGACAGAAGAGAGUGAGCAC	GUGCUCUCUCUCUUCUGUCA	Cleavage	1
PotatoMir1005405793_x273	miR156	PGSC0003DMT400056373	Squamosa promoter-binding protein	1	14.742	1	20	1012	1031	UGACAGAAGAGAGUGAGCAC	GUGCUCUCUCUCUUCUGUCA	Cleavage	1
PotatoMir1005405793_x273	miR156	PGSC0003DMT400056374	Squamosa promoter-binding protein	1	14.742	1	20	1156	1175	UGACAGAAGAGAGUGAGCAC	GUGCUCUCUCUCUUCUGUCA	Cleavage	1
PotatoMir1005405793_x273	miR156	PGSC0003DMT400056374	Squamosa promoter-binding protein	1	14.742	1	20	1156	1175	UGACAGAAGAGAGUGAGCAC	GUGCUCUCUCUCUUCUGUCA	Cleavage	1
PotatoMir1005405793_x273	miR156	PGSC0003DMT400056374	Squamosa promoter-binding protein	1	14.742	1	20	1156	1175	UGACAGAAGAGAGUGAGCAC	GUGCUCUCUCUCUUCUGUCA	Cleavage	1
PotatoMir1005405793_x273	miR156	PGSC0003DMT400056374	Squamosa promoter-binding protein	1	14.742	1	20	1156	1175	UGACAGAAGAGAGUGAGCAC	GUGCUCUCUCUCUUCUGUCA	Cleavage	1
PotatoMir1005405793_x273	miR156	PGSC0003DMT400056374	Squamosa promoter-binding protein	1	14.742	1	20	1156	1175	UGACAGAAGAGAGUGAGCAC	GUGCUCUCUCUCUUCUGUCA	Cleavage	1
PotatoMir1005405793_x273	miR156	PGSC0003DMT400056374	Squamosa promoter-binding protein	1	14.742	1	20	1156	1175	UGACAGAAGAGAGUGAGCAC	GUGCUCUCUCUCUUCUGUCA	Cleavage	1
PotatoMir1005405793_x273	miR156	PGSC0003DMT400084733	LIGULELESS1 protein	1	14.944	1	20	3579	3598	UGACAGAAGAGAGUGAGCAC	GUGCUCUCUCUCUUCUGUCA	Cleavage	1
PotatoMir1005405793_x273	miR156	PGSC0003DMT400084733	LIGULELESS1 protein	1	14.944	1	20	3579	3598	UGACAGAAGAGAGUGAGCAC	GUGCUCUCUCUCUUCUGUCA	Cleavage	1
PotatoMir1005405793_x273	miR156	PGSC0003DMT400084733	LIGULELESS1 protein	1	14.944	1	20	3579	3598	UGACAGAAGAGAGUGAGCAC	GUGCUCUCUCUCUUCUGUCA	Cleavage	1
PotatoMir1005405793_x273	miR156	PGSC0003DMT400084733	LIGULELESS1 protein	1	14.944	1	20	3579	3598	UGACAGAAGAGAGUGAGCAC	GUGCUCUCUCUCUUCUGUCA	Cleavage	1
PotatoMir1005405793_x273	miR156	PGSC0003DMT400084733	LIGULELESS1 protein	1	14.944	1	20	3579	3598	UGACAGAAGAGAGUGAGCAC	GUGCUCUCUCUCUUCUGUCA	Cleavage	1
PotatoMir1005405793_x273	miR156	PGSC0003DMT400084733	LIGULELESS1 protein	1	14.944	1	20	3579	3598	UGACAGAAGAGAGUGAGCAC	GUGCUCUCUCUCUUCUGUCA	Cleavage	1
PotatoMir1005405793_x273	miR156	PGSC0003DMT400084734	LIGULELESS1 protein	1	18.882	1	20	1549	1568	UGACAGAAGAGAGUGAGCAC	GUGCUCUCUCUCUUCUGUCA	Cleavage	1
PotatoMir1005405793_x273	miR156	PGSC0003DMT400084734	LIGULELESS1 protein	1	18.882	1	20	1549	1568	UGACAGAAGAGAGUGAGCAC	GUGCUCUCUCUCUUCUGUCA	Cleavage	1
PotatoMir1005405793_x273	miR156	PGSC0003DMT400084734	LIGULELESS1 protein	1	18.882	1	20	1549	1568	UGACAGAAGAGAGUGAGCAC	GUGCUCUCUCUCUUCUGUCA	Cleavage	1
PotatoMir1005405793_x273	miR156	PGSC0003DMT400084734	LIGULELESS1 protein	1	18.882	1	20	1549	1568	UGACAGAAGAGAGUGAGCAC	GUGCUCUCUCUCUUCUGUCA	Cleavage	1
PotatoMir1005405793_x273	miR156	PGSC0003DMT400084734	LIGULELESS1 protein	1	18.882	1	20	1549	1568	UGACAGAAGAGAGUGAGCAC	GUGCUCUCUCUCUUCUGUCA	Cleavage	1
PotatoMir1005405793_x273	miR156	PGSC0003DMT400084734	LIGULELESS1 protein	1	18.882	1	20	1549	1568	UGACAGAAGAGAGUGAGCAC	GUGCUCUCUCUCUUCUGUCA	Cleavage	1
PotatoMir1005405793_x273	miR156	PGSC0003DMT400029748	Promoter-binding protein SPL9	1	19.268	1	20	1710	1729	UGACAGAAGAGAGUGAGCAC	GUGCUCUCUCUCUUCUGUCA	Cleavage	1
PotatoMir1005405793_x273	miR156	PGSC0003DMT400029748	Promoter-binding protein SPL9	1	19.268	1	20	1710	1729	UGACAGAAGAGAGUGAGCAC	GUGCUCUCUCUCUUCUGUCA	Cleavage	1
PotatoMir1005405793_x273	miR156	PGSC0003DMT400029748	Promoter-binding protein SPL9	1	19.268	1	20	1710	1729	UGACAGAAGAGAGUGAGCAC	GUGCUCUCUCUCUUCUGUCA	Cleavage	1
PotatoMir1005405793_x273	miR156	PGSC0003DMT400029748	Promoter-binding protein SPL9	1	19.268	1	20	1710	1729	UGACAGAAGAGAGUGAGCAC	GUGCUCUCUCUCUUCUGUCA	Cleavage	1
PotatoMir1005405793_x273	miR156	PGSC0003DMT400029748	Promoter-binding protein SPL9	1	19.268	1	20	1710	1729	UGACAGAAGAGAGUGAGCAC	GUGCUCUCUCUCUUCUGUCA	Cleavage	1
PotatoMir1005405793_x273	miR156	PGSC0003DMT400029748	Promoter-binding protein SPL9	1	19.268	1	20	1710	1729	UGACAGAAGAGAGUGAGCAC	GUGCUCUCUCUCUUCUGUCA	Cleavage	1
PotatoMir1005405793_x273	miR156	PGSC0003DMT400029749	Promoter-binding protein SPL9	1	19.268	1	20	1409	1428	UGACAGAAGAGAGUGAGCAC	GUGCUCUCUCUCUUCUGUCA	Cleavage	1
PotatoMir1005405793_x273	miR156	PGSC0003DMT400029749	Promoter-binding protein SPL9	1	19.268	1	20	1409	1428	UGACAGAAGAGAGUGAGCAC	GUGCUCUCUCUCUUCUGUCA	Cleavage	1
PotatoMir1005405793_x273	miR156	PGSC0003DMT400029749	Promoter-binding protein SPL9	1	19.268	1	20	1409	1428	UGACAGAAGAGAGUGAGCAC	GUGCUCUCUCUCUUCUGUCA	Cleavage	1
PotatoMir1005405793_x273	miR156	PGSC0003DMT400029749	Promoter-binding protein SPL9	1	19.268	1	20	1409	1428	UGACAGAAGAGAGUGAGCAC	GUGCUCUCUCUCUUCUGUCA	Cleavage	1
PotatoMir1005405793_x273	miR156	PGSC0003DMT400029749	Promoter-binding protein SPL9	1	19.268	1	20	1409	1428	UGACAGAAGAGAGUGAGCAC	GUGCUCUCUCUCUUCUGUCA	Cleavage	1
PotatoMir1005405793_x273	miR156	PGSC0003DMT400029749	Promoter-binding protein SPL9	1	19.268	1	20	1409	1428	UGACAGAAGAGAGUGAGCAC	GUGCUCUCUCUCUUCUGUCA	Cleavage	1
PotatoMir1005405793_x273	miR156	PGSC0003DMT400029750	Promoter-binding protein SPL9	1	19.268	1	20	1597	1616	UGACAGAAGAGAGUGAGCAC	GUGCUCUCUCUCUUCUGUCA	Cleavage	1
PotatoMir1005405793_x273	miR156	PGSC0003DMT400029750	Promoter-binding protein SPL9	1	19.268	1	20	1597	1616	UGACAGAAGAGAGUGAGCAC	GUGCUCUCUCUCUUCUGUCA	Cleavage	1
PotatoMir1005405793_x273	miR156	PGSC0003DMT400029750	Promoter-binding protein SPL9	1	19.268	1	20	1597	1616	UGACAGAAGAGAGUGAGCAC	GUGCUCUCUCUCUUCUGUCA	Cleavage	1
PotatoMir1005405793_x273	miR156	PGSC0003DMT400029750	Promoter-binding protein SPL9	1	19.268	1	20	1597	1616	UGACAGAAGAGAGUGAGCAC	GUGCUCUCUCUCUUCUGUCA	Cleavage	1
PotatoMir1005405793_x273	miR156	PGSC0003DMT400029750	Promoter-binding protein SPL9	1	19.268	1	20	1597	1616	UGACAGAAGAGAGUGAGCAC	GUGCUCUCUCUCUUCUGUCA	Cleavage	1
PotatoMir1005405793_x273	miR156	PGSC0003DMT400029750	Promoter-binding protein SPL9	1	19.268	1	20	1597	1616	UGACAGAAGAGAGUGAGCAC	GUGCUCUCUCUCUUCUGUCA	Cleavage	1
PotatoMir1005405793_x273	miR156	PGSC0003DMT400029751	Promoter-binding protein SPL9	1	19.268	1	20	1296	1315	UGACAGAAGAGAGUGAGCAC	GUGCUCUCUCUCUUCUGUCA	Cleavage	1
PotatoMir1005405793_x273	miR156	PGSC0003DMT400029751	Promoter-binding protein SPL9	1	19.268	1	20	1296	1315	UGACAGAAGAGAGUGAGCAC	GUGCUCUCUCUCUUCUGUCA	Cleavage	1
PotatoMir1005405793_x273	miR156	PGSC0003DMT400029751	Promoter-binding protein SPL9	1	19.268	1	20	1296	1315	UGACAGAAGAGAGUGAGCAC	GUGCUCUCUCUCUUCUGUCA	Cleavage	1
PotatoMir1005405793_x273	miR156	PGSC0003DMT400029751	Promoter-binding protein SPL9	1	19.268	1	20	1296	1315	UGACAGAAGAGAGUGAGCAC	GUGCUCUCUCUCUUCUGUCA	Cleavage	1
PotatoMir1005405793_x273	miR156	PGSC0003DMT400029751	Promoter-binding protein SPL9	1	19.268	1	20	1296	1315	UGACAGAAGAGAGUGAGCAC	GUGCUCUCUCUCUUCUGUCA	Cleavage	1
PotatoMir1005405793_x273	miR156	PGSC0003DMT400029751	Promoter-binding protein SPL9	1	19.268	1	20	1296	1315	UGACAGAAGAGAGUGAGCAC	GUGCUCUCUCUCUUCUGUCA	Cleavage	1
PotatoMir1005405793_x273	miR156	PGSC0003DMT400068752	LIGULELESS1 protein	1	19.402	1	20	1129	1148	UGACAGAAGAGAGUGAGCAC	GUGCUCUCUCUCUUCUGUCA	Cleavage	1
PotatoMir1005405793_x273	miR156	PGSC0003DMT400068752	LIGULELESS1 protein	1	19.402	1	20	1129	1148	UGACAGAAGAGAGUGAGCAC	GUGCUCUCUCUCUUCUGUCA	Cleavage	1
PotatoMir1005405793_x273	miR156	PGSC0003DMT400068752	LIGULELESS1 protein	1	19.402	1	20	1129	1148	UGACAGAAGAGAGUGAGCAC	GUGCUCUCUCUCUUCUGUCA	Cleavage	1
PotatoMir1005405793_x273	miR156	PGSC0003DMT400068752	LIGULELESS1 protein	1	19.402	1	20	1129	1148	UGACAGAAGAGAGUGAGCAC	GUGCUCUCUCUCUUCUGUCA	Cleavage	1
PotatoMir1005405793_x273	miR156	PGSC0003DMT400068752	LIGULELESS1 protein	1	19.402	1	20	1129	1148	UGACAGAAGAGAGUGAGCAC	GUGCUCUCUCUCUUCUGUCA	Cleavage	1
PotatoMir1005405793_x273	miR156	PGSC0003DMT400068752	LIGULELESS1 protein	1	19.402	1	20	1129	1148	UGACAGAAGAGAGUGAGCAC	GUGCUCUCUCUCUUCUGUCA	Cleavage	1
PotatoMir1005405793_x273	miR156	PGSC0003DMT400061560	Gene of unknown function	1.5	22.05	1	18	684	701	UGACAGAAGAGAGUGAGC	GCUCAUUUUCUUUUGUCA	Cleavage	1
PotatoMir1005405793_x273	miR156	PGSC0003DMT400061560	Gene of unknown function	1.5	22.05	1	18	684	701	UGACAGAAGAGAGUGAGC	GCUCAUUUUCUUUUGUCA	Cleavage	1
PotatoMir1005405793_x273	miR156	PGSC0003DMT400061560	Gene of unknown function	1.5	22.05	1	18	684	701	UGACAGAAGAGAGUGAGC	GCUCAUUUUCUUUUGUCA	Cleavage	1
PotatoMir1005405793_x273	miR156	PGSC0003DMT400061560	Gene of unknown function	1.5	22.05	1	18	684	701	UGACAGAAGAGAGUGAGC	GCUCAUUUUCUUUUGUCA	Cleavage	1
PotatoMir1005405793_x273	miR156	PGSC0003DMT400061560	Gene of unknown function	1.5	22.05	1	18	684	701	UGACAGAAGAGAGUGAGC	GCUCAUUUUCUUUUGUCA	Cleavage	1
PotatoMir1005405793_x273	miR156	PGSC0003DMT400061560	Gene of unknown function	1.5	22.05	1	18	684	701	UGACAGAAGAGAGUGAGC	GCUCAUUUUCUUUUGUCA	Cleavage	1
PotatoMir1005405793_x273	miR156	PGSC0003DMT400074958	Gene of unknown function	1	22.287	1	20	183	202	UGACAGAAGAGAGUGAGCAC	GUGCUCACUCUCUUUUGUUA	Cleavage	1
PotatoMir1005405793_x273	miR156	PGSC0003DMT400074958	Gene of unknown function	1	22.287	1	20	183	202	UGACAGAAGAGAGUGAGCAC	GUGCUCACUCUCUUUUGUUA	Cleavage	1
PotatoMir1005405793_x273	miR156	PGSC0003DMT400074958	Gene of unknown function	1	22.287	1	20	183	202	UGACAGAAGAGAGUGAGCAC	GUGCUCACUCUCUUUUGUUA	Cleavage	1
PotatoMir1005405793_x273	miR156	PGSC0003DMT400074958	Gene of unknown function	1	22.287	1	20	183	202	UGACAGAAGAGAGUGAGCAC	GUGCUCACUCUCUUUUGUUA	Cleavage	1
PotatoMir1005405793_x273	miR156	PGSC0003DMT400074958	Gene of unknown function	1	22.287	1	20	183	202	UGACAGAAGAGAGUGAGCAC	GUGCUCACUCUCUUUUGUUA	Cleavage	1
PotatoMir1005405793_x273	miR156	PGSC0003DMT400074958	Gene of unknown function	1	22.287	1	20	183	202	UGACAGAAGAGAGUGAGCAC	GUGCUCACUCUCUUUUGUUA	Cleavage	1
PotatoMir1005875292_x3670	miR156	PGSC0003DMT400082789	Squamosa promoter binding	2	5.802	1	20	543	562	UUGACAGAAGAUAGAGAGCA	UGCUCUCUCUCUUCUGUCAU	Cleavage	1
PotatoMir1005875292_x3670	miR156	PGSC0003DMT400082789	Squamosa promoter binding	2	5.802	1	20	543	562	UUGACAGAAGAUAGAGAGCA	UGCUCUCUCUCUUCUGUCAU	Cleavage	1
PotatoMir1005875292_x3670	miR156	PGSC0003DMT400082789	Squamosa promoter binding	2	5.802	1	20	543	562	UUGACAGAAGAUAGAGAGCA	UGCUCUCUCUCUUCUGUCAU	Cleavage	1
PotatoMir1005875292_x3670	miR156	PGSC0003DMT400082789	Squamosa promoter binding	2	5.802	1	20	543	562	UUGACAGAAGAUAGAGAGCA	UGCUCUCUCUCUUCUGUCAU	Cleavage	1
PotatoMir1005875292_x3670	miR156	PGSC0003DMT400082790	Squamosa promoter binding	2	5.802	1	20	372	391	UUGACAGAAGAUAGAGAGCA	UGCUCUCUCUCUUCUGUCAU	Cleavage	1
PotatoMir1005875292_x3670	miR156	PGSC0003DMT400082790	Squamosa promoter binding	2	5.802	1	20	372	391	UUGACAGAAGAUAGAGAGCA	UGCUCUCUCUCUUCUGUCAU	Cleavage	1
PotatoMir1005875292_x3670	miR156	PGSC0003DMT400082790	Squamosa promoter binding	2	5.802	1	20	372	391	UUGACAGAAGAUAGAGAGCA	UGCUCUCUCUCUUCUGUCAU	Cleavage	1
PotatoMir1005875292_x3670	miR156	PGSC0003DMT400082790	Squamosa promoter binding	2	5.802	1	20	372	391	UUGACAGAAGAUAGAGAGCA	UGCUCUCUCUCUUCUGUCAU	Cleavage	1
PotatoMir1005875292_x3670	miR156	PGSC0003DMT400023211	CONSTANS interacting protein 2b	2	7.949	1	20	1953	1972	UUGACAGAAGAUAGAGAGCA	UGUUCUCUGUCUUUUGUUGA	Cleavage	1
PotatoMir1005875292_x3670	miR156	PGSC0003DMT400023211	CONSTANS interacting protein 2b	2	7.949	1	20	1953	1972	UUGACAGAAGAUAGAGAGCA	UGUUCUCUGUCUUUUGUUGA	Cleavage	1
PotatoMir1005875292_x3670	miR156	PGSC0003DMT400023211	CONSTANS interacting protein 2b	2	7.949	1	20	1953	1972	UUGACAGAAGAUAGAGAGCA	UGUUCUCUGUCUUUUGUUGA	Cleavage	1
PotatoMir1005875292_x3670	miR156	PGSC0003DMT400023211	CONSTANS interacting protein 2b	2	7.949	1	20	1953	1972	UUGACAGAAGAUAGAGAGCA	UGUUCUCUGUCUUUUGUUGA	Cleavage	1
PotatoMir1005875292_x3670	miR156	PGSC0003DMT400063045	LIGULELESS1 protein	2	12.371	1	20	1623	1642	UUGACAGAAGAUAGAGAGCA	UGCUCUCUCUCUUCUGUCAU	Cleavage	1
PotatoMir1005875292_x3670	miR156	PGSC0003DMT400063045	LIGULELESS1 protein	2	12.371	1	20	1623	1642	UUGACAGAAGAUAGAGAGCA	UGCUCUCUCUCUUCUGUCAU	Cleavage	1
PotatoMir1005875292_x3670	miR156	PGSC0003DMT400063045	LIGULELESS1 protein	2	12.371	1	20	1623	1642	UUGACAGAAGAUAGAGAGCA	UGCUCUCUCUCUUCUGUCAU	Cleavage	1
PotatoMir1005875292_x3670	miR156	PGSC0003DMT400063045	LIGULELESS1 protein	2	12.371	1	20	1623	1642	UUGACAGAAGAUAGAGAGCA	UGCUCUCUCUCUUCUGUCAU	Cleavage	1
PotatoMir1005875292_x3670	miR156	PGSC0003DMT400063046	LIGULELESS1 protein	2	12.371	1	20	1623	1642	UUGACAGAAGAUAGAGAGCA	UGCUCUCUCUCUUCUGUCAU	Cleavage	1
PotatoMir1005875292_x3670	miR156	PGSC0003DMT400063046	LIGULELESS1 protein	2	12.371	1	20	1623	1642	UUGACAGAAGAUAGAGAGCA	UGCUCUCUCUCUUCUGUCAU	Cleavage	1
PotatoMir1005875292_x3670	miR156	PGSC0003DMT400063046	LIGULELESS1 protein	2	12.371	1	20	1623	1642	UUGACAGAAGAUAGAGAGCA	UGCUCUCUCUCUUCUGUCAU	Cleavage	1
PotatoMir1005875292_x3670	miR156	PGSC0003DMT400063046	LIGULELESS1 protein	2	12.371	1	20	1623	1642	UUGACAGAAGAUAGAGAGCA	UGCUCUCUCUCUUCUGUCAU	Cleavage	1
PotatoMir1005875292_x3670	miR156	PGSC0003DMT400072745	LIGULELESS1 protein	1.5	12.769	1	21	1449	1469	UUGACAGAAGAUAGAGAGCAC	GUGCUCUCUCUCUUCUGUCAG	Cleavage	1
PotatoMir1005875292_x3670	miR156	PGSC0003DMT400072745	LIGULELESS1 protein	1.5	12.769	1	21	1449	1469	UUGACAGAAGAUAGAGAGCAC	GUGCUCUCUCUCUUCUGUCAG	Cleavage	1
PotatoMir1005875292_x3670	miR156	PGSC0003DMT400072745	LIGULELESS1 protein	1.5	12.769	1	21	1449	1469	UUGACAGAAGAUAGAGAGCAC	GUGCUCUCUCUCUUCUGUCAG	Cleavage	1
PotatoMir1005875292_x3670	miR156	PGSC0003DMT400072745	LIGULELESS1 protein	1.5	12.769	1	21	1449	1469	UUGACAGAAGAUAGAGAGCAC	GUGCUCUCUCUCUUCUGUCAG	Cleavage	1
PotatoMir1005875292_x3670	miR156	PGSC0003DMT400072746	LIGULELESS1 protein	1.5	12.769	1	21	1449	1469	UUGACAGAAGAUAGAGAGCAC	GUGCUCUCUCUCUUCUGUCAG	Cleavage	1
PotatoMir1005875292_x3670	miR156	PGSC0003DMT400072746	LIGULELESS1 protein	1.5	12.769	1	21	1449	1469	UUGACAGAAGAUAGAGAGCAC	GUGCUCUCUCUCUUCUGUCAG	Cleavage	1
PotatoMir1005875292_x3670	miR156	PGSC0003DMT400072746	LIGULELESS1 protein	1.5	12.769	1	21	1449	1469	UUGACAGAAGAUAGAGAGCAC	GUGCUCUCUCUCUUCUGUCAG	Cleavage	1
PotatoMir1005875292_x3670	miR156	PGSC0003DMT400072746	LIGULELESS1 protein	1.5	12.769	1	21	1449	1469	UUGACAGAAGAUAGAGAGCAC	GUGCUCUCUCUCUUCUGUCAG	Cleavage	1
PotatoMir1005875292_x3670	miR156	PGSC0003DMT400059813	LIGULELESS1 protein	2	12.874	1	21	1207	1227	UUGACAGAAGAUAGAGAGCAC	GUGCUCUCUCUCUUCUGUCAU	Cleavage	1
PotatoMir1005875292_x3670	miR156	PGSC0003DMT400059813	LIGULELESS1 protein	2	12.874	1	21	1207	1227	UUGACAGAAGAUAGAGAGCAC	GUGCUCUCUCUCUUCUGUCAU	Cleavage	1
PotatoMir1005875292_x3670	miR156	PGSC0003DMT400059813	LIGULELESS1 protein	2	12.874	1	21	1207	1227	UUGACAGAAGAUAGAGAGCAC	GUGCUCUCUCUCUUCUGUCAU	Cleavage	1
PotatoMir1005875292_x3670	miR156	PGSC0003DMT400059813	LIGULELESS1 protein	2	12.874	1	21	1207	1227	UUGACAGAAGAUAGAGAGCAC	GUGCUCUCUCUCUUCUGUCAU	Cleavage	1
PotatoMir1005875292_x3670	miR156	PGSC0003DMT400056372	Squamosa promoter-binding protein	2	14.867	1	21	712	732	UUGACAGAAGAUAGAGAGCAC	GUGCUCUCUCUCUUCUGUCAU	Cleavage	1
PotatoMir1005875292_x3670	miR156	PGSC0003DMT400056372	Squamosa promoter-binding protein	2	14.867	1	21	712	732	UUGACAGAAGAUAGAGAGCAC	GUGCUCUCUCUCUUCUGUCAU	Cleavage	1
PotatoMir1005875292_x3670	miR156	PGSC0003DMT400056372	Squamosa promoter-binding protein	2	14.867	1	21	712	732	UUGACAGAAGAUAGAGAGCAC	GUGCUCUCUCUCUUCUGUCAU	Cleavage	1
PotatoMir1005875292_x3670	miR156	PGSC0003DMT400056372	Squamosa promoter-binding protein	2	14.867	1	21	712	732	UUGACAGAAGAUAGAGAGCAC	GUGCUCUCUCUCUUCUGUCAU	Cleavage	1
PotatoMir1005875292_x3670	miR156	PGSC0003DMT400056373	Squamosa promoter-binding protein	2	14.867	1	21	1012	1032	UUGACAGAAGAUAGAGAGCAC	GUGCUCUCUCUCUUCUGUCAU	Cleavage	1
PotatoMir1005875292_x3670	miR156	PGSC0003DMT400056373	Squamosa promoter-binding protein	2	14.867	1	21	1012	1032	UUGACAGAAGAUAGAGAGCAC	GUGCUCUCUCUCUUCUGUCAU	Cleavage	1
PotatoMir1005875292_x3670	miR156	PGSC0003DMT400056373	Squamosa promoter-binding protein	2	14.867	1	21	1012	1032	UUGACAGAAGAUAGAGAGCAC	GUGCUCUCUCUCUUCUGUCAU	Cleavage	1
PotatoMir1005875292_x3670	miR156	PGSC0003DMT400056373	Squamosa promoter-binding protein	2	14.867	1	21	1012	1032	UUGACAGAAGAUAGAGAGCAC	GUGCUCUCUCUCUUCUGUCAU	Cleavage	1
PotatoMir1005875292_x3670	miR156	PGSC0003DMT400056374	Squamosa promoter-binding protein	2	14.867	1	21	1156	1176	UUGACAGAAGAUAGAGAGCAC	GUGCUCUCUCUCUUCUGUCAU	Cleavage	1
PotatoMir1005875292_x3670	miR156	PGSC0003DMT400056374	Squamosa promoter-binding protein	2	14.867	1	21	1156	1176	UUGACAGAAGAUAGAGAGCAC	GUGCUCUCUCUCUUCUGUCAU	Cleavage	1
PotatoMir1005875292_x3670	miR156	PGSC0003DMT400056374	Squamosa promoter-binding protein	2	14.867	1	21	1156	1176	UUGACAGAAGAUAGAGAGCAC	GUGCUCUCUCUCUUCUGUCAU	Cleavage	1
PotatoMir1005875292_x3670	miR156	PGSC0003DMT400056374	Squamosa promoter-binding protein	2	14.867	1	21	1156	1176	UUGACAGAAGAUAGAGAGCAC	GUGCUCUCUCUCUUCUGUCAU	Cleavage	1
PotatoMir1005875292_x3670	miR156	PGSC0003DMT400076865	Aspartate aminotransferase	2	15.396	1	21	124	144	UUGACAGAAGAUAGAGAGCAC	GUUCUCUCUAGCUUCUGUCAC	Translation	1
PotatoMir1005875292_x3670	miR156	PGSC0003DMT400076865	Aspartate aminotransferase	2	15.396	1	21	124	144	UUGACAGAAGAUAGAGAGCAC	GUUCUCUCUAGCUUCUGUCAC	Translation	1
PotatoMir1005875292_x3670	miR156	PGSC0003DMT400076865	Aspartate aminotransferase	2	15.396	1	21	124	144	UUGACAGAAGAUAGAGAGCAC	GUUCUCUCUAGCUUCUGUCAC	Translation	1
PotatoMir1005875292_x3670	miR156	PGSC0003DMT400076865	Aspartate aminotransferase	2	15.396	1	21	124	144	UUGACAGAAGAUAGAGAGCAC	GUUCUCUCUAGCUUCUGUCAC	Translation	1
PotatoMir1005875292_x3670	miR156	PGSC0003DMT400076399	Squamosa promoter binding	0	15.569	1	20	1600	1619	UUGACAGAAGAUAGAGAGCA	UGCUCUCUAUCUUCUGUCAA	Cleavage	1
PotatoMir1005875292_x3670	miR156	PGSC0003DMT400076399	Squamosa promoter binding	0	15.569	1	20	1600	1619	UUGACAGAAGAUAGAGAGCA	UGCUCUCUAUCUUCUGUCAA	Cleavage	1
PotatoMir1005875292_x3670	miR156	PGSC0003DMT400076399	Squamosa promoter binding	0	15.569	1	20	1600	1619	UUGACAGAAGAUAGAGAGCA	UGCUCUCUAUCUUCUGUCAA	Cleavage	1
PotatoMir1005875292_x3670	miR156	PGSC0003DMT400076399	Squamosa promoter binding	0	15.569	1	20	1600	1619	UUGACAGAAGAUAGAGAGCA	UGCUCUCUAUCUUCUGUCAA	Cleavage	1
PotatoMir1005875292_x3670	miR156	PGSC0003DMT400084733	LIGULELESS1 protein	1	16.156	1	21	3579	3599	UUGACAGAAGAUAGAGAGCAC	GUGCUCUCUCUCUUCUGUCAA	Cleavage	1
PotatoMir1005875292_x3670	miR156	PGSC0003DMT400084733	LIGULELESS1 protein	1	16.156	1	21	3579	3599	UUGACAGAAGAUAGAGAGCAC	GUGCUCUCUCUCUUCUGUCAA	Cleavage	1
PotatoMir1005875292_x3670	miR156	PGSC0003DMT400084733	LIGULELESS1 protein	1	16.156	1	21	3579	3599	UUGACAGAAGAUAGAGAGCAC	GUGCUCUCUCUCUUCUGUCAA	Cleavage	1
PotatoMir1005875292_x3670	miR156	PGSC0003DMT400084733	LIGULELESS1 protein	1	16.156	1	21	3579	3599	UUGACAGAAGAUAGAGAGCAC	GUGCUCUCUCUCUUCUGUCAA	Cleavage	1
PotatoMir1005875292_x3670	miR156	PGSC0003DMT400068752	LIGULELESS1 protein	1	18.258	1	21	1129	1149	UUGACAGAAGAUAGAGAGCAC	GUGCUCUCUCUCUUCUGUCAA	Cleavage	1
PotatoMir1005875292_x3670	miR156	PGSC0003DMT400068752	LIGULELESS1 protein	1	18.258	1	21	1129	1149	UUGACAGAAGAUAGAGAGCAC	GUGCUCUCUCUCUUCUGUCAA	Cleavage	1
PotatoMir1005875292_x3670	miR156	PGSC0003DMT400068752	LIGULELESS1 protein	1	18.258	1	21	1129	1149	UUGACAGAAGAUAGAGAGCAC	GUGCUCUCUCUCUUCUGUCAA	Cleavage	1
PotatoMir1005875292_x3670	miR156	PGSC0003DMT400068752	LIGULELESS1 protein	1	18.258	1	21	1129	1149	UUGACAGAAGAUAGAGAGCAC	GUGCUCUCUCUCUUCUGUCAA	Cleavage	1
PotatoMir1005875292_x3670	miR156	PGSC0003DMT400029748	Promoter-binding protein SPL9	1	18.893	1	21	1710	1730	UUGACAGAAGAUAGAGAGCAC	GUGCUCUCUCUCUUCUGUCAA	Cleavage	1
PotatoMir1005875292_x3670	miR156	PGSC0003DMT400029748	Promoter-binding protein SPL9	1	18.893	1	21	1710	1730	UUGACAGAAGAUAGAGAGCAC	GUGCUCUCUCUCUUCUGUCAA	Cleavage	1
PotatoMir1005875292_x3670	miR156	PGSC0003DMT400029748	Promoter-binding protein SPL9	1	18.893	1	21	1710	1730	UUGACAGAAGAUAGAGAGCAC	GUGCUCUCUCUCUUCUGUCAA	Cleavage	1
PotatoMir1005875292_x3670	miR156	PGSC0003DMT400029748	Promoter-binding protein SPL9	1	18.893	1	21	1710	1730	UUGACAGAAGAUAGAGAGCAC	GUGCUCUCUCUCUUCUGUCAA	Cleavage	1
PotatoMir1005875292_x3670	miR156	PGSC0003DMT400029749	Promoter-binding protein SPL9	1	18.893	1	21	1409	1429	UUGACAGAAGAUAGAGAGCAC	GUGCUCUCUCUCUUCUGUCAA	Cleavage	1
PotatoMir1005875292_x3670	miR156	PGSC0003DMT400029749	Promoter-binding protein SPL9	1	18.893	1	21	1409	1429	UUGACAGAAGAUAGAGAGCAC	GUGCUCUCUCUCUUCUGUCAA	Cleavage	1
PotatoMir1005875292_x3670	miR156	PGSC0003DMT400029749	Promoter-binding protein SPL9	1	18.893	1	21	1409	1429	UUGACAGAAGAUAGAGAGCAC	GUGCUCUCUCUCUUCUGUCAA	Cleavage	1
PotatoMir1005875292_x3670	miR156	PGSC0003DMT400029749	Promoter-binding protein SPL9	1	18.893	1	21	1409	1429	UUGACAGAAGAUAGAGAGCAC	GUGCUCUCUCUCUUCUGUCAA	Cleavage	1
PotatoMir1005875292_x3670	miR156	PGSC0003DMT400029750	Promoter-binding protein SPL9	1	18.893	1	21	1597	1617	UUGACAGAAGAUAGAGAGCAC	GUGCUCUCUCUCUUCUGUCAA	Cleavage	1
PotatoMir1005875292_x3670	miR156	PGSC0003DMT400029750	Promoter-binding protein SPL9	1	18.893	1	21	1597	1617	UUGACAGAAGAUAGAGAGCAC	GUGCUCUCUCUCUUCUGUCAA	Cleavage	1
PotatoMir1005875292_x3670	miR156	PGSC0003DMT400029750	Promoter-binding protein SPL9	1	18.893	1	21	1597	1617	UUGACAGAAGAUAGAGAGCAC	GUGCUCUCUCUCUUCUGUCAA	Cleavage	1
PotatoMir1005875292_x3670	miR156	PGSC0003DMT400029750	Promoter-binding protein SPL9	1	18.893	1	21	1597	1617	UUGACAGAAGAUAGAGAGCAC	GUGCUCUCUCUCUUCUGUCAA	Cleavage	1
PotatoMir1005875292_x3670	miR156	PGSC0003DMT400029751	Promoter-binding protein SPL9	1	18.893	1	21	1296	1316	UUGACAGAAGAUAGAGAGCAC	GUGCUCUCUCUCUUCUGUCAA	Cleavage	1
PotatoMir1005875292_x3670	miR156	PGSC0003DMT400029751	Promoter-binding protein SPL9	1	18.893	1	21	1296	1316	UUGACAGAAGAUAGAGAGCAC	GUGCUCUCUCUCUUCUGUCAA	Cleavage	1
PotatoMir1005875292_x3670	miR156	PGSC0003DMT400029751	Promoter-binding protein SPL9	1	18.893	1	21	1296	1316	UUGACAGAAGAUAGAGAGCAC	GUGCUCUCUCUCUUCUGUCAA	Cleavage	1
PotatoMir1005875292_x3670	miR156	PGSC0003DMT400029751	Promoter-binding protein SPL9	1	18.893	1	21	1296	1316	UUGACAGAAGAUAGAGAGCAC	GUGCUCUCUCUCUUCUGUCAA	Cleavage	1
PotatoMir1005875292_x3670	miR156	PGSC0003DMT400043794	Nitrate transporter	2	19.528	1	21	1160	1180	UUGACAGAAGAUAGAGAGCAC	GUGUUUUCUGUUUUUUGUCAA	Cleavage	1
PotatoMir1005875292_x3670	miR156	PGSC0003DMT400043794	Nitrate transporter	2	19.528	1	21	1160	1180	UUGACAGAAGAUAGAGAGCAC	GUGUUUUCUGUUUUUUGUCAA	Cleavage	1
PotatoMir1005875292_x3670	miR156	PGSC0003DMT400043794	Nitrate transporter	2	19.528	1	21	1160	1180	UUGACAGAAGAUAGAGAGCAC	GUGUUUUCUGUUUUUUGUCAA	Cleavage	1
PotatoMir1005875292_x3670	miR156	PGSC0003DMT400043794	Nitrate transporter	2	19.528	1	21	1160	1180	UUGACAGAAGAUAGAGAGCAC	GUGUUUUCUGUUUUUUGUCAA	Cleavage	1
PotatoMir1005875292_x3670	miR156	PGSC0003DMT400084734	LIGULELESS1 protein	1	20.477	1	21	1549	1569	UUGACAGAAGAUAGAGAGCAC	GUGCUCUCUCUCUUCUGUCAA	Cleavage	1
PotatoMir1005875292_x3670	miR156	PGSC0003DMT400084734	LIGULELESS1 protein	1	20.477	1	21	1549	1569	UUGACAGAAGAUAGAGAGCAC	GUGCUCUCUCUCUUCUGUCAA	Cleavage	1
PotatoMir1005875292_x3670	miR156	PGSC0003DMT400084734	LIGULELESS1 protein	1	20.477	1	21	1549	1569	UUGACAGAAGAUAGAGAGCAC	GUGCUCUCUCUCUUCUGUCAA	Cleavage	1
PotatoMir1005875292_x3670	miR156	PGSC0003DMT400084734	LIGULELESS1 protein	1	20.477	1	21	1549	1569	UUGACAGAAGAUAGAGAGCAC	GUGCUCUCUCUCUUCUGUCAA	Cleavage	1
PotatoMir1005875292_x3670	miR156	PGSC0003DMT400066112	Pyruvate kinase	1.5	21.44	1	19	671	689	UUGACAGAAGAUAGAGAGC	GCUCUUCAUCUUCUGUCAA	Cleavage	1
PotatoMir1005875292_x3670	miR156	PGSC0003DMT400066112	Pyruvate kinase	1.5	21.44	1	19	671	689	UUGACAGAAGAUAGAGAGC	GCUCUUCAUCUUCUGUCAA	Cleavage	1
PotatoMir1005875292_x3670	miR156	PGSC0003DMT400066112	Pyruvate kinase	1.5	21.44	1	19	671	689	UUGACAGAAGAUAGAGAGC	GCUCUUCAUCUUCUGUCAA	Cleavage	1
PotatoMir1005875292_x3670	miR156	PGSC0003DMT400066112	Pyruvate kinase	1.5	21.44	1	19	671	689	UUGACAGAAGAUAGAGAGC	GCUCUUCAUCUUCUGUCAA	Cleavage	1
PotatoMir1005487486_x572	miR160	PGSC0003DMT400013583	Conserved gene of unknown function	2	13.706	1	19	449	467	UGCCUGGCUCCCUGUAUGC	GGAUAUAGGGAGUUAGGUA	Cleavage	1
PotatoMir1005487486_x572	miR160	PGSC0003DMT400013583	Conserved gene of unknown function	2	13.706	1	19	449	467	UGCCUGGCUCCCUGUAUGC	GGAUAUAGGGAGUUAGGUA	Cleavage	1
PotatoMir1005487486_x572	miR160	PGSC0003DMT400045323	Auxin response factor ARF16	0.5	18.552	1	21	224	244	UGCCUGGCUCCCUGUAUGCCA	UGGCAUGCAGGGAGCCAGGCA	Cleavage	1
PotatoMir1005487486_x572	miR160	PGSC0003DMT400045323	Auxin response factor ARF16	0.5	18.552	1	21	224	244	UGCCUGGCUCCCUGUAUGCCA	UGGCAUGCAGGGAGCCAGGCA	Cleavage	1
PotatoMir1005487486_x572	miR160	PGSC0003DMT400056935	Mitochondrial import receptor subunit TOM20	1.5	18.844	1	18	1050	1067	UGCCUGGCUCCCUGUAUG	UAUACAGGGCGCUAGGCA	Translation	1
PotatoMir1005487486_x572	miR160	PGSC0003DMT400056935	Mitochondrial import receptor subunit TOM20	1.5	18.844	1	18	1050	1067	UGCCUGGCUCCCUGUAUG	UAUACAGGGCGCUAGGCA	Translation	1
PotatoMir1005487486_x572	miR160	PGSC0003DMT400055614	Gene of unknown function	1.5	18.901	1	20	253	272	UGCCUGGCUCCCUGUAUGCC	GGCAUACAGGGAGCCAGACA	Cleavage	1
PotatoMir1005487486_x572	miR160	PGSC0003DMT400055614	Gene of unknown function	1.5	18.901	1	20	253	272	UGCCUGGCUCCCUGUAUGCC	GGCAUACAGGGAGCCAGACA	Cleavage	1
PotatoMir1005487486_x572	miR160	PGSC0003DMT400020874	Auxin response factor	0	23.057	1	20	1752	1771	UGCCUGGCUCCCUGUAUGCC	GGCAUACAGGGAGCCAGGCA	Cleavage	1
PotatoMir1005487486_x572	miR160	PGSC0003DMT400020874	Auxin response factor	0	23.057	1	20	1752	1771	UGCCUGGCUCCCUGUAUGCC	GGCAUACAGGGAGCCAGGCA	Cleavage	1
PotatoMir1005487486_x572	miR160	PGSC0003DMT400062489	Auxin response factor 16	0	24.523	1	20	1489	1508	UGCCUGGCUCCCUGUAUGCC	GGCAUACAGGGAGCCAGGCA	Cleavage	1
PotatoMir1005487486_x572	miR160	PGSC0003DMT400062489	Auxin response factor 16	0	24.523	1	20	1489	1508	UGCCUGGCUCCCUGUAUGCC	GGCAUACAGGGAGCCAGGCA	Cleavage	1
PotatoMir1005244514_x19366	miR162	PGSC0003DMT400063189	Cell division cycle	1.5	15.355	1	18	1519	1536	UCGAUAAACCUCUGCAUC	GAUGCAGAGGUUUAUUGC	Cleavage	1
PotatoMir1005244514_x19366	miR162	PGSC0003DMT400063189	Cell division cycle	1.5	15.355	1	18	1519	1536	UCGAUAAACCUCUGCAUC	GAUGCAGAGGUUUAUUGC	Cleavage	1
PotatoMir1005244514_x19366	miR162	PGSC0003DMT400029301	Endoribonuclease Dicer homolog	2	20.584	1	21	3353	3374	UCGAUAA-ACCUCUGCAUCCAG	CUGGAUGCAGAGGUAUUAUCGA	Cleavage	1
PotatoMir1005244514_x19366	miR162	PGSC0003DMT400029301	Endoribonuclease Dicer homolog	2	20.584	1	21	3353	3374	UCGAUAA-ACCUCUGCAUCCAG	CUGGAUGCAGAGGUAUUAUCGA	Cleavage	1
PotatoMir1005244514_x19366	miR162	PGSC0003DMT400040796	Conserved gene of unknown function	1.5	24.58	1	18	329	346	UCGAUAAACCUCUGCAUC	GAAGCAGAGGUUUAUUGA	Cleavage	1
PotatoMir1005244514_x19366	miR162	PGSC0003DMT400040796	Conserved gene of unknown function	1.5	24.58	1	18	329	346	UCGAUAAACCUCUGCAUC	GAAGCAGAGGUUUAUUGA	Cleavage	1
PotatoMir1005244514_x19366	miR162	PGSC0003DMT400040797	Conserved gene of unknown function	1.5	24.58	1	18	329	346	UCGAUAAACCUCUGCAUC	GAAGCAGAGGUUUAUUGA	Cleavage	1
PotatoMir1005244514_x19366	miR162	PGSC0003DMT400040797	Conserved gene of unknown function	1.5	24.58	1	18	329	346	UCGAUAAACCUCUGCAUC	GAAGCAGAGGUUUAUUGA	Cleavage	1
PotatoMir1005244514_x19366	miR162	PGSC0003DMT400040799	Conserved gene of unknown function	1.5	24.58	1	18	315	332	UCGAUAAACCUCUGCAUC	GAAGCAGAGGUUUAUUGA	Cleavage	1
PotatoMir1005244514_x19366	miR162	PGSC0003DMT400040799	Conserved gene of unknown function	1.5	24.58	1	18	315	332	UCGAUAAACCUCUGCAUC	GAAGCAGAGGUUUAUUGA	Cleavage	1
PotatoMir1005257311_x741106	miR166	PGSC0003DMT400068035	DNA binding protein	0.5	19.251	1	19	550	568	UCGGACCAGGCUUCAUUCC	GGAAUGAAGCCUGGUCCGG	Cleavage	1
PotatoMir1005257311_x741106	miR166	PGSC0003DMT400068035	DNA binding protein	0.5	19.251	1	19	550	568	UCGGACCAGGCUUCAUUCC	GGAAUGAAGCCUGGUCCGG	Cleavage	1
PotatoMir1005257311_x741106	miR166	PGSC0003DMT400068035	DNA binding protein	0.5	19.251	1	19	550	568	UCGGACCAGGCUUCAUUCC	GGAAUGAAGCCUGGUCCGG	Cleavage	1
PotatoMir1005257311_x741106	miR166	PGSC0003DMT400068037	DNA binding protein	0.5	19.251	1	19	1431	1449	UCGGACCAGGCUUCAUUCC	GGAAUGAAGCCUGGUCCGG	Cleavage	1
PotatoMir1005257311_x741106	miR166	PGSC0003DMT400068037	DNA binding protein	0.5	19.251	1	19	1431	1449	UCGGACCAGGCUUCAUUCC	GGAAUGAAGCCUGGUCCGG	Cleavage	1
PotatoMir1005257311_x741106	miR166	PGSC0003DMT400068037	DNA binding protein	0.5	19.251	1	19	1431	1449	UCGGACCAGGCUUCAUUCC	GGAAUGAAGCCUGGUCCGG	Cleavage	1
PotatoMir1005257311_x741106	miR166	PGSC0003DMT400068038	DNA binding protein	0.5	19.251	1	19	475	493	UCGGACCAGGCUUCAUUCC	GGAAUGAAGCCUGGUCCGG	Cleavage	1
PotatoMir1005257311_x741106	miR166	PGSC0003DMT400068038	DNA binding protein	0.5	19.251	1	19	475	493	UCGGACCAGGCUUCAUUCC	GGAAUGAAGCCUGGUCCGG	Cleavage	1
PotatoMir1005257311_x741106	miR166	PGSC0003DMT400068038	DNA binding protein	0.5	19.251	1	19	475	493	UCGGACCAGGCUUCAUUCC	GGAAUGAAGCCUGGUCCGG	Cleavage	1
PotatoMir1005257311_x741106	miR166	PGSC0003DMT400068039	DNA binding protein	0.5	19.251	1	19	1430	1448	UCGGACCAGGCUUCAUUCC	GGAAUGAAGCCUGGUCCGG	Cleavage	1
PotatoMir1005257311_x741106	miR166	PGSC0003DMT400068039	DNA binding protein	0.5	19.251	1	19	1430	1448	UCGGACCAGGCUUCAUUCC	GGAAUGAAGCCUGGUCCGG	Cleavage	1
PotatoMir1005257311_x741106	miR166	PGSC0003DMT400068039	DNA binding protein	0.5	19.251	1	19	1430	1448	UCGGACCAGGCUUCAUUCC	GGAAUGAAGCCUGGUCCGG	Cleavage	1
PotatoMir1005257311_x741106	miR166	PGSC0003DMT400006735	DNA binding protein	0.5	19.478	1	19	1385	1403	UCGGACCAGGCUUCAUUCC	GGAAUGAAGCCUGGUCCGG	Cleavage	1
PotatoMir1005257311_x741106	miR166	PGSC0003DMT400006735	DNA binding protein	0.5	19.478	1	19	1385	1403	UCGGACCAGGCUUCAUUCC	GGAAUGAAGCCUGGUCCGG	Cleavage	1
PotatoMir1005257311_x741106	miR166	PGSC0003DMT400006735	DNA binding protein	0.5	19.478	1	19	1385	1403	UCGGACCAGGCUUCAUUCC	GGAAUGAAGCCUGGUCCGG	Cleavage	1
PotatoMir1005257311_x741106	miR166	PGSC0003DMT400030829	PHAVOLUTA-like HD-ZIPIII protein	1	21	1	19	728	746	UCGGACCAGGCUUCAUUCC	GGGAUGAAGCCUGGUCCGG	Cleavage	1
PotatoMir1005257311_x741106	miR166	PGSC0003DMT400030829	PHAVOLUTA-like HD-ZIPIII protein	1	21	1	19	728	746	UCGGACCAGGCUUCAUUCC	GGGAUGAAGCCUGGUCCGG	Cleavage	1
PotatoMir1005257311_x741106	miR166	PGSC0003DMT400030829	PHAVOLUTA-like HD-ZIPIII protein	1	21	1	19	728	746	UCGGACCAGGCUUCAUUCC	GGGAUGAAGCCUGGUCCGG	Cleavage	1
PotatoMir1005257311_x741106	miR166	PGSC0003DMT400054420	PHAVOLUTA-like HD-ZIPIII protein	1	22.556	1	19	835	853	UCGGACCAGGCUUCAUUCC	GGGAUGAAGCCUGGUCCGG	Cleavage	1
PotatoMir1005257311_x741106	miR166	PGSC0003DMT400054420	PHAVOLUTA-like HD-ZIPIII protein	1	22.556	1	19	835	853	UCGGACCAGGCUUCAUUCC	GGGAUGAAGCCUGGUCCGG	Cleavage	1
PotatoMir1005257311_x741106	miR166	PGSC0003DMT400054420	PHAVOLUTA-like HD-ZIPIII protein	1	22.556	1	19	835	853	UCGGACCAGGCUUCAUUCC	GGGAUGAAGCCUGGUCCGG	Cleavage	1
PotatoMir1005257311_x741106	miR166	PGSC0003DMT400054421	PHAVOLUTA-like HD-ZIPIII protein	1	22.556	1	19	835	853	UCGGACCAGGCUUCAUUCC	GGGAUGAAGCCUGGUCCGG	Cleavage	1
PotatoMir1005257311_x741106	miR166	PGSC0003DMT400054421	PHAVOLUTA-like HD-ZIPIII protein	1	22.556	1	19	835	853	UCGGACCAGGCUUCAUUCC	GGGAUGAAGCCUGGUCCGG	Cleavage	1
PotatoMir1005257311_x741106	miR166	PGSC0003DMT400054421	PHAVOLUTA-like HD-ZIPIII protein	1	22.556	1	19	835	853	UCGGACCAGGCUUCAUUCC	GGGAUGAAGCCUGGUCCGG	Cleavage	1
PotatoMir1005257311_x741106	miR166	PGSC0003DMT400054422	PHAVOLUTA-like HD-ZIPIII protein	1	22.556	1	19	832	850	UCGGACCAGGCUUCAUUCC	GGGAUGAAGCCUGGUCCGG	Cleavage	1
PotatoMir1005257311_x741106	miR166	PGSC0003DMT400054422	PHAVOLUTA-like HD-ZIPIII protein	1	22.556	1	19	832	850	UCGGACCAGGCUUCAUUCC	GGGAUGAAGCCUGGUCCGG	Cleavage	1
PotatoMir1005257311_x741106	miR166	PGSC0003DMT400054422	PHAVOLUTA-like HD-ZIPIII protein	1	22.556	1	19	832	850	UCGGACCAGGCUUCAUUCC	GGGAUGAAGCCUGGUCCGG	Cleavage	1
PotatoMir1005257311_x741106	miR166	PGSC0003DMT400054423	PHAVOLUTA-like HD-ZIPIII protein	1	22.556	1	19	224	242	UCGGACCAGGCUUCAUUCC	GGGAUGAAGCCUGGUCCGG	Cleavage	1
PotatoMir1005257311_x741106	miR166	PGSC0003DMT400054423	PHAVOLUTA-like HD-ZIPIII protein	1	22.556	1	19	224	242	UCGGACCAGGCUUCAUUCC	GGGAUGAAGCCUGGUCCGG	Cleavage	1
PotatoMir1005257311_x741106	miR166	PGSC0003DMT400054423	PHAVOLUTA-like HD-ZIPIII protein	1	22.556	1	19	224	242	UCGGACCAGGCUUCAUUCC	GGGAUGAAGCCUGGUCCGG	Cleavage	1
PotatoMir1005257311_x741106	miR166	PGSC0003DMT400020801	DNA binding protein	1	23.445	1	19	1644	1662	UCGGACCAGGCUUCAUUCC	GGGAUGAAGCCUGGUCCGG	Cleavage	1
PotatoMir1005257311_x741106	miR166	PGSC0003DMT400020801	DNA binding protein	1	23.445	1	19	1644	1662	UCGGACCAGGCUUCAUUCC	GGGAUGAAGCCUGGUCCGG	Cleavage	1
PotatoMir1005257311_x741106	miR166	PGSC0003DMT400020801	DNA binding protein	1	23.445	1	19	1644	1662	UCGGACCAGGCUUCAUUCC	GGGAUGAAGCCUGGUCCGG	Cleavage	1
PotatoMir1005257691_x66492	miR166	PGSC0003DMT400068035	DNA binding protein	0.5	19.251	1	19	550	568	UCGGACCAGGCUUCAUUCC	GGAAUGAAGCCUGGUCCGG	Cleavage	1
PotatoMir1005257691_x66492	miR166	PGSC0003DMT400068037	DNA binding protein	0.5	19.251	1	19	1431	1449	UCGGACCAGGCUUCAUUCC	GGAAUGAAGCCUGGUCCGG	Cleavage	1
PotatoMir1005257691_x66492	miR166	PGSC0003DMT400068038	DNA binding protein	0.5	19.251	1	19	475	493	UCGGACCAGGCUUCAUUCC	GGAAUGAAGCCUGGUCCGG	Cleavage	1
PotatoMir1005257691_x66492	miR166	PGSC0003DMT400068039	DNA binding protein	0.5	19.251	1	19	1430	1448	UCGGACCAGGCUUCAUUCC	GGAAUGAAGCCUGGUCCGG	Cleavage	1
PotatoMir1005257691_x66492	miR166	PGSC0003DMT400006735	DNA binding protein	0.5	19.478	1	19	1385	1403	UCGGACCAGGCUUCAUUCC	GGAAUGAAGCCUGGUCCGG	Cleavage	1
PotatoMir1005257691_x66492	miR166	PGSC0003DMT400030829	PHAVOLUTA-like HD-ZIPIII protein	1	21	1	19	728	746	UCGGACCAGGCUUCAUUCC	GGGAUGAAGCCUGGUCCGG	Cleavage	1
PotatoMir1005257691_x66492	miR166	PGSC0003DMT400054420	PHAVOLUTA-like HD-ZIPIII protein	1	22.556	1	19	835	853	UCGGACCAGGCUUCAUUCC	GGGAUGAAGCCUGGUCCGG	Cleavage	1
PotatoMir1005257691_x66492	miR166	PGSC0003DMT400054421	PHAVOLUTA-like HD-ZIPIII protein	1	22.556	1	19	835	853	UCGGACCAGGCUUCAUUCC	GGGAUGAAGCCUGGUCCGG	Cleavage	1
PotatoMir1005257691_x66492	miR166	PGSC0003DMT400054422	PHAVOLUTA-like HD-ZIPIII protein	1	22.556	1	19	832	850	UCGGACCAGGCUUCAUUCC	GGGAUGAAGCCUGGUCCGG	Cleavage	1
PotatoMir1005257691_x66492	miR166	PGSC0003DMT400054423	PHAVOLUTA-like HD-ZIPIII protein	1	22.556	1	19	224	242	UCGGACCAGGCUUCAUUCC	GGGAUGAAGCCUGGUCCGG	Cleavage	1
PotatoMir1005257691_x66492	miR166	PGSC0003DMT400020801	DNA binding protein	1	23.445	1	19	1644	1662	UCGGACCAGGCUUCAUUCC	GGGAUGAAGCCUGGUCCGG	Cleavage	1
PotatoMir1005389543_x631	miR167	PGSC0003DMT400065043	Multidrug resistance pump	2	18.273	1	21	1061	1081	UGAAGCUGCCAGCAUGAUCUA	UAGGCCUUGCUGGCAGCUUCA	Cleavage	1
PotatoMir1005389543_x631	miR167	PGSC0003DMT400065043	Multidrug resistance pump	2	18.273	1	21	1061	1081	UGAAGCUGCCAGCAUGAUCUA	UAGGCCUUGCUGGCAGCUUCA	Cleavage	1
PotatoMir1005389543_x631	miR167	PGSC0003DMT400065043	Multidrug resistance pump	2	18.273	1	21	1061	1081	UGAAGCUGCCAGCAUGAUCUA	UAGGCCUUGCUGGCAGCUUCA	Cleavage	1
PotatoMir1005389543_x631	miR167	PGSC0003DMT400065043	Multidrug resistance pump	2	18.273	1	21	1061	1081	UGAAGCUGCCAGCAUGAUCUA	UAGGCCUUGCUGGCAGCUUCA	Cleavage	1
PotatoMir1005389543_x631	miR167	PGSC0003DMT400080522	Conserved gene of unknown function	2	22.656	1	19	335	353	UGAAGCUGCCAGCAUGAUC	GAUUCUGCUGGUAGCUUCA	Cleavage	1
PotatoMir1005389543_x631	miR167	PGSC0003DMT400080522	Conserved gene of unknown function	2	22.656	1	19	335	353	UGAAGCUGCCAGCAUGAUC	GAUUCUGCUGGUAGCUUCA	Cleavage	1
PotatoMir1005389543_x631	miR167	PGSC0003DMT400080522	Conserved gene of unknown function	2	22.656	1	19	335	353	UGAAGCUGCCAGCAUGAUC	GAUUCUGCUGGUAGCUUCA	Cleavage	1
PotatoMir1005389543_x631	miR167	PGSC0003DMT400080522	Conserved gene of unknown function	2	22.656	1	19	335	353	UGAAGCUGCCAGCAUGAUC	GAUUCUGCUGGUAGCUUCA	Cleavage	1
PotatoMir1004934921_x4484	miR169	PGSC0003DMT400006357	YA6	1	14.329	1	19	1209	1227	UAGCCAAGGAUGACUUGCC	GGGAAGUCAUCCUUGGCUA	Cleavage	1
PotatoMir1004934921_x4484	miR169	PGSC0003DMT400006357	YA6	1	14.329	1	19	1209	1227	UAGCCAAGGAUGACUUGCC	GGGAAGUCAUCCUUGGCUA	Cleavage	1
PotatoMir1004934921_x4484	miR169	PGSC0003DMT400006357	YA6	1	14.329	1	19	1209	1227	UAGCCAAGGAUGACUUGCC	GGGAAGUCAUCCUUGGCUA	Cleavage	1
PotatoMir1004934921_x4484	miR169	PGSC0003DMT400006357	YA6	1	14.329	1	19	1209	1227	UAGCCAAGGAUGACUUGCC	GGGAAGUCAUCCUUGGCUA	Cleavage	1
PotatoMir1004934921_x4484	miR169	PGSC0003DMT400006357	YA6	1	14.329	1	19	1209	1227	UAGCCAAGGAUGACUUGCC	GGGAAGUCAUCCUUGGCUA	Cleavage	1
PotatoMir1004934921_x4484	miR169	PGSC0003DMT400006357	YA6	1	14.329	1	19	1209	1227	UAGCCAAGGAUGACUUGCC	GGGAAGUCAUCCUUGGCUA	Cleavage	1
PotatoMir1004934921_x4484	miR169	PGSC0003DMT400006357	YA6	1	14.329	1	19	1209	1227	UAGCCAAGGAUGACUUGCC	GGGAAGUCAUCCUUGGCUA	Cleavage	1
PotatoMir1004934921_x4484	miR169	PGSC0003DMT400006357	YA6	1	14.329	1	19	1209	1227	UAGCCAAGGAUGACUUGCC	GGGAAGUCAUCCUUGGCUA	Cleavage	1
PotatoMir1004934921_x4484	miR169	PGSC0003DMT400006358	YA6	1	14.329	1	19	1063	1081	UAGCCAAGGAUGACUUGCC	GGGAAGUCAUCCUUGGCUA	Cleavage	1
PotatoMir1004934921_x4484	miR169	PGSC0003DMT400006358	YA6	1	14.329	1	19	1063	1081	UAGCCAAGGAUGACUUGCC	GGGAAGUCAUCCUUGGCUA	Cleavage	1
PotatoMir1004934921_x4484	miR169	PGSC0003DMT400006358	YA6	1	14.329	1	19	1063	1081	UAGCCAAGGAUGACUUGCC	GGGAAGUCAUCCUUGGCUA	Cleavage	1
PotatoMir1004934921_x4484	miR169	PGSC0003DMT400006358	YA6	1	14.329	1	19	1063	1081	UAGCCAAGGAUGACUUGCC	GGGAAGUCAUCCUUGGCUA	Cleavage	1
PotatoMir1004934921_x4484	miR169	PGSC0003DMT400006358	YA6	1	14.329	1	19	1063	1081	UAGCCAAGGAUGACUUGCC	GGGAAGUCAUCCUUGGCUA	Cleavage	1
PotatoMir1004934921_x4484	miR169	PGSC0003DMT400006358	YA6	1	14.329	1	19	1063	1081	UAGCCAAGGAUGACUUGCC	GGGAAGUCAUCCUUGGCUA	Cleavage	1
PotatoMir1004934921_x4484	miR169	PGSC0003DMT400006358	YA6	1	14.329	1	19	1063	1081	UAGCCAAGGAUGACUUGCC	GGGAAGUCAUCCUUGGCUA	Cleavage	1
PotatoMir1004934921_x4484	miR169	PGSC0003DMT400006358	YA6	1	14.329	1	19	1063	1081	UAGCCAAGGAUGACUUGCC	GGGAAGUCAUCCUUGGCUA	Cleavage	1
PotatoMir1004934921_x4484	miR169	PGSC0003DMT400006360	YA6	1	14.329	1	19	973	991	UAGCCAAGGAUGACUUGCC	GGGAAGUCAUCCUUGGCUA	Cleavage	1
PotatoMir1004934921_x4484	miR169	PGSC0003DMT400006360	YA6	1	14.329	1	19	973	991	UAGCCAAGGAUGACUUGCC	GGGAAGUCAUCCUUGGCUA	Cleavage	1
PotatoMir1004934921_x4484	miR169	PGSC0003DMT400006360	YA6	1	14.329	1	19	973	991	UAGCCAAGGAUGACUUGCC	GGGAAGUCAUCCUUGGCUA	Cleavage	1
PotatoMir1004934921_x4484	miR169	PGSC0003DMT400006360	YA6	1	14.329	1	19	973	991	UAGCCAAGGAUGACUUGCC	GGGAAGUCAUCCUUGGCUA	Cleavage	1
PotatoMir1004934921_x4484	miR169	PGSC0003DMT400006360	YA6	1	14.329	1	19	973	991	UAGCCAAGGAUGACUUGCC	GGGAAGUCAUCCUUGGCUA	Cleavage	1
PotatoMir1004934921_x4484	miR169	PGSC0003DMT400006360	YA6	1	14.329	1	19	973	991	UAGCCAAGGAUGACUUGCC	GGGAAGUCAUCCUUGGCUA	Cleavage	1
PotatoMir1004934921_x4484	miR169	PGSC0003DMT400006360	YA6	1	14.329	1	19	973	991	UAGCCAAGGAUGACUUGCC	GGGAAGUCAUCCUUGGCUA	Cleavage	1
PotatoMir1004934921_x4484	miR169	PGSC0003DMT400006360	YA6	1	14.329	1	19	973	991	UAGCCAAGGAUGACUUGCC	GGGAAGUCAUCCUUGGCUA	Cleavage	1
PotatoMir1004934921_x4484	miR169	PGSC0003DMT400006361	YA6	1	14.329	1	19	1354	1372	UAGCCAAGGAUGACUUGCC	GGGAAGUCAUCCUUGGCUA	Cleavage	1
PotatoMir1004934921_x4484	miR169	PGSC0003DMT400006361	YA6	1	14.329	1	19	1354	1372	UAGCCAAGGAUGACUUGCC	GGGAAGUCAUCCUUGGCUA	Cleavage	1
PotatoMir1004934921_x4484	miR169	PGSC0003DMT400006361	YA6	1	14.329	1	19	1354	1372	UAGCCAAGGAUGACUUGCC	GGGAAGUCAUCCUUGGCUA	Cleavage	1
PotatoMir1004934921_x4484	miR169	PGSC0003DMT400006361	YA6	1	14.329	1	19	1354	1372	UAGCCAAGGAUGACUUGCC	GGGAAGUCAUCCUUGGCUA	Cleavage	1
PotatoMir1004934921_x4484	miR169	PGSC0003DMT400006361	YA6	1	14.329	1	19	1354	1372	UAGCCAAGGAUGACUUGCC	GGGAAGUCAUCCUUGGCUA	Cleavage	1
PotatoMir1004934921_x4484	miR169	PGSC0003DMT400006361	YA6	1	14.329	1	19	1354	1372	UAGCCAAGGAUGACUUGCC	GGGAAGUCAUCCUUGGCUA	Cleavage	1
PotatoMir1004934921_x4484	miR169	PGSC0003DMT400006361	YA6	1	14.329	1	19	1354	1372	UAGCCAAGGAUGACUUGCC	GGGAAGUCAUCCUUGGCUA	Cleavage	1
PotatoMir1004934921_x4484	miR169	PGSC0003DMT400006361	YA6	1	14.329	1	19	1354	1372	UAGCCAAGGAUGACUUGCC	GGGAAGUCAUCCUUGGCUA	Cleavage	1
PotatoMir1004934921_x4484	miR169	PGSC0003DMT400006362	YA6	1	14.329	1	19	971	989	UAGCCAAGGAUGACUUGCC	GGGAAGUCAUCCUUGGCUA	Cleavage	1
PotatoMir1004934921_x4484	miR169	PGSC0003DMT400006362	YA6	1	14.329	1	19	971	989	UAGCCAAGGAUGACUUGCC	GGGAAGUCAUCCUUGGCUA	Cleavage	1
PotatoMir1004934921_x4484	miR169	PGSC0003DMT400006362	YA6	1	14.329	1	19	971	989	UAGCCAAGGAUGACUUGCC	GGGAAGUCAUCCUUGGCUA	Cleavage	1
PotatoMir1004934921_x4484	miR169	PGSC0003DMT400006362	YA6	1	14.329	1	19	971	989	UAGCCAAGGAUGACUUGCC	GGGAAGUCAUCCUUGGCUA	Cleavage	1
PotatoMir1004934921_x4484	miR169	PGSC0003DMT400006362	YA6	1	14.329	1	19	971	989	UAGCCAAGGAUGACUUGCC	GGGAAGUCAUCCUUGGCUA	Cleavage	1
PotatoMir1004934921_x4484	miR169	PGSC0003DMT400006362	YA6	1	14.329	1	19	971	989	UAGCCAAGGAUGACUUGCC	GGGAAGUCAUCCUUGGCUA	Cleavage	1
PotatoMir1004934921_x4484	miR169	PGSC0003DMT400006362	YA6	1	14.329	1	19	971	989	UAGCCAAGGAUGACUUGCC	GGGAAGUCAUCCUUGGCUA	Cleavage	1
PotatoMir1004934921_x4484	miR169	PGSC0003DMT400006362	YA6	1	14.329	1	19	971	989	UAGCCAAGGAUGACUUGCC	GGGAAGUCAUCCUUGGCUA	Cleavage	1
PotatoMir1004934921_x4484	miR169	PGSC0003DMT400006363	YA6	1	14.329	1	19	666	684	UAGCCAAGGAUGACUUGCC	GGGAAGUCAUCCUUGGCUA	Cleavage	1
PotatoMir1004934921_x4484	miR169	PGSC0003DMT400006363	YA6	1	14.329	1	19	666	684	UAGCCAAGGAUGACUUGCC	GGGAAGUCAUCCUUGGCUA	Cleavage	1
PotatoMir1004934921_x4484	miR169	PGSC0003DMT400006363	YA6	1	14.329	1	19	666	684	UAGCCAAGGAUGACUUGCC	GGGAAGUCAUCCUUGGCUA	Cleavage	1
PotatoMir1004934921_x4484	miR169	PGSC0003DMT400006363	YA6	1	14.329	1	19	666	684	UAGCCAAGGAUGACUUGCC	GGGAAGUCAUCCUUGGCUA	Cleavage	1
PotatoMir1004934921_x4484	miR169	PGSC0003DMT400006363	YA6	1	14.329	1	19	666	684	UAGCCAAGGAUGACUUGCC	GGGAAGUCAUCCUUGGCUA	Cleavage	1
PotatoMir1004934921_x4484	miR169	PGSC0003DMT400006363	YA6	1	14.329	1	19	666	684	UAGCCAAGGAUGACUUGCC	GGGAAGUCAUCCUUGGCUA	Cleavage	1
PotatoMir1004934921_x4484	miR169	PGSC0003DMT400006363	YA6	1	14.329	1	19	666	684	UAGCCAAGGAUGACUUGCC	GGGAAGUCAUCCUUGGCUA	Cleavage	1
PotatoMir1004934921_x4484	miR169	PGSC0003DMT400006363	YA6	1	14.329	1	19	666	684	UAGCCAAGGAUGACUUGCC	GGGAAGUCAUCCUUGGCUA	Cleavage	1
PotatoMir1004934921_x4484	miR169	PGSC0003DMT400072322	YA1	1.5	20.15	1	20	756	775	UAGCCAAGGAUGACUUGCCU	AGGCAGAUCAUCCUUGGCUA	Cleavage	1
PotatoMir1004934921_x4484	miR169	PGSC0003DMT400072322	YA1	1.5	20.15	1	20	756	775	UAGCCAAGGAUGACUUGCCU	AGGCAGAUCAUCCUUGGCUA	Cleavage	1
PotatoMir1004934921_x4484	miR169	PGSC0003DMT400072322	YA1	1.5	20.15	1	20	756	775	UAGCCAAGGAUGACUUGCCU	AGGCAGAUCAUCCUUGGCUA	Cleavage	1
PotatoMir1004934921_x4484	miR169	PGSC0003DMT400072322	YA1	1.5	20.15	1	20	756	775	UAGCCAAGGAUGACUUGCCU	AGGCAGAUCAUCCUUGGCUA	Cleavage	1
PotatoMir1004934921_x4484	miR169	PGSC0003DMT400072322	YA1	1.5	20.15	1	20	756	775	UAGCCAAGGAUGACUUGCCU	AGGCAGAUCAUCCUUGGCUA	Cleavage	1
PotatoMir1004934921_x4484	miR169	PGSC0003DMT400072322	YA1	1.5	20.15	1	20	756	775	UAGCCAAGGAUGACUUGCCU	AGGCAGAUCAUCCUUGGCUA	Cleavage	1
PotatoMir1004934921_x4484	miR169	PGSC0003DMT400072322	YA1	1.5	20.15	1	20	756	775	UAGCCAAGGAUGACUUGCCU	AGGCAGAUCAUCCUUGGCUA	Cleavage	1
PotatoMir1004934921_x4484	miR169	PGSC0003DMT400072322	YA1	1.5	20.15	1	20	756	775	UAGCCAAGGAUGACUUGCCU	AGGCAGAUCAUCCUUGGCUA	Cleavage	1
PotatoMir1004934921_x4484	miR169	PGSC0003DMT400072323	YA1	1.5	20.15	1	20	652	671	UAGCCAAGGAUGACUUGCCU	AGGCAGAUCAUCCUUGGCUA	Cleavage	1
PotatoMir1004934921_x4484	miR169	PGSC0003DMT400072323	YA1	1.5	20.15	1	20	652	671	UAGCCAAGGAUGACUUGCCU	AGGCAGAUCAUCCUUGGCUA	Cleavage	1
PotatoMir1004934921_x4484	miR169	PGSC0003DMT400072323	YA1	1.5	20.15	1	20	652	671	UAGCCAAGGAUGACUUGCCU	AGGCAGAUCAUCCUUGGCUA	Cleavage	1
PotatoMir1004934921_x4484	miR169	PGSC0003DMT400072323	YA1	1.5	20.15	1	20	652	671	UAGCCAAGGAUGACUUGCCU	AGGCAGAUCAUCCUUGGCUA	Cleavage	1
PotatoMir1004934921_x4484	miR169	PGSC0003DMT400072323	YA1	1.5	20.15	1	20	652	671	UAGCCAAGGAUGACUUGCCU	AGGCAGAUCAUCCUUGGCUA	Cleavage	1
PotatoMir1004934921_x4484	miR169	PGSC0003DMT400072323	YA1	1.5	20.15	1	20	652	671	UAGCCAAGGAUGACUUGCCU	AGGCAGAUCAUCCUUGGCUA	Cleavage	1
PotatoMir1004934921_x4484	miR169	PGSC0003DMT400072323	YA1	1.5	20.15	1	20	652	671	UAGCCAAGGAUGACUUGCCU	AGGCAGAUCAUCCUUGGCUA	Cleavage	1
PotatoMir1004934921_x4484	miR169	PGSC0003DMT400072323	YA1	1.5	20.15	1	20	652	671	UAGCCAAGGAUGACUUGCCU	AGGCAGAUCAUCCUUGGCUA	Cleavage	1
PotatoMir1004934921_x4484	miR169	PGSC0003DMT400072324	YA1	1.5	20.15	1	20	646	665	UAGCCAAGGAUGACUUGCCU	AGGCAGAUCAUCCUUGGCUA	Cleavage	1
PotatoMir1004934921_x4484	miR169	PGSC0003DMT400072324	YA1	1.5	20.15	1	20	646	665	UAGCCAAGGAUGACUUGCCU	AGGCAGAUCAUCCUUGGCUA	Cleavage	1
PotatoMir1004934921_x4484	miR169	PGSC0003DMT400072324	YA1	1.5	20.15	1	20	646	665	UAGCCAAGGAUGACUUGCCU	AGGCAGAUCAUCCUUGGCUA	Cleavage	1
PotatoMir1004934921_x4484	miR169	PGSC0003DMT400072324	YA1	1.5	20.15	1	20	646	665	UAGCCAAGGAUGACUUGCCU	AGGCAGAUCAUCCUUGGCUA	Cleavage	1
PotatoMir1004934921_x4484	miR169	PGSC0003DMT400072324	YA1	1.5	20.15	1	20	646	665	UAGCCAAGGAUGACUUGCCU	AGGCAGAUCAUCCUUGGCUA	Cleavage	1
PotatoMir1004934921_x4484	miR169	PGSC0003DMT400072324	YA1	1.5	20.15	1	20	646	665	UAGCCAAGGAUGACUUGCCU	AGGCAGAUCAUCCUUGGCUA	Cleavage	1
PotatoMir1004934921_x4484	miR169	PGSC0003DMT400072324	YA1	1.5	20.15	1	20	646	665	UAGCCAAGGAUGACUUGCCU	AGGCAGAUCAUCCUUGGCUA	Cleavage	1
PotatoMir1004934921_x4484	miR169	PGSC0003DMT400072324	YA1	1.5	20.15	1	20	646	665	UAGCCAAGGAUGACUUGCCU	AGGCAGAUCAUCCUUGGCUA	Cleavage	1
PotatoMir1004934921_x4484	miR169	PGSC0003DMT400000741	YA5	2	20.696	1	20	1383	1402	UAGCCAAGGAUGACUUGCCU	AGGCAAUUCAUCCUUGGCUU	Cleavage	1
PotatoMir1004934921_x4484	miR169	PGSC0003DMT400000741	YA5	2	20.696	1	20	1383	1402	UAGCCAAGGAUGACUUGCCU	AGGCAAUUCAUCCUUGGCUU	Cleavage	1
PotatoMir1004934921_x4484	miR169	PGSC0003DMT400000741	YA5	2	20.696	1	20	1383	1402	UAGCCAAGGAUGACUUGCCU	AGGCAAUUCAUCCUUGGCUU	Cleavage	1
PotatoMir1004934921_x4484	miR169	PGSC0003DMT400000741	YA5	2	20.696	1	20	1383	1402	UAGCCAAGGAUGACUUGCCU	AGGCAAUUCAUCCUUGGCUU	Cleavage	1
PotatoMir1004934921_x4484	miR169	PGSC0003DMT400000741	YA5	2	20.696	1	20	1383	1402	UAGCCAAGGAUGACUUGCCU	AGGCAAUUCAUCCUUGGCUU	Cleavage	1
PotatoMir1004934921_x4484	miR169	PGSC0003DMT400000741	YA5	2	20.696	1	20	1383	1402	UAGCCAAGGAUGACUUGCCU	AGGCAAUUCAUCCUUGGCUU	Cleavage	1
PotatoMir1004934921_x4484	miR169	PGSC0003DMT400000741	YA5	2	20.696	1	20	1383	1402	UAGCCAAGGAUGACUUGCCU	AGGCAAUUCAUCCUUGGCUU	Cleavage	1
PotatoMir1004934921_x4484	miR169	PGSC0003DMT400000741	YA5	2	20.696	1	20	1383	1402	UAGCCAAGGAUGACUUGCCU	AGGCAAUUCAUCCUUGGCUU	Cleavage	1
PotatoMir1004934921_x4484	miR169	PGSC0003DMT400000742	YA5	2	20.696	1	20	1254	1273	UAGCCAAGGAUGACUUGCCU	AGGCAAUUCAUCCUUGGCUU	Cleavage	1
PotatoMir1004934921_x4484	miR169	PGSC0003DMT400000742	YA5	2	20.696	1	20	1254	1273	UAGCCAAGGAUGACUUGCCU	AGGCAAUUCAUCCUUGGCUU	Cleavage	1
PotatoMir1004934921_x4484	miR169	PGSC0003DMT400000742	YA5	2	20.696	1	20	1254	1273	UAGCCAAGGAUGACUUGCCU	AGGCAAUUCAUCCUUGGCUU	Cleavage	1
PotatoMir1004934921_x4484	miR169	PGSC0003DMT400000742	YA5	2	20.696	1	20	1254	1273	UAGCCAAGGAUGACUUGCCU	AGGCAAUUCAUCCUUGGCUU	Cleavage	1
PotatoMir1004934921_x4484	miR169	PGSC0003DMT400000742	YA5	2	20.696	1	20	1254	1273	UAGCCAAGGAUGACUUGCCU	AGGCAAUUCAUCCUUGGCUU	Cleavage	1
PotatoMir1004934921_x4484	miR169	PGSC0003DMT400000742	YA5	2	20.696	1	20	1254	1273	UAGCCAAGGAUGACUUGCCU	AGGCAAUUCAUCCUUGGCUU	Cleavage	1
PotatoMir1004934921_x4484	miR169	PGSC0003DMT400000742	YA5	2	20.696	1	20	1254	1273	UAGCCAAGGAUGACUUGCCU	AGGCAAUUCAUCCUUGGCUU	Cleavage	1
PotatoMir1004934921_x4484	miR169	PGSC0003DMT400000742	YA5	2	20.696	1	20	1254	1273	UAGCCAAGGAUGACUUGCCU	AGGCAAUUCAUCCUUGGCUU	Cleavage	1
PotatoMir1004934921_x4484	miR169	PGSC0003DMT400000743	YA5	2	20.696	1	20	573	592	UAGCCAAGGAUGACUUGCCU	AGGCAAUUCAUCCUUGGCUU	Cleavage	1
PotatoMir1004934921_x4484	miR169	PGSC0003DMT400000743	YA5	2	20.696	1	20	573	592	UAGCCAAGGAUGACUUGCCU	AGGCAAUUCAUCCUUGGCUU	Cleavage	1
PotatoMir1004934921_x4484	miR169	PGSC0003DMT400000743	YA5	2	20.696	1	20	573	592	UAGCCAAGGAUGACUUGCCU	AGGCAAUUCAUCCUUGGCUU	Cleavage	1
PotatoMir1004934921_x4484	miR169	PGSC0003DMT400000743	YA5	2	20.696	1	20	573	592	UAGCCAAGGAUGACUUGCCU	AGGCAAUUCAUCCUUGGCUU	Cleavage	1
PotatoMir1004934921_x4484	miR169	PGSC0003DMT400000743	YA5	2	20.696	1	20	573	592	UAGCCAAGGAUGACUUGCCU	AGGCAAUUCAUCCUUGGCUU	Cleavage	1
PotatoMir1004934921_x4484	miR169	PGSC0003DMT400000743	YA5	2	20.696	1	20	573	592	UAGCCAAGGAUGACUUGCCU	AGGCAAUUCAUCCUUGGCUU	Cleavage	1
PotatoMir1004934921_x4484	miR169	PGSC0003DMT400000743	YA5	2	20.696	1	20	573	592	UAGCCAAGGAUGACUUGCCU	AGGCAAUUCAUCCUUGGCUU	Cleavage	1
PotatoMir1004934921_x4484	miR169	PGSC0003DMT400000743	YA5	2	20.696	1	20	573	592	UAGCCAAGGAUGACUUGCCU	AGGCAAUUCAUCCUUGGCUU	Cleavage	1
PotatoMir1004934921_x4484	miR169	PGSC0003DMT400027785	YA4	2	21.94	1	19	1129	1147	UAGCCAAGGAUGACUUGCC	GGCAAUUCAUCCUUGGCUU	Cleavage	1
PotatoMir1004934921_x4484	miR169	PGSC0003DMT400027785	YA4	2	21.94	1	19	1129	1147	UAGCCAAGGAUGACUUGCC	GGCAAUUCAUCCUUGGCUU	Cleavage	1
PotatoMir1004934921_x4484	miR169	PGSC0003DMT400027785	YA4	2	21.94	1	19	1129	1147	UAGCCAAGGAUGACUUGCC	GGCAAUUCAUCCUUGGCUU	Cleavage	1
PotatoMir1004934921_x4484	miR169	PGSC0003DMT400027785	YA4	2	21.94	1	19	1129	1147	UAGCCAAGGAUGACUUGCC	GGCAAUUCAUCCUUGGCUU	Cleavage	1
PotatoMir1004934921_x4484	miR169	PGSC0003DMT400027785	YA4	2	21.94	1	19	1129	1147	UAGCCAAGGAUGACUUGCC	GGCAAUUCAUCCUUGGCUU	Cleavage	1
PotatoMir1004934921_x4484	miR169	PGSC0003DMT400027785	YA4	2	21.94	1	19	1129	1147	UAGCCAAGGAUGACUUGCC	GGCAAUUCAUCCUUGGCUU	Cleavage	1
PotatoMir1004934921_x4484	miR169	PGSC0003DMT400027785	YA4	2	21.94	1	19	1129	1147	UAGCCAAGGAUGACUUGCC	GGCAAUUCAUCCUUGGCUU	Cleavage	1
PotatoMir1004934921_x4484	miR169	PGSC0003DMT400027785	YA4	2	21.94	1	19	1129	1147	UAGCCAAGGAUGACUUGCC	GGCAAUUCAUCCUUGGCUU	Cleavage	1
PotatoMir1004934921_x4484	miR169	PGSC0003DMT400074101	Gene of unknown function	1.5	22.514	1	18	863	880	UAGCCAAGGAUGACUUGC	GCAGGGCAUCCUUGGCUA	Cleavage	1
PotatoMir1004934921_x4484	miR169	PGSC0003DMT400074101	Gene of unknown function	1.5	22.514	1	18	863	880	UAGCCAAGGAUGACUUGC	GCAGGGCAUCCUUGGCUA	Cleavage	1
PotatoMir1004934921_x4484	miR169	PGSC0003DMT400074101	Gene of unknown function	1.5	22.514	1	18	863	880	UAGCCAAGGAUGACUUGC	GCAGGGCAUCCUUGGCUA	Cleavage	1
PotatoMir1004934921_x4484	miR169	PGSC0003DMT400074101	Gene of unknown function	1.5	22.514	1	18	863	880	UAGCCAAGGAUGACUUGC	GCAGGGCAUCCUUGGCUA	Cleavage	1
PotatoMir1004934921_x4484	miR169	PGSC0003DMT400074101	Gene of unknown function	1.5	22.514	1	18	863	880	UAGCCAAGGAUGACUUGC	GCAGGGCAUCCUUGGCUA	Cleavage	1
PotatoMir1004934921_x4484	miR169	PGSC0003DMT400074101	Gene of unknown function	1.5	22.514	1	18	863	880	UAGCCAAGGAUGACUUGC	GCAGGGCAUCCUUGGCUA	Cleavage	1
PotatoMir1004934921_x4484	miR169	PGSC0003DMT400074101	Gene of unknown function	1.5	22.514	1	18	863	880	UAGCCAAGGAUGACUUGC	GCAGGGCAUCCUUGGCUA	Cleavage	1
PotatoMir1004934921_x4484	miR169	PGSC0003DMT400074101	Gene of unknown function	1.5	22.514	1	18	863	880	UAGCCAAGGAUGACUUGC	GCAGGGCAUCCUUGGCUA	Cleavage	1
PotatoMir1005068308_x451	miR171	PGSC0003DMT400001089	Conserved gene of unknown function	2	10.82	1	17	1721	1737	UAUUGGCCUGGUUCACU	AGUGAAUCAGGCUAGUG	Cleavage	1
PotatoMir1005068308_x451	miR171	PGSC0003DMT400001089	Conserved gene of unknown function	2	10.82	1	17	1721	1737	UAUUGGCCUGGUUCACU	AGUGAAUCAGGCUAGUG	Cleavage	1
PotatoMir1005068308_x451	miR171	PGSC0003DMT400001091	Conserved gene of unknown function	2	10.82	1	17	951	967	UAUUGGCCUGGUUCACU	AGUGAAUCAGGCUAGUG	Cleavage	1
PotatoMir1005068308_x451	miR171	PGSC0003DMT400001091	Conserved gene of unknown function	2	10.82	1	17	951	967	UAUUGGCCUGGUUCACU	AGUGAAUCAGGCUAGUG	Cleavage	1
PotatoMir1005068308_x451	miR171	PGSC0003DMT400077168	Low-temperature-induced 65 kDa protein	2	22.399	1	20	637	656	UAUUGGCCUGGUUCACUCAG	UUAAGUAAGCCAGGCCAAUG	Cleavage	1
PotatoMir1005068308_x451	miR171	PGSC0003DMT400077168	Low-temperature-induced 65 kDa protein	2	22.399	1	20	637	656	UAUUGGCCUGGUUCACUCAG	UUAAGUAAGCCAGGCCAAUG	Cleavage	1
PotatoMir1005068308_x451	miR171	PGSC0003DMT400072987	Conserved gene of unknown function	2	24.136	1	20	2347	2366	UAUUGGCCUGGUUCACUCAG	UUGAGAGAGCUAGGCCAAUA	Cleavage	1
PotatoMir1005068308_x451	miR171	PGSC0003DMT400072987	Conserved gene of unknown function	2	24.136	1	20	2347	2366	UAUUGGCCUGGUUCACUCAG	UUGAGAGAGCUAGGCCAAUA	Cleavage	1
PotatoMir1005068308_x451	miR171	PGSC0003DMT400072988	Conserved gene of unknown function	2	24.136	1	20	2148	2167	UAUUGGCCUGGUUCACUCAG	UUGAGAGAGCUAGGCCAAUA	Cleavage	1
PotatoMir1005068308_x451	miR171	PGSC0003DMT400072988	Conserved gene of unknown function	2	24.136	1	20	2148	2167	UAUUGGCCUGGUUCACUCAG	UUGAGAGAGCUAGGCCAAUA	Cleavage	1
PotatoMir1005068308_x451	miR171	PGSC0003DMT400072989	Conserved gene of unknown function	2	24.136	1	20	2406	2425	UAUUGGCCUGGUUCACUCAG	UUGAGAGAGCUAGGCCAAUA	Cleavage	1
PotatoMir1005068308_x451	miR171	PGSC0003DMT400072989	Conserved gene of unknown function	2	24.136	1	20	2406	2425	UAUUGGCCUGGUUCACUCAG	UUGAGAGAGCUAGGCCAAUA	Cleavage	1
PotatoMir1005435664_x213	miR171	PGSC0003DMT400094740	Gene of unknown function	2	15.957	1	21	106	126	UGAGCCGAACCAAUAUCACUC	GCGAGAUAUUGGUUUGGCUUC	Cleavage	1
PotatoMir1005435664_x213	miR171	PGSC0003DMT400049609	Conserved gene of unknown function	0.5	16.522	1	18	285	302	UGAGCCGAACCAAUAUCA	UGAUAUUGGUUUGGCUCA	Cleavage	1
PotatoMir1005435664_x213	miR171	PGSC0003DMT400049612	Conserved gene of unknown function	0.5	16.807	1	18	496	513	UGAGCCGAACCAAUAUCA	UGAUAUUGGUUUGGCUCA	Cleavage	1
PotatoMir1005435664_x213	miR171	PGSC0003DMT400031475	Nodulation signaling pathway 2 protein	0	22.107	1	21	533	553	UGAGCCGAACCAAUAUCACUC	GAGUGAUAUUGGUUCGGCUCA	Cleavage	1
PotatoMir1005435664_x213	miR171	PGSC0003DMT400044221	Phosphoenolpyruvate carboxylase kinase 2	2	23.237	1	21	467	487	UGAGCCGAACCAAUAUCACUC	GGCUGAUUUUGGCUCGGCUCA	Translation	1
PotatoMir1005466259_x206	miR171	PGSC0003DMT400062454	Gene of unknown function	2	9.695	1	19	283	301	UGAUUGAGCCGUGCCAAUA	UGUUGGCACGGCUUAUUCA	Cleavage	1
PotatoMir1005466259_x206	miR171	PGSC0003DMT400066926	Nucleotidyltransferase	2	11.241	1	18	429	446	UGAUUGAGCCGUGCCAAU	AUUGGCAUGGCUGAAUCA	Cleavage	1
PotatoMir1005466259_x206	miR171	PGSC0003DMT400080181	Protein gar2	2	16.606	1	19	97	115	UGAUUGAGCCGUGCCAAUA	UGUUGCCAUGGUUCAAUCA	Cleavage	1
PotatoMir1005466259_x206	miR171	PGSC0003DMT400012104	Hairy meristem	0.5	18.637	1	21	1511	1531	UGAUUGAGCCGUGCCAAUAUC	GAUAUUGGCGCGGCUCAAUCA	Cleavage	1
PotatoMir1005466259_x206	miR171	PGSC0003DMT400033037	GRAS family transcription factor	1	19.784	1	21	922	942	UGAUUGAGCCGUGCCAAUAUC	GAUACUGGCACGGCUCAAUCA	Cleavage	1
PotatoMir1005466259_x206	miR171	PGSC0003DMT400066799	GRAS family transcription factor	0.5	22.198	1	21	1614	1634	UGAUUGAGCCGUGCCAAUAUC	GAUAUUGGCGCGGCUCAAUCA	Cleavage	1
PotatoMir1005890965_x65	miR171	PGSC0003DMT400089207	Gene of unknown function	1.5	14.394	1	18	346	363	UUGAGCCGCGUCAAUAUC	GAUAUUGAUGAGGCUCAA	Cleavage	1
PotatoMir1005890965_x65	miR171	PGSC0003DMT400012104	Hairy meristem	0.5	16.58	1	18	1511	1528	UUGAGCCGCGUCAAUAUC	GAUAUUGGCGCGGCUCAA	Cleavage	1
PotatoMir1005890965_x65	miR171	PGSC0003DMT400066799	GRAS family transcription factor	0.5	21.842	1	21	1611	1631	UUGAGCCGCGUCAAUAUCUCU	AGGGAUAUUGGCGCGGCUCAA	Cleavage	1
PotatoMir1005890965_x65	miR171	PGSC0003DMT400031475	Nodulation signaling pathway 2 protein	2	22.166	1	21	534	554	UUGAGCCGCGUCAAUAUCUCU	AGUGAUAUUGGUUCGGCUCAA	Translation	1
PotatoMir1005891017_x29	miR171	PGSC0003DMT400012104	Hairy meristem	0.5	16.58	1	19	1510	1528	UUGAGCCGUGCCAAUAUCA	UGAUAUUGGCGCGGCUCAA	Cleavage	1
PotatoMir1005891017_x29	miR171	PGSC0003DMT400033037	GRAS family transcription factor	1	18.076	1	21	919	939	UUGAGCCGUGCCAAUAUCACG	UGUGAUACUGGCACGGCUCAA	Cleavage	1
PotatoMir1005891017_x29	miR171	PGSC0003DMT400066799	GRAS family transcription factor	0.5	21.842	1	20	1612	1631	UUGAGCCGUGCCAAUAUCAC	GGGAUAUUGGCGCGGCUCAA	Cleavage	1
PotatoMir1005891017_x29	miR171	PGSC0003DMT400031475	Nodulation signaling pathway 2 protein	1.5	22.166	1	20	535	554	UUGAGCCGUGCCAAUAUCAC	GUGAUAUUGGUUCGGCUCAA	Translation	1
PotatoMir1001772509_x6	miR172	PGSC0003DMT400071726	Relative to APETALA2 1	1.5	11.742	1	19	1752	1770	AGAAUCUUGAUGAUGCUGC	GCAGCAUCAUCAGGAUUCG	Cleavage	1
PotatoMir1001772509_x6	miR172	PGSC0003DMT400071731	Relative to APETALA2 1	1.5	11.742	1	19	1411	1429	AGAAUCUUGAUGAUGCUGC	GCAGCAUCAUCAGGAUUCG	Cleavage	1
PotatoMir1001772509_x6	miR172	PGSC0003DMT400071732	Relative to APETALA2 1	1.5	11.742	1	19	1456	1474	AGAAUCUUGAUGAUGCUGC	GCAGCAUCAUCAGGAUUCG	Cleavage	1
PotatoMir1001772509_x6	miR172	PGSC0003DMT400071734	Relative to APETALA2 1	1.5	11.742	1	19	204	222	AGAAUCUUGAUGAUGCUGC	GCAGCAUCAUCAGGAUUCG	Cleavage	1
PotatoMir1001772509_x6	miR172	PGSC0003DMT400016881	Apetala 2	0.5	12.2	1	19	907	925	AGAAUCUUGAUGAUGCUGC	GCAGCAUCAUCAGGAUUCU	Cleavage	1
PotatoMir1001772509_x6	miR172	PGSC0003DMT400016882	Apetala 2	0.5	12.2	1	19	862	880	AGAAUCUUGAUGAUGCUGC	GCAGCAUCAUCAGGAUUCU	Cleavage	1
PotatoMir1001772509_x6	miR172	PGSC0003DMT400016883	Apetala 2	0.5	12.2	1	19	1018	1036	AGAAUCUUGAUGAUGCUGC	GCAGCAUCAUCAGGAUUCU	Cleavage	1
PotatoMir1001772509_x6	miR172	PGSC0003DMT400031398	APETALA2	0.5	12.897	1	19	1746	1764	AGAAUCUUGAUGAUGCUGC	GCAGCAUCAUCAGGAUUCU	Cleavage	1
PotatoMir1001772509_x6	miR172	PGSC0003DMT400031399	APETALA2	0.5	12.897	1	19	1483	1501	AGAAUCUUGAUGAUGCUGC	GCAGCAUCAUCAGGAUUCU	Cleavage	1
PotatoMir1001772509_x6	miR172	PGSC0003DMT400031400	APETALA2	0.5	12.897	1	19	1404	1422	AGAAUCUUGAUGAUGCUGC	GCAGCAUCAUCAGGAUUCU	Cleavage	1
PotatoMir1001772509_x6	miR172	PGSC0003DMT400031401	APETALA2	0.5	12.897	1	19	1407	1425	AGAAUCUUGAUGAUGCUGC	GCAGCAUCAUCAGGAUUCU	Cleavage	1
PotatoMir1001772509_x6	miR172	PGSC0003DMT400031402	APETALA2	0.5	12.897	1	19	1701	1719	AGAAUCUUGAUGAUGCUGC	GCAGCAUCAUCAGGAUUCU	Cleavage	1
PotatoMir1001772509_x6	miR172	PGSC0003DMT400028701	PHAP2B protein	1.5	12.941	1	19	116	134	AGAAUCUUGAUGAUGCUGC	GCAGCAUCAUCAGGAUUCG	Cleavage	1
PotatoMir1001772509_x6	miR172	PGSC0003DMT400028706	PHAP2B protein	1.5	12.941	1	19	1642	1660	AGAAUCUUGAUGAUGCUGC	GCAGCAUCAUCAGGAUUCG	Cleavage	1
PotatoMir1001772509_x6	miR172	PGSC0003DMT400065311	Apetala 2	0.5	13.107	1	19	1695	1713	AGAAUCUUGAUGAUGCUGC	GCAGCAUCAUCAGGAUUCU	Cleavage	1
PotatoMir1001772509_x6	miR172	PGSC0003DMT400065312	Apetala 2	0.5	13.107	1	19	1415	1433	AGAAUCUUGAUGAUGCUGC	GCAGCAUCAUCAGGAUUCU	Cleavage	1
PotatoMir1001772509_x6	miR172	PGSC0003DMT400065313	Apetala 2	0.5	13.107	1	19	1460	1478	AGAAUCUUGAUGAUGCUGC	GCAGCAUCAUCAGGAUUCU	Cleavage	1
PotatoMir1001772509_x6	miR172	PGSC0003DMT400016583	APETALA2	1.5	13.942	1	19	881	899	AGAAUCUUGAUGAUGCUGC	GCAGCAUCAUCAGGAUUCC	Cleavage	1
PotatoMir1001772509_x6	miR172	PGSC0003DMT400016584	APETALA2	1.5	13.942	1	19	1709	1727	AGAAUCUUGAUGAUGCUGC	GCAGCAUCAUCAGGAUUCC	Cleavage	1
PotatoMir1001772509_x6	miR172	PGSC0003DMT400016585	APETALA2	1.5	13.942	1	19	1626	1644	AGAAUCUUGAUGAUGCUGC	GCAGCAUCAUCAGGAUUCC	Cleavage	1
PotatoMir1001772509_x6	miR172	PGSC0003DMT400065499	PHAP2A protein	1.5	14.695	1	19	465	483	AGAAUCUUGAUGAUGCUGC	GCAGCAUCAUCAGGAUUCC	Cleavage	1
PotatoMir1001772509_x6	miR172	PGSC0003DMT400065500	PHAP2A protein	1.5	14.695	1	19	1722	1740	AGAAUCUUGAUGAUGCUGC	GCAGCAUCAUCAGGAUUCC	Cleavage	1
PotatoMir1001772509_x6	miR172	PGSC0003DMT400065501	PHAP2A protein	1.5	14.695	1	19	1725	1743	AGAAUCUUGAUGAUGCUGC	GCAGCAUCAUCAGGAUUCC	Cleavage	1
PotatoMir1001772509_x6	miR172	PGSC0003DMT400065502	PHAP2A protein	1.5	14.695	1	19	462	480	AGAAUCUUGAUGAUGCUGC	GCAGCAUCAUCAGGAUUCC	Cleavage	1
PotatoMir1001772509_x6	miR172	PGSC0003DMT400010231	PHAP2A protein	1.5	15.659	1	19	1654	1672	AGAAUCUUGAUGAUGCUGC	GCAGCAUCAUCAGGAUUCC	Cleavage	1
PotatoMir1001772511_x60	miR172	PGSC0003DMT400071726	Relative to APETALA2 1	1.5	11.742	1	20	1751	1770	AGAAUCUUGAUGAUGCUGCA	UGCAGCAUCAUCAGGAUUCG	Cleavage	1
PotatoMir1001772511_x60	miR172	PGSC0003DMT400071726	Relative to APETALA2 1	1.5	11.742	1	20	1751	1770	AGAAUCUUGAUGAUGCUGCA	UGCAGCAUCAUCAGGAUUCG	Cleavage	1
PotatoMir1001772511_x60	miR172	PGSC0003DMT400071726	Relative to APETALA2 1	1.5	11.742	1	20	1751	1770	AGAAUCUUGAUGAUGCUGCA	UGCAGCAUCAUCAGGAUUCG	Cleavage	1
PotatoMir1001772511_x60	miR172	PGSC0003DMT400071731	Relative to APETALA2 1	1.5	11.742	1	20	1410	1429	AGAAUCUUGAUGAUGCUGCA	UGCAGCAUCAUCAGGAUUCG	Cleavage	1
PotatoMir1001772511_x60	miR172	PGSC0003DMT400071731	Relative to APETALA2 1	1.5	11.742	1	20	1410	1429	AGAAUCUUGAUGAUGCUGCA	UGCAGCAUCAUCAGGAUUCG	Cleavage	1
PotatoMir1001772511_x60	miR172	PGSC0003DMT400071731	Relative to APETALA2 1	1.5	11.742	1	20	1410	1429	AGAAUCUUGAUGAUGCUGCA	UGCAGCAUCAUCAGGAUUCG	Cleavage	1
PotatoMir1001772511_x60	miR172	PGSC0003DMT400071732	Relative to APETALA2 1	1.5	11.742	1	20	1455	1474	AGAAUCUUGAUGAUGCUGCA	UGCAGCAUCAUCAGGAUUCG	Cleavage	1
PotatoMir1001772511_x60	miR172	PGSC0003DMT400071732	Relative to APETALA2 1	1.5	11.742	1	20	1455	1474	AGAAUCUUGAUGAUGCUGCA	UGCAGCAUCAUCAGGAUUCG	Cleavage	1
PotatoMir1001772511_x60	miR172	PGSC0003DMT400071732	Relative to APETALA2 1	1.5	11.742	1	20	1455	1474	AGAAUCUUGAUGAUGCUGCA	UGCAGCAUCAUCAGGAUUCG	Cleavage	1
PotatoMir1001772511_x60	miR172	PGSC0003DMT400071734	Relative to APETALA2 1	1.5	11.742	1	20	203	222	AGAAUCUUGAUGAUGCUGCA	UGCAGCAUCAUCAGGAUUCG	Cleavage	1
PotatoMir1001772511_x60	miR172	PGSC0003DMT400071734	Relative to APETALA2 1	1.5	11.742	1	20	203	222	AGAAUCUUGAUGAUGCUGCA	UGCAGCAUCAUCAGGAUUCG	Cleavage	1
PotatoMir1001772511_x60	miR172	PGSC0003DMT400071734	Relative to APETALA2 1	1.5	11.742	1	20	203	222	AGAAUCUUGAUGAUGCUGCA	UGCAGCAUCAUCAGGAUUCG	Cleavage	1
PotatoMir1001772511_x60	miR172	PGSC0003DMT400016881	Apetala 2	0.5	12.2	1	19	907	925	AGAAUCUUGAUGAUGCUGC	GCAGCAUCAUCAGGAUUCU	Cleavage	1
PotatoMir1001772511_x60	miR172	PGSC0003DMT400016881	Apetala 2	0.5	12.2	1	19	907	925	AGAAUCUUGAUGAUGCUGC	GCAGCAUCAUCAGGAUUCU	Cleavage	1
PotatoMir1001772511_x60	miR172	PGSC0003DMT400016881	Apetala 2	0.5	12.2	1	19	907	925	AGAAUCUUGAUGAUGCUGC	GCAGCAUCAUCAGGAUUCU	Cleavage	1
PotatoMir1001772511_x60	miR172	PGSC0003DMT400016882	Apetala 2	0.5	12.2	1	19	862	880	AGAAUCUUGAUGAUGCUGC	GCAGCAUCAUCAGGAUUCU	Cleavage	1
PotatoMir1001772511_x60	miR172	PGSC0003DMT400016882	Apetala 2	0.5	12.2	1	19	862	880	AGAAUCUUGAUGAUGCUGC	GCAGCAUCAUCAGGAUUCU	Cleavage	1
PotatoMir1001772511_x60	miR172	PGSC0003DMT400016882	Apetala 2	0.5	12.2	1	19	862	880	AGAAUCUUGAUGAUGCUGC	GCAGCAUCAUCAGGAUUCU	Cleavage	1
PotatoMir1001772511_x60	miR172	PGSC0003DMT400016883	Apetala 2	0.5	12.2	1	19	1018	1036	AGAAUCUUGAUGAUGCUGC	GCAGCAUCAUCAGGAUUCU	Cleavage	1
PotatoMir1001772511_x60	miR172	PGSC0003DMT400016883	Apetala 2	0.5	12.2	1	19	1018	1036	AGAAUCUUGAUGAUGCUGC	GCAGCAUCAUCAGGAUUCU	Cleavage	1
PotatoMir1001772511_x60	miR172	PGSC0003DMT400016883	Apetala 2	0.5	12.2	1	19	1018	1036	AGAAUCUUGAUGAUGCUGC	GCAGCAUCAUCAGGAUUCU	Cleavage	1
PotatoMir1001772511_x60	miR172	PGSC0003DMT400031398	APETALA2	0.5	12.897	1	20	1745	1764	AGAAUCUUGAUGAUGCUGCA	UGCAGCAUCAUCAGGAUUCU	Cleavage	1
PotatoMir1001772511_x60	miR172	PGSC0003DMT400031398	APETALA2	0.5	12.897	1	20	1745	1764	AGAAUCUUGAUGAUGCUGCA	UGCAGCAUCAUCAGGAUUCU	Cleavage	1
PotatoMir1001772511_x60	miR172	PGSC0003DMT400031398	APETALA2	0.5	12.897	1	20	1745	1764	AGAAUCUUGAUGAUGCUGCA	UGCAGCAUCAUCAGGAUUCU	Cleavage	1
PotatoMir1001772511_x60	miR172	PGSC0003DMT400031399	APETALA2	0.5	12.897	1	20	1482	1501	AGAAUCUUGAUGAUGCUGCA	UGCAGCAUCAUCAGGAUUCU	Cleavage	1
PotatoMir1001772511_x60	miR172	PGSC0003DMT400031399	APETALA2	0.5	12.897	1	20	1482	1501	AGAAUCUUGAUGAUGCUGCA	UGCAGCAUCAUCAGGAUUCU	Cleavage	1
PotatoMir1001772511_x60	miR172	PGSC0003DMT400031399	APETALA2	0.5	12.897	1	20	1482	1501	AGAAUCUUGAUGAUGCUGCA	UGCAGCAUCAUCAGGAUUCU	Cleavage	1
PotatoMir1001772511_x60	miR172	PGSC0003DMT400031400	APETALA2	0.5	12.897	1	20	1403	1422	AGAAUCUUGAUGAUGCUGCA	UGCAGCAUCAUCAGGAUUCU	Cleavage	1
PotatoMir1001772511_x60	miR172	PGSC0003DMT400031400	APETALA2	0.5	12.897	1	20	1403	1422	AGAAUCUUGAUGAUGCUGCA	UGCAGCAUCAUCAGGAUUCU	Cleavage	1
PotatoMir1001772511_x60	miR172	PGSC0003DMT400031400	APETALA2	0.5	12.897	1	20	1403	1422	AGAAUCUUGAUGAUGCUGCA	UGCAGCAUCAUCAGGAUUCU	Cleavage	1
PotatoMir1001772511_x60	miR172	PGSC0003DMT400031401	APETALA2	0.5	12.897	1	20	1406	1425	AGAAUCUUGAUGAUGCUGCA	UGCAGCAUCAUCAGGAUUCU	Cleavage	1
PotatoMir1001772511_x60	miR172	PGSC0003DMT400031401	APETALA2	0.5	12.897	1	20	1406	1425	AGAAUCUUGAUGAUGCUGCA	UGCAGCAUCAUCAGGAUUCU	Cleavage	1
PotatoMir1001772511_x60	miR172	PGSC0003DMT400031401	APETALA2	0.5	12.897	1	20	1406	1425	AGAAUCUUGAUGAUGCUGCA	UGCAGCAUCAUCAGGAUUCU	Cleavage	1
PotatoMir1001772511_x60	miR172	PGSC0003DMT400031402	APETALA2	0.5	12.897	1	20	1700	1719	AGAAUCUUGAUGAUGCUGCA	UGCAGCAUCAUCAGGAUUCU	Cleavage	1
PotatoMir1001772511_x60	miR172	PGSC0003DMT400031402	APETALA2	0.5	12.897	1	20	1700	1719	AGAAUCUUGAUGAUGCUGCA	UGCAGCAUCAUCAGGAUUCU	Cleavage	1
PotatoMir1001772511_x60	miR172	PGSC0003DMT400031402	APETALA2	0.5	12.897	1	20	1700	1719	AGAAUCUUGAUGAUGCUGCA	UGCAGCAUCAUCAGGAUUCU	Cleavage	1
PotatoMir1001772511_x60	miR172	PGSC0003DMT400028701	PHAP2B protein	1.5	12.941	1	20	115	134	AGAAUCUUGAUGAUGCUGCA	UGCAGCAUCAUCAGGAUUCG	Cleavage	1
PotatoMir1001772511_x60	miR172	PGSC0003DMT400028701	PHAP2B protein	1.5	12.941	1	20	115	134	AGAAUCUUGAUGAUGCUGCA	UGCAGCAUCAUCAGGAUUCG	Cleavage	1
PotatoMir1001772511_x60	miR172	PGSC0003DMT400028701	PHAP2B protein	1.5	12.941	1	20	115	134	AGAAUCUUGAUGAUGCUGCA	UGCAGCAUCAUCAGGAUUCG	Cleavage	1
PotatoMir1001772511_x60	miR172	PGSC0003DMT400028706	PHAP2B protein	1.5	12.941	1	20	1641	1660	AGAAUCUUGAUGAUGCUGCA	UGCAGCAUCAUCAGGAUUCG	Cleavage	1
PotatoMir1001772511_x60	miR172	PGSC0003DMT400028706	PHAP2B protein	1.5	12.941	1	20	1641	1660	AGAAUCUUGAUGAUGCUGCA	UGCAGCAUCAUCAGGAUUCG	Cleavage	1
PotatoMir1001772511_x60	miR172	PGSC0003DMT400028706	PHAP2B protein	1.5	12.941	1	20	1641	1660	AGAAUCUUGAUGAUGCUGCA	UGCAGCAUCAUCAGGAUUCG	Cleavage	1
PotatoMir1001772511_x60	miR172	PGSC0003DMT400065311	Apetala 2	0.5	13.107	1	20	1694	1713	AGAAUCUUGAUGAUGCUGCA	UGCAGCAUCAUCAGGAUUCU	Cleavage	1
PotatoMir1001772511_x60	miR172	PGSC0003DMT400065311	Apetala 2	0.5	13.107	1	20	1694	1713	AGAAUCUUGAUGAUGCUGCA	UGCAGCAUCAUCAGGAUUCU	Cleavage	1
PotatoMir1001772511_x60	miR172	PGSC0003DMT400065311	Apetala 2	0.5	13.107	1	20	1694	1713	AGAAUCUUGAUGAUGCUGCA	UGCAGCAUCAUCAGGAUUCU	Cleavage	1
PotatoMir1001772511_x60	miR172	PGSC0003DMT400065312	Apetala 2	0.5	13.107	1	20	1414	1433	AGAAUCUUGAUGAUGCUGCA	UGCAGCAUCAUCAGGAUUCU	Cleavage	1
PotatoMir1001772511_x60	miR172	PGSC0003DMT400065312	Apetala 2	0.5	13.107	1	20	1414	1433	AGAAUCUUGAUGAUGCUGCA	UGCAGCAUCAUCAGGAUUCU	Cleavage	1
PotatoMir1001772511_x60	miR172	PGSC0003DMT400065312	Apetala 2	0.5	13.107	1	20	1414	1433	AGAAUCUUGAUGAUGCUGCA	UGCAGCAUCAUCAGGAUUCU	Cleavage	1
PotatoMir1001772511_x60	miR172	PGSC0003DMT400065313	Apetala 2	0.5	13.107	1	20	1459	1478	AGAAUCUUGAUGAUGCUGCA	UGCAGCAUCAUCAGGAUUCU	Cleavage	1
PotatoMir1001772511_x60	miR172	PGSC0003DMT400065313	Apetala 2	0.5	13.107	1	20	1459	1478	AGAAUCUUGAUGAUGCUGCA	UGCAGCAUCAUCAGGAUUCU	Cleavage	1
PotatoMir1001772511_x60	miR172	PGSC0003DMT400065313	Apetala 2	0.5	13.107	1	20	1459	1478	AGAAUCUUGAUGAUGCUGCA	UGCAGCAUCAUCAGGAUUCU	Cleavage	1
PotatoMir1001772511_x60	miR172	PGSC0003DMT400016583	APETALA2	1.5	13.942	1	20	880	899	AGAAUCUUGAUGAUGCUGCA	UGCAGCAUCAUCAGGAUUCC	Cleavage	1
PotatoMir1001772511_x60	miR172	PGSC0003DMT400016583	APETALA2	1.5	13.942	1	20	880	899	AGAAUCUUGAUGAUGCUGCA	UGCAGCAUCAUCAGGAUUCC	Cleavage	1
PotatoMir1001772511_x60	miR172	PGSC0003DMT400016583	APETALA2	1.5	13.942	1	20	880	899	AGAAUCUUGAUGAUGCUGCA	UGCAGCAUCAUCAGGAUUCC	Cleavage	1
PotatoMir1001772511_x60	miR172	PGSC0003DMT400016584	APETALA2	1.5	13.942	1	20	1708	1727	AGAAUCUUGAUGAUGCUGCA	UGCAGCAUCAUCAGGAUUCC	Cleavage	1
PotatoMir1001772511_x60	miR172	PGSC0003DMT400016584	APETALA2	1.5	13.942	1	20	1708	1727	AGAAUCUUGAUGAUGCUGCA	UGCAGCAUCAUCAGGAUUCC	Cleavage	1
PotatoMir1001772511_x60	miR172	PGSC0003DMT400016584	APETALA2	1.5	13.942	1	20	1708	1727	AGAAUCUUGAUGAUGCUGCA	UGCAGCAUCAUCAGGAUUCC	Cleavage	1
PotatoMir1001772511_x60	miR172	PGSC0003DMT400016585	APETALA2	1.5	13.942	1	20	1625	1644	AGAAUCUUGAUGAUGCUGCA	UGCAGCAUCAUCAGGAUUCC	Cleavage	1
PotatoMir1001772511_x60	miR172	PGSC0003DMT400016585	APETALA2	1.5	13.942	1	20	1625	1644	AGAAUCUUGAUGAUGCUGCA	UGCAGCAUCAUCAGGAUUCC	Cleavage	1
PotatoMir1001772511_x60	miR172	PGSC0003DMT400016585	APETALA2	1.5	13.942	1	20	1625	1644	AGAAUCUUGAUGAUGCUGCA	UGCAGCAUCAUCAGGAUUCC	Cleavage	1
PotatoMir1001772511_x60	miR172	PGSC0003DMT400065499	PHAP2A protein	1.5	14.695	1	20	464	483	AGAAUCUUGAUGAUGCUGCA	UGCAGCAUCAUCAGGAUUCC	Cleavage	1
PotatoMir1001772511_x60	miR172	PGSC0003DMT400065499	PHAP2A protein	1.5	14.695	1	20	464	483	AGAAUCUUGAUGAUGCUGCA	UGCAGCAUCAUCAGGAUUCC	Cleavage	1
PotatoMir1001772511_x60	miR172	PGSC0003DMT400065499	PHAP2A protein	1.5	14.695	1	20	464	483	AGAAUCUUGAUGAUGCUGCA	UGCAGCAUCAUCAGGAUUCC	Cleavage	1
PotatoMir1001772511_x60	miR172	PGSC0003DMT400065500	PHAP2A protein	1.5	14.695	1	20	1721	1740	AGAAUCUUGAUGAUGCUGCA	UGCAGCAUCAUCAGGAUUCC	Cleavage	1
PotatoMir1001772511_x60	miR172	PGSC0003DMT400065500	PHAP2A protein	1.5	14.695	1	20	1721	1740	AGAAUCUUGAUGAUGCUGCA	UGCAGCAUCAUCAGGAUUCC	Cleavage	1
PotatoMir1001772511_x60	miR172	PGSC0003DMT400065500	PHAP2A protein	1.5	14.695	1	20	1721	1740	AGAAUCUUGAUGAUGCUGCA	UGCAGCAUCAUCAGGAUUCC	Cleavage	1
PotatoMir1001772511_x60	miR172	PGSC0003DMT400065501	PHAP2A protein	1.5	14.695	1	20	1724	1743	AGAAUCUUGAUGAUGCUGCA	UGCAGCAUCAUCAGGAUUCC	Cleavage	1
PotatoMir1001772511_x60	miR172	PGSC0003DMT400065501	PHAP2A protein	1.5	14.695	1	20	1724	1743	AGAAUCUUGAUGAUGCUGCA	UGCAGCAUCAUCAGGAUUCC	Cleavage	1
PotatoMir1001772511_x60	miR172	PGSC0003DMT400065501	PHAP2A protein	1.5	14.695	1	20	1724	1743	AGAAUCUUGAUGAUGCUGCA	UGCAGCAUCAUCAGGAUUCC	Cleavage	1
PotatoMir1001772511_x60	miR172	PGSC0003DMT400065502	PHAP2A protein	1.5	14.695	1	20	461	480	AGAAUCUUGAUGAUGCUGCA	UGCAGCAUCAUCAGGAUUCC	Cleavage	1
PotatoMir1001772511_x60	miR172	PGSC0003DMT400065502	PHAP2A protein	1.5	14.695	1	20	461	480	AGAAUCUUGAUGAUGCUGCA	UGCAGCAUCAUCAGGAUUCC	Cleavage	1
PotatoMir1001772511_x60	miR172	PGSC0003DMT400065502	PHAP2A protein	1.5	14.695	1	20	461	480	AGAAUCUUGAUGAUGCUGCA	UGCAGCAUCAUCAGGAUUCC	Cleavage	1
PotatoMir1001772511_x60	miR172	PGSC0003DMT400010231	PHAP2A protein	1.5	15.659	1	20	1653	1672	AGAAUCUUGAUGAUGCUGCA	UGCAGCAUCAUCAGGAUUCC	Cleavage	1
PotatoMir1001772511_x60	miR172	PGSC0003DMT400010231	PHAP2A protein	1.5	15.659	1	20	1653	1672	AGAAUCUUGAUGAUGCUGCA	UGCAGCAUCAUCAGGAUUCC	Cleavage	1
PotatoMir1001772511_x60	miR172	PGSC0003DMT400010231	PHAP2A protein	1.5	15.659	1	20	1653	1672	AGAAUCUUGAUGAUGCUGCA	UGCAGCAUCAUCAGGAUUCC	Cleavage	1
PotatoMir1004398855_x67	miR172	PGSC0003DMT400071726	Relative to APETALA2 1	1.5	11.742	1	21	1750	1770	GGAAUCUUGAUGAUGCUGCAG	CUGCAGCAUCAUCAGGAUUCG	Cleavage	1
PotatoMir1004398855_x67	miR172	PGSC0003DMT400071730	Relative to APETALA2 1	1.5	11.742	1	21	1774	1794	GGAAUCUUGAUGAUGCUGCAG	CUGCAGCAUCAUCAGGAUUCG	Cleavage	1
PotatoMir1004398855_x67	miR172	PGSC0003DMT400071731	Relative to APETALA2 1	1.5	11.742	1	21	1409	1429	GGAAUCUUGAUGAUGCUGCAG	CUGCAGCAUCAUCAGGAUUCG	Cleavage	1
PotatoMir1004398855_x67	miR172	PGSC0003DMT400071732	Relative to APETALA2 1	1.5	11.742	1	21	1454	1474	GGAAUCUUGAUGAUGCUGCAG	CUGCAGCAUCAUCAGGAUUCG	Cleavage	1
PotatoMir1004398855_x67	miR172	PGSC0003DMT400071734	Relative to APETALA2 1	1.5	11.742	1	21	202	222	GGAAUCUUGAUGAUGCUGCAG	CUGCAGCAUCAUCAGGAUUCG	Cleavage	1
PotatoMir1004398855_x67	miR172	PGSC0003DMT400031398	APETALA2	1	12.897	1	21	1744	1764	GGAAUCUUGAUGAUGCUGCAG	CUGCAGCAUCAUCAGGAUUCU	Cleavage	1
PotatoMir1004398855_x67	miR172	PGSC0003DMT400031399	APETALA2	1	12.897	1	21	1481	1501	GGAAUCUUGAUGAUGCUGCAG	CUGCAGCAUCAUCAGGAUUCU	Cleavage	1
PotatoMir1004398855_x67	miR172	PGSC0003DMT400031400	APETALA2	1	12.897	1	21	1402	1422	GGAAUCUUGAUGAUGCUGCAG	CUGCAGCAUCAUCAGGAUUCU	Cleavage	1
PotatoMir1004398855_x67	miR172	PGSC0003DMT400031401	APETALA2	1	12.897	1	21	1405	1425	GGAAUCUUGAUGAUGCUGCAG	CUGCAGCAUCAUCAGGAUUCU	Cleavage	1
PotatoMir1004398855_x67	miR172	PGSC0003DMT400031402	APETALA2	1	12.897	1	21	1699	1719	GGAAUCUUGAUGAUGCUGCAG	CUGCAGCAUCAUCAGGAUUCU	Cleavage	1
PotatoMir1004398855_x67	miR172	PGSC0003DMT400028701	PHAP2B protein	1.5	12.941	1	21	114	134	GGAAUCUUGAUGAUGCUGCAG	CUGCAGCAUCAUCAGGAUUCG	Cleavage	1
PotatoMir1004398855_x67	miR172	PGSC0003DMT400028706	PHAP2B protein	1.5	12.941	1	21	1640	1660	GGAAUCUUGAUGAUGCUGCAG	CUGCAGCAUCAUCAGGAUUCG	Cleavage	1
PotatoMir1004398855_x67	miR172	PGSC0003DMT400065311	Apetala 2	1	13.107	1	21	1693	1713	GGAAUCUUGAUGAUGCUGCAG	CUGCAGCAUCAUCAGGAUUCU	Cleavage	1
PotatoMir1004398855_x67	miR172	PGSC0003DMT400065312	Apetala 2	1	13.107	1	21	1413	1433	GGAAUCUUGAUGAUGCUGCAG	CUGCAGCAUCAUCAGGAUUCU	Cleavage	1
PotatoMir1004398855_x67	miR172	PGSC0003DMT400065313	Apetala 2	1	13.107	1	21	1458	1478	GGAAUCUUGAUGAUGCUGCAG	CUGCAGCAUCAUCAGGAUUCU	Cleavage	1
PotatoMir1004398855_x67	miR172	PGSC0003DMT400016583	APETALA2	0.5	13.942	1	21	879	899	GGAAUCUUGAUGAUGCUGCAG	CUGCAGCAUCAUCAGGAUUCC	Cleavage	1
PotatoMir1004398855_x67	miR172	PGSC0003DMT400016584	APETALA2	0.5	13.942	1	21	1707	1727	GGAAUCUUGAUGAUGCUGCAG	CUGCAGCAUCAUCAGGAUUCC	Cleavage	1
PotatoMir1004398855_x67	miR172	PGSC0003DMT400016585	APETALA2	0.5	13.942	1	21	1624	1644	GGAAUCUUGAUGAUGCUGCAG	CUGCAGCAUCAUCAGGAUUCC	Cleavage	1
PotatoMir1004398855_x67	miR172	PGSC0003DMT400065499	PHAP2A protein	0.5	14.695	1	21	463	483	GGAAUCUUGAUGAUGCUGCAG	CUGCAGCAUCAUCAGGAUUCC	Cleavage	1
PotatoMir1004398855_x67	miR172	PGSC0003DMT400065500	PHAP2A protein	0.5	14.695	1	21	1720	1740	GGAAUCUUGAUGAUGCUGCAG	CUGCAGCAUCAUCAGGAUUCC	Cleavage	1
PotatoMir1004398855_x67	miR172	PGSC0003DMT400065501	PHAP2A protein	0.5	14.695	1	21	1723	1743	GGAAUCUUGAUGAUGCUGCAG	CUGCAGCAUCAUCAGGAUUCC	Cleavage	1
PotatoMir1004398855_x67	miR172	PGSC0003DMT400065502	PHAP2A protein	0.5	14.695	1	21	460	480	GGAAUCUUGAUGAUGCUGCAG	CUGCAGCAUCAUCAGGAUUCC	Cleavage	1
PotatoMir1004398855_x67	miR172	PGSC0003DMT400010229	PHAP2A protein	0.5	15.659	1	21	1818	1838	GGAAUCUUGAUGAUGCUGCAG	CUGCAGCAUCAUCAGGAUUCC	Cleavage	1
PotatoMir1004398855_x67	miR172	PGSC0003DMT400010230	PHAP2A protein	0.5	15.659	1	21	1766	1786	GGAAUCUUGAUGAUGCUGCAG	CUGCAGCAUCAUCAGGAUUCC	Cleavage	1
PotatoMir1004398855_x67	miR172	PGSC0003DMT400010231	PHAP2A protein	0.5	15.659	1	21	1652	1672	GGAAUCUUGAUGAUGCUGCAG	CUGCAGCAUCAUCAGGAUUCC	Cleavage	1
PotatoMir1005931793_x29010	miR319	PGSC0003DMT400015155	GAMYB-like2	1.5	14.475	1	18	1804	1821	UUGGACUGAAGGGAGCUC	GAGCUCCCUUCACUCCAA	Cleavage	1
PotatoMir1005931793_x29010	miR319	PGSC0003DMT400015156	GAMYB-like2	1.5	14.475	1	18	1804	1821	UUGGACUGAAGGGAGCUC	GAGCUCCCUUCACUCCAA	Cleavage	1
PotatoMir1005931793_x29010	miR319	PGSC0003DMT400070549	GAMYB-like2	1.5	19.203	1	19	992	1010	UUGGACUGAAGGGAGCUCC	GGAGCUCCCUUCAUUCCAA	Cleavage	1
PotatoMir1005931793_x29010	miR319	PGSC0003DMT400058425	GAMyb-like1	1.5	20.468	1	19	1335	1353	UUGGACUGAAGGGAGCUCC	GGAGCUCCCUUCACUCCAA	Cleavage	1
PotatoMir1005931793_x29010	miR319	PGSC0003DMT400058426	GAMyb-like1	1.5	20.468	1	19	1117	1135	UUGGACUGAAGGGAGCUCC	GGAGCUCCCUUCACUCCAA	Cleavage	1
PotatoMir1005931793_x29010	miR319	PGSC0003DMT400058427	GAMyb-like1	1.5	20.468	1	19	668	686	UUGGACUGAAGGGAGCUCC	GGAGCUCCCUUCACUCCAA	Cleavage	1
PotatoMir1005931793_x29010	miR319	PGSC0003DMT400057733	Fiber expressed protein	1.5	21.951	1	19	404	422	UUGGACUGAAGGGAGCUCC	GGAGCUUCAUUCAGUCCAA	Translation	1
PotatoMir1005931793_x29010	miR319	PGSC0003DMT400057734	Fiber expressed protein	1.5	21.951	1	19	404	422	UUGGACUGAAGGGAGCUCC	GGAGCUUCAUUCAGUCCAA	Translation	1
PotatoMir1005931793_x29010	miR319	PGSC0003DMT400085927	Gene of unknown function	2	22.969	1	21	82	102	UUGGACUGAAGGGAGCUCCCU	GGAGUGCUUCCUUCAGUUCAA	Cleavage	1
PotatoMir1005931858_x188	miR319	PGSC0003DMT400015155	GAMYB-like2	1.5	14.475	1	18	1804	1821	UUGGACUGAAGGGAGCUC	GAGCUCCCUUCACUCCAA	Cleavage	1
PotatoMir1005931858_x188	miR319	PGSC0003DMT400015156	GAMYB-like2	1.5	14.475	1	18	1804	1821	UUGGACUGAAGGGAGCUC	GAGCUCCCUUCACUCCAA	Cleavage	1
PotatoMir1005931858_x188	miR319	PGSC0003DMT400070549	GAMYB-like2	1.5	19.203	1	19	992	1010	UUGGACUGAAGGGAGCUCC	GGAGCUCCCUUCAUUCCAA	Cleavage	1
PotatoMir1005931858_x188	miR319	PGSC0003DMT400058425	GAMyb-like1	1.5	20.468	1	19	1335	1353	UUGGACUGAAGGGAGCUCC	GGAGCUCCCUUCACUCCAA	Cleavage	1
PotatoMir1005931858_x188	miR319	PGSC0003DMT400058426	GAMyb-like1	1.5	20.468	1	19	1117	1135	UUGGACUGAAGGGAGCUCC	GGAGCUCCCUUCACUCCAA	Cleavage	1
PotatoMir1005931858_x188	miR319	PGSC0003DMT400058427	GAMyb-like1	1.5	20.468	1	19	668	686	UUGGACUGAAGGGAGCUCC	GGAGCUCCCUUCACUCCAA	Cleavage	1
PotatoMir1005931858_x188	miR319	PGSC0003DMT400057733	Fiber expressed protein	1.5	21.951	1	19	404	422	UUGGACUGAAGGGAGCUCC	GGAGCUUCAUUCAGUCCAA	Translation	1
PotatoMir1005931858_x188	miR319	PGSC0003DMT400057734	Fiber expressed protein	1.5	21.951	1	19	404	422	UUGGACUGAAGGGAGCUCC	GGAGCUUCAUUCAGUCCAA	Translation	1
PotatoMir1005931858_x188	miR319	PGSC0003DMT400085927	Gene of unknown function	2	22.969	1	18	85	102	UUGGACUGAAGGGAGCUC	GUGCUUCCUUCAGUUCAA	Cleavage	1
PotatoMir1005249035_x13	miR3627	PGSC0003DMT400055734	Galactose oxidase	2	20.535	1	18	66	83	UCGCAGGAGAGAUGGCAC	GUGCGAUCUCUUUUGCGA	Cleavage	1
PotatoMir1000754176_x486	miR390	PGSC0003DMT400034044	Gene of unknown function	2	8.861	1	21	237	257	AAGCUCAGGAGGGAUAGCACC	GGUGCUAUCUUACCUGAGCUU	Translation	1
PotatoMir1000754176_x486	miR390	PGSC0003DMT400020698	Protein phosphatase	2	19.097	1	20	603	622	AAGCUCAGGAGGGAUAGCAC	GUGCUAUUCCUCCUGAUCUU	Cleavage	1
PotatoMir1000754176_x486	miR390	PGSC0003DMT400020699	Protein phosphatase	2	19.097	1	20	603	622	AAGCUCAGGAGGGAUAGCAC	GUGCUAUUCCUCCUGAUCUU	Cleavage	1
PotatoMir1000754176_x486	miR390	PGSC0003DMT400045887	Leucine-rich repeat receptor protein kinase EXS	2	24.575	1	21	793	813	AAGCUCAGGAGGGAUAGCACC	GGUGUAAUCCCUUCUGAGCUU	Cleavage	1
PotatoMir1002667231_x83	miR393	PGSC0003DMT400014826	Conserved gene of unknown function	2	20.148	1	19	561	579	AUCAUGCGAUCUCUUCGGA	UUUGAAGACAUUGCAUGAU	Translation	1
PotatoMir1005943737_x345	miR394	PGSC0003DMT400084722	F-box family protein	1	18.61	1	20	1297	1316	UUGGCAUUCUGUCCACCUCC	GGAGGUUGACAGAAUGCCAA	Cleavage	1
PotatoMir1003902287_x15	miR395	PGSC0003DMT400001067	Conserved gene of unknown function	1.5	6.401	1	20	989	1008	CUGAAGUGUUUGGGGGAACU	AGUUCCUCCAAACACUUCAA	Cleavage	1
PotatoMir1003902287_x15	miR395	PGSC0003DMT400001067	Conserved gene of unknown function	1.5	6.401	1	20	989	1008	CUGAAGUGUUUGGGGGAACU	AGUUCCUCCAAACACUUCAA	Cleavage	1
PotatoMir1003902287_x15	miR395	PGSC0003DMT400001067	Conserved gene of unknown function	1.5	6.401	1	20	989	1008	CUGAAGUGUUUGGGGGAACU	AGUUCCUCCAAACACUUCAA	Cleavage	1
PotatoMir1003902287_x15	miR395	PGSC0003DMT400001067	Conserved gene of unknown function	1.5	6.401	1	20	989	1008	CUGAAGUGUUUGGGGGAACU	AGUUCCUCCAAACACUUCAA	Cleavage	1
PotatoMir1003902287_x15	miR395	PGSC0003DMT400001067	Conserved gene of unknown function	1.5	6.401	1	20	989	1008	CUGAAGUGUUUGGGGGAACU	AGUUCCUCCAAACACUUCAA	Cleavage	1
PotatoMir1003902287_x15	miR395	PGSC0003DMT400001067	Conserved gene of unknown function	1.5	6.401	1	20	989	1008	CUGAAGUGUUUGGGGGAACU	AGUUCCUCCAAACACUUCAA	Cleavage	1
PotatoMir1003902287_x15	miR395	PGSC0003DMT400001067	Conserved gene of unknown function	1.5	6.401	1	20	989	1008	CUGAAGUGUUUGGGGGAACU	AGUUCCUCCAAACACUUCAA	Cleavage	1
PotatoMir1003902287_x15	miR395	PGSC0003DMT400001067	Conserved gene of unknown function	1.5	6.401	1	20	989	1008	CUGAAGUGUUUGGGGGAACU	AGUUCCUCCAAACACUUCAA	Cleavage	1
PotatoMir1003902287_x15	miR395	PGSC0003DMT400001067	Conserved gene of unknown function	1.5	6.401	1	20	989	1008	CUGAAGUGUUUGGGGGAACU	AGUUCCUCCAAACACUUCAA	Cleavage	1
PotatoMir1003902287_x15	miR395	PGSC0003DMT400001067	Conserved gene of unknown function	1.5	6.401	1	20	989	1008	CUGAAGUGUUUGGGGGAACU	AGUUCCUCCAAACACUUCAA	Cleavage	1
PotatoMir1003902287_x15	miR395	PGSC0003DMT400001067	Conserved gene of unknown function	1.5	6.401	1	20	989	1008	CUGAAGUGUUUGGGGGAACU	AGUUCCUCCAAACACUUCAA	Cleavage	1
PotatoMir1003902287_x15	miR395	PGSC0003DMT400001067	Conserved gene of unknown function	1.5	6.401	1	20	989	1008	CUGAAGUGUUUGGGGGAACU	AGUUCCUCCAAACACUUCAA	Cleavage	1
PotatoMir1003902287_x15	miR395	PGSC0003DMT400078158	Conserved gene of unknown function	2	6.467	1	20	308	327	CUGAAGUGUUUGGGGGAACU	AGUUCUUCCAAACACUUCAA	Cleavage	1
PotatoMir1003902287_x15	miR395	PGSC0003DMT400078158	Conserved gene of unknown function	2	6.467	1	20	308	327	CUGAAGUGUUUGGGGGAACU	AGUUCUUCCAAACACUUCAA	Cleavage	1
PotatoMir1003902287_x15	miR395	PGSC0003DMT400078158	Conserved gene of unknown function	2	6.467	1	20	308	327	CUGAAGUGUUUGGGGGAACU	AGUUCUUCCAAACACUUCAA	Cleavage	1
PotatoMir1003902287_x15	miR395	PGSC0003DMT400078158	Conserved gene of unknown function	2	6.467	1	20	308	327	CUGAAGUGUUUGGGGGAACU	AGUUCUUCCAAACACUUCAA	Cleavage	1
PotatoMir1003902287_x15	miR395	PGSC0003DMT400078158	Conserved gene of unknown function	2	6.467	1	20	308	327	CUGAAGUGUUUGGGGGAACU	AGUUCUUCCAAACACUUCAA	Cleavage	1
PotatoMir1003902287_x15	miR395	PGSC0003DMT400078158	Conserved gene of unknown function	2	6.467	1	20	308	327	CUGAAGUGUUUGGGGGAACU	AGUUCUUCCAAACACUUCAA	Cleavage	1
PotatoMir1003902287_x15	miR395	PGSC0003DMT400078158	Conserved gene of unknown function	2	6.467	1	20	308	327	CUGAAGUGUUUGGGGGAACU	AGUUCUUCCAAACACUUCAA	Cleavage	1
PotatoMir1003902287_x15	miR395	PGSC0003DMT400078158	Conserved gene of unknown function	2	6.467	1	20	308	327	CUGAAGUGUUUGGGGGAACU	AGUUCUUCCAAACACUUCAA	Cleavage	1
PotatoMir1003902287_x15	miR395	PGSC0003DMT400078158	Conserved gene of unknown function	2	6.467	1	20	308	327	CUGAAGUGUUUGGGGGAACU	AGUUCUUCCAAACACUUCAA	Cleavage	1
PotatoMir1003902287_x15	miR395	PGSC0003DMT400078158	Conserved gene of unknown function	2	6.467	1	20	308	327	CUGAAGUGUUUGGGGGAACU	AGUUCUUCCAAACACUUCAA	Cleavage	1
PotatoMir1003902287_x15	miR395	PGSC0003DMT400078158	Conserved gene of unknown function	2	6.467	1	20	308	327	CUGAAGUGUUUGGGGGAACU	AGUUCUUCCAAACACUUCAA	Cleavage	1
PotatoMir1003902287_x15	miR395	PGSC0003DMT400078158	Conserved gene of unknown function	2	6.467	1	20	308	327	CUGAAGUGUUUGGGGGAACU	AGUUCUUCCAAACACUUCAA	Cleavage	1
PotatoMir1003902287_x15	miR395	PGSC0003DMT400071749	Sulfate/bicarbonate/oxalate exchanger and transporter sat-1	1.5	10.035	1	21	199	219	CUGAAGUGUUUGGGGGAACUC	GAGUUCUCCCAAACACUUCAA	Cleavage	1
PotatoMir1003902287_x15	miR395	PGSC0003DMT400071749	Sulfate/bicarbonate/oxalate exchanger and transporter sat-1	1.5	10.035	1	21	199	219	CUGAAGUGUUUGGGGGAACUC	GAGUUCUCCCAAACACUUCAA	Cleavage	1
PotatoMir1003902287_x15	miR395	PGSC0003DMT400071749	Sulfate/bicarbonate/oxalate exchanger and transporter sat-1	1.5	10.035	1	21	199	219	CUGAAGUGUUUGGGGGAACUC	GAGUUCUCCCAAACACUUCAA	Cleavage	1
PotatoMir1003902287_x15	miR395	PGSC0003DMT400071749	Sulfate/bicarbonate/oxalate exchanger and transporter sat-1	1.5	10.035	1	21	199	219	CUGAAGUGUUUGGGGGAACUC	GAGUUCUCCCAAACACUUCAA	Cleavage	1
PotatoMir1003902287_x15	miR395	PGSC0003DMT400071749	Sulfate/bicarbonate/oxalate exchanger and transporter sat-1	1.5	10.035	1	21	199	219	CUGAAGUGUUUGGGGGAACUC	GAGUUCUCCCAAACACUUCAA	Cleavage	1
PotatoMir1003902287_x15	miR395	PGSC0003DMT400071749	Sulfate/bicarbonate/oxalate exchanger and transporter sat-1	1.5	10.035	1	21	199	219	CUGAAGUGUUUGGGGGAACUC	GAGUUCUCCCAAACACUUCAA	Cleavage	1
PotatoMir1003902287_x15	miR395	PGSC0003DMT400071749	Sulfate/bicarbonate/oxalate exchanger and transporter sat-1	1.5	10.035	1	21	199	219	CUGAAGUGUUUGGGGGAACUC	GAGUUCUCCCAAACACUUCAA	Cleavage	1
PotatoMir1003902287_x15	miR395	PGSC0003DMT400071749	Sulfate/bicarbonate/oxalate exchanger and transporter sat-1	1.5	10.035	1	21	199	219	CUGAAGUGUUUGGGGGAACUC	GAGUUCUCCCAAACACUUCAA	Cleavage	1
PotatoMir1003902287_x15	miR395	PGSC0003DMT400071749	Sulfate/bicarbonate/oxalate exchanger and transporter sat-1	1.5	10.035	1	21	199	219	CUGAAGUGUUUGGGGGAACUC	GAGUUCUCCCAAACACUUCAA	Cleavage	1
PotatoMir1003902287_x15	miR395	PGSC0003DMT400071749	Sulfate/bicarbonate/oxalate exchanger and transporter sat-1	1.5	10.035	1	21	199	219	CUGAAGUGUUUGGGGGAACUC	GAGUUCUCCCAAACACUUCAA	Cleavage	1
PotatoMir1003902287_x15	miR395	PGSC0003DMT400071749	Sulfate/bicarbonate/oxalate exchanger and transporter sat-1	1.5	10.035	1	21	199	219	CUGAAGUGUUUGGGGGAACUC	GAGUUCUCCCAAACACUUCAA	Cleavage	1
PotatoMir1003902287_x15	miR395	PGSC0003DMT400071749	Sulfate/bicarbonate/oxalate exchanger and transporter sat-1	1.5	10.035	1	21	199	219	CUGAAGUGUUUGGGGGAACUC	GAGUUCUCCCAAACACUUCAA	Cleavage	1
PotatoMir1003902287_x15	miR395	PGSC0003DMT400071750	Sulfate/bicarbonate/oxalate exchanger and transporter sat-1	1.5	10.035	1	21	199	219	CUGAAGUGUUUGGGGGAACUC	GAGUUCUCCCAAACACUUCAA	Cleavage	1
PotatoMir1003902287_x15	miR395	PGSC0003DMT400071750	Sulfate/bicarbonate/oxalate exchanger and transporter sat-1	1.5	10.035	1	21	199	219	CUGAAGUGUUUGGGGGAACUC	GAGUUCUCCCAAACACUUCAA	Cleavage	1
PotatoMir1003902287_x15	miR395	PGSC0003DMT400071750	Sulfate/bicarbonate/oxalate exchanger and transporter sat-1	1.5	10.035	1	21	199	219	CUGAAGUGUUUGGGGGAACUC	GAGUUCUCCCAAACACUUCAA	Cleavage	1
PotatoMir1003902287_x15	miR395	PGSC0003DMT400071750	Sulfate/bicarbonate/oxalate exchanger and transporter sat-1	1.5	10.035	1	21	199	219	CUGAAGUGUUUGGGGGAACUC	GAGUUCUCCCAAACACUUCAA	Cleavage	1
PotatoMir1003902287_x15	miR395	PGSC0003DMT400071750	Sulfate/bicarbonate/oxalate exchanger and transporter sat-1	1.5	10.035	1	21	199	219	CUGAAGUGUUUGGGGGAACUC	GAGUUCUCCCAAACACUUCAA	Cleavage	1
PotatoMir1003902287_x15	miR395	PGSC0003DMT400071750	Sulfate/bicarbonate/oxalate exchanger and transporter sat-1	1.5	10.035	1	21	199	219	CUGAAGUGUUUGGGGGAACUC	GAGUUCUCCCAAACACUUCAA	Cleavage	1
PotatoMir1003902287_x15	miR395	PGSC0003DMT400071750	Sulfate/bicarbonate/oxalate exchanger and transporter sat-1	1.5	10.035	1	21	199	219	CUGAAGUGUUUGGGGGAACUC	GAGUUCUCCCAAACACUUCAA	Cleavage	1
PotatoMir1003902287_x15	miR395	PGSC0003DMT400071750	Sulfate/bicarbonate/oxalate exchanger and transporter sat-1	1.5	10.035	1	21	199	219	CUGAAGUGUUUGGGGGAACUC	GAGUUCUCCCAAACACUUCAA	Cleavage	1
PotatoMir1003902287_x15	miR395	PGSC0003DMT400071750	Sulfate/bicarbonate/oxalate exchanger and transporter sat-1	1.5	10.035	1	21	199	219	CUGAAGUGUUUGGGGGAACUC	GAGUUCUCCCAAACACUUCAA	Cleavage	1
PotatoMir1003902287_x15	miR395	PGSC0003DMT400071750	Sulfate/bicarbonate/oxalate exchanger and transporter sat-1	1.5	10.035	1	21	199	219	CUGAAGUGUUUGGGGGAACUC	GAGUUCUCCCAAACACUUCAA	Cleavage	1
PotatoMir1003902287_x15	miR395	PGSC0003DMT400071750	Sulfate/bicarbonate/oxalate exchanger and transporter sat-1	1.5	10.035	1	21	199	219	CUGAAGUGUUUGGGGGAACUC	GAGUUCUCCCAAACACUUCAA	Cleavage	1
PotatoMir1003902287_x15	miR395	PGSC0003DMT400071750	Sulfate/bicarbonate/oxalate exchanger and transporter sat-1	1.5	10.035	1	21	199	219	CUGAAGUGUUUGGGGGAACUC	GAGUUCUCCCAAACACUUCAA	Cleavage	1
PotatoMir1003902287_x15	miR395	PGSC0003DMT400049122	Beta-mannosidase	2	12.605	1	21	498	518	CUGAAGUGUUUGGGGGAACUC	GAUUUACCUCAAGCACUUCAG	Cleavage	1
PotatoMir1003902287_x15	miR395	PGSC0003DMT400049122	Beta-mannosidase	2	12.605	1	21	498	518	CUGAAGUGUUUGGGGGAACUC	GAUUUACCUCAAGCACUUCAG	Cleavage	1
PotatoMir1003902287_x15	miR395	PGSC0003DMT400049122	Beta-mannosidase	2	12.605	1	21	498	518	CUGAAGUGUUUGGGGGAACUC	GAUUUACCUCAAGCACUUCAG	Cleavage	1
PotatoMir1003902287_x15	miR395	PGSC0003DMT400049122	Beta-mannosidase	2	12.605	1	21	498	518	CUGAAGUGUUUGGGGGAACUC	GAUUUACCUCAAGCACUUCAG	Cleavage	1
PotatoMir1003902287_x15	miR395	PGSC0003DMT400049122	Beta-mannosidase	2	12.605	1	21	498	518	CUGAAGUGUUUGGGGGAACUC	GAUUUACCUCAAGCACUUCAG	Cleavage	1
PotatoMir1003902287_x15	miR395	PGSC0003DMT400049122	Beta-mannosidase	2	12.605	1	21	498	518	CUGAAGUGUUUGGGGGAACUC	GAUUUACCUCAAGCACUUCAG	Cleavage	1
PotatoMir1003902287_x15	miR395	PGSC0003DMT400049122	Beta-mannosidase	2	12.605	1	21	498	518	CUGAAGUGUUUGGGGGAACUC	GAUUUACCUCAAGCACUUCAG	Cleavage	1
PotatoMir1003902287_x15	miR395	PGSC0003DMT400049122	Beta-mannosidase	2	12.605	1	21	498	518	CUGAAGUGUUUGGGGGAACUC	GAUUUACCUCAAGCACUUCAG	Cleavage	1
PotatoMir1003902287_x15	miR395	PGSC0003DMT400049122	Beta-mannosidase	2	12.605	1	21	498	518	CUGAAGUGUUUGGGGGAACUC	GAUUUACCUCAAGCACUUCAG	Cleavage	1
PotatoMir1003902287_x15	miR395	PGSC0003DMT400049122	Beta-mannosidase	2	12.605	1	21	498	518	CUGAAGUGUUUGGGGGAACUC	GAUUUACCUCAAGCACUUCAG	Cleavage	1
PotatoMir1003902287_x15	miR395	PGSC0003DMT400049122	Beta-mannosidase	2	12.605	1	21	498	518	CUGAAGUGUUUGGGGGAACUC	GAUUUACCUCAAGCACUUCAG	Cleavage	1
PotatoMir1003902287_x15	miR395	PGSC0003DMT400049122	Beta-mannosidase	2	12.605	1	21	498	518	CUGAAGUGUUUGGGGGAACUC	GAUUUACCUCAAGCACUUCAG	Cleavage	1
PotatoMir1003902287_x15	miR395	PGSC0003DMT400049123	Beta-mannosidase	2	12.605	1	21	498	518	CUGAAGUGUUUGGGGGAACUC	GAUUUACCUCAAGCACUUCAG	Cleavage	1
PotatoMir1003902287_x15	miR395	PGSC0003DMT400049123	Beta-mannosidase	2	12.605	1	21	498	518	CUGAAGUGUUUGGGGGAACUC	GAUUUACCUCAAGCACUUCAG	Cleavage	1
PotatoMir1003902287_x15	miR395	PGSC0003DMT400049123	Beta-mannosidase	2	12.605	1	21	498	518	CUGAAGUGUUUGGGGGAACUC	GAUUUACCUCAAGCACUUCAG	Cleavage	1
PotatoMir1003902287_x15	miR395	PGSC0003DMT400049123	Beta-mannosidase	2	12.605	1	21	498	518	CUGAAGUGUUUGGGGGAACUC	GAUUUACCUCAAGCACUUCAG	Cleavage	1
PotatoMir1003902287_x15	miR395	PGSC0003DMT400049123	Beta-mannosidase	2	12.605	1	21	498	518	CUGAAGUGUUUGGGGGAACUC	GAUUUACCUCAAGCACUUCAG	Cleavage	1
PotatoMir1003902287_x15	miR395	PGSC0003DMT400049123	Beta-mannosidase	2	12.605	1	21	498	518	CUGAAGUGUUUGGGGGAACUC	GAUUUACCUCAAGCACUUCAG	Cleavage	1
PotatoMir1003902287_x15	miR395	PGSC0003DMT400049123	Beta-mannosidase	2	12.605	1	21	498	518	CUGAAGUGUUUGGGGGAACUC	GAUUUACCUCAAGCACUUCAG	Cleavage	1
PotatoMir1003902287_x15	miR395	PGSC0003DMT400049123	Beta-mannosidase	2	12.605	1	21	498	518	CUGAAGUGUUUGGGGGAACUC	GAUUUACCUCAAGCACUUCAG	Cleavage	1
PotatoMir1003902287_x15	miR395	PGSC0003DMT400049123	Beta-mannosidase	2	12.605	1	21	498	518	CUGAAGUGUUUGGGGGAACUC	GAUUUACCUCAAGCACUUCAG	Cleavage	1
PotatoMir1003902287_x15	miR395	PGSC0003DMT400049123	Beta-mannosidase	2	12.605	1	21	498	518	CUGAAGUGUUUGGGGGAACUC	GAUUUACCUCAAGCACUUCAG	Cleavage	1
PotatoMir1003902287_x15	miR395	PGSC0003DMT400049123	Beta-mannosidase	2	12.605	1	21	498	518	CUGAAGUGUUUGGGGGAACUC	GAUUUACCUCAAGCACUUCAG	Cleavage	1
PotatoMir1003902287_x15	miR395	PGSC0003DMT400049123	Beta-mannosidase	2	12.605	1	21	498	518	CUGAAGUGUUUGGGGGAACUC	GAUUUACCUCAAGCACUUCAG	Cleavage	1
PotatoMir1005779550_x16205	miR396	PGSC0003DMT400006756	Protein disulfide isomerase	1.5	11.115	1	21	1122	1142	UUCCACAGCUUUCUUGAACUU	GACUUCAAGAAACUUGUGGAA	Translation	1
PotatoMir1005779550_x16205	miR396	PGSC0003DMT400046956	GRIP and coiled-coil domain-containing protein	1.5	12.827	1	21	581	601	UUCCACAGCUUUCUUGAACUU	GAGGUAAAGAAAGCUGUGGAG	Cleavage	1
PotatoMir1005779550_x16205	miR396	PGSC0003DMT400016105	Tospovirus resistance protein A	0	13.345	1	21	1876	1896	UUCCACAGCUUUCUUGAACUU	AUGAUCAAGAAAGCUGUGGAA	Cleavage	1
PotatoMir1005779550_x16205	miR396	PGSC0003DMT400084792	DNA binding protein	0	15.266	1	17	236	252	UUCCACAGCUUUCUUGA	UCAAGAAAGCUGUGGAA	Cleavage	1
PotatoMir1005779550_x16205	miR396	PGSC0003DMT400015250	Multicystatin	2	16.618	1	21	1496	1516	UUCCACAGCUUUCUUGAACUU	AACUUCAAGAAAGUUGUUGAA	Cleavage	1
PotatoMir1005779550_x16205	miR396	PGSC0003DMT400015251	Multicystatin	2	16.618	1	21	701	721	UUCCACAGCUUUCUUGAACUU	AACUUCAAGAAAGUUGUUGAA	Cleavage	1
PotatoMir1005779550_x16205	miR396	PGSC0003DMT400069147	Multicystatin	2	17.724	1	21	400	420	UUCCACAGCUUUCUUGAACUU	AACUUCAAGAAAGUUGUUGAA	Cleavage	1
PotatoMir1005779550_x16205	miR396	PGSC0003DMT400069145	Multicystatin	2	17.736	1	21	416	436	UUCCACAGCUUUCUUGAACUU	AACUUCAAGAAAGUUGUUGAA	Cleavage	2
PotatoMir1005779550_x16205	miR396	PGSC0003DMT400069146	Multicystatin	2	17.736	1	21	416	436	UUCCACAGCUUUCUUGAACUU	AACUUCAAGAAAGUUGUUGAA	Cleavage	2
PotatoMir1005779550_x16205	miR396	PGSC0003DMT400069145	Multicystatin	2	22.167	1	21	698	718	UUCCACAGCUUUCUUGAACUU	AACUUCAAGAAAGUUGUUGAA	Cleavage	2
PotatoMir1005779550_x16205	miR396	PGSC0003DMT400069146	Multicystatin	2	22.167	1	21	698	718	UUCCACAGCUUUCUUGAACUU	AACUUCAAGAAAGUUGUUGAA	Cleavage	2
PotatoMir1005779550_x16205	miR396	PGSC0003DMT400049891	DNA binding protein	0.5	24.61	1	21	466	486	UUCCACAGCUUUCUUGAACUU	AGGGUCAAGGAAGCUGUGGAA	Cleavage	1
PotatoMir1005779550_x16205	miR396	PGSC0003DMT400049895	DNA binding protein	0.5	24.61	1	21	4197	4217	UUCCACAGCUUUCUUGAACUU	AGGGUCAAGGAAGCUGUGGAA	Cleavage	1
PotatoMir1005779550_x16205	miR396	PGSC0003DMT400049896	DNA binding protein	0.5	24.61	1	21	873	893	UUCCACAGCUUUCUUGAACUU	AGGGUCAAGGAAGCUGUGGAA	Cleavage	1
PotatoMir1003224131_x137	miR397	PGSC0003DMT400028758	Laccase	0.5	4.5	1	20	20	39	AUUGAGUGCAGCGUUGAUGA	UGAUCAAUGCUGCACUCAAU	Cleavage	1
PotatoMir1003224131_x137	miR397	PGSC0003DMT400001824	Laccase	0	7.687	1	20	714	733	AUUGAGUGCAGCGUUGAUGA	UCAUCAACGCUGCACUCAAU	Cleavage	1
PotatoMir1003224131_x137	miR397	PGSC0003DMT400022751	Laccase	0.5	8.623	1	20	712	731	AUUGAGUGCAGCGUUGAUGA	UGAUCAACGCUGCACUUAAU	Cleavage	1
PotatoMir1003224131_x137	miR397	PGSC0003DMT400022984	Laccase	0.5	12.261	1	20	702	721	AUUGAGUGCAGCGUUGAUGA	UGAUCAACGCUGCACUUAAU	Cleavage	1
PotatoMir1003224131_x137	miR397	PGSC0003DMT400028629	Diphenol oxidase	1.5	12.638	1	21	787	807	AUUGAGUGCAGCGUUGAUGAC	GUGAUCAAUGCUGCACUCAAC	Cleavage	1
PotatoMir1003224131_x137	miR397	PGSC0003DMT400052413	Diphenol oxidase	1.5	12.747	1	21	776	796	AUUGAGUGCAGCGUUGAUGAC	GUAAUCAAUGCUGCACUCAAC	Cleavage	1
PotatoMir1003224131_x137	miR397	PGSC0003DMT400022644	Laccase	1.5	12.785	1	21	235	255	AUUGAGUGCAGCGUUGAUGAC	GUUAUCAAUGCUGCACUCAAC	Cleavage	1
PotatoMir1003224131_x137	miR397	PGSC0003DMT400013477	GTP-binding	2	14.685	1	20	352	371	AUUGAGUGCAGCGUUGAUGA	UCAUCAACGGUGAACUCAAU	Translation	1
PotatoMir1003224131_x137	miR397	PGSC0003DMT400009039	Laccase	2	14.775	1	20	701	720	AUUGAGUGCAGCGUUGAUGA	UUAUCAAUGCUGCUCUCAAU	Cleavage	1
PotatoMir1003224131_x137	miR397	PGSC0003DMT400009041	Laccase	2	14.775	1	20	701	720	AUUGAGUGCAGCGUUGAUGA	UUAUCAAUGCUGCUCUCAAU	Cleavage	1
PotatoMir1003224131_x137	miR397	PGSC0003DMT400078103	Laccase	0	14.997	1	21	698	718	AUUGAGUGCAGCGUUGAUGAC	GUGAUCAACGCUGCACUCAAU	Cleavage	1
PotatoMir1003224131_x137	miR397	PGSC0003DMT400078104	Laccase	0	14.997	1	21	698	718	AUUGAGUGCAGCGUUGAUGAC	GUGAUCAACGCUGCACUCAAU	Cleavage	1
PotatoMir1003224131_x137	miR397	PGSC0003DMT400009040	Laccase	2	15.719	1	20	701	720	AUUGAGUGCAGCGUUGAUGA	UUAUCAAUGCUGCUCUCAAU	Cleavage	1
PotatoMir1003224131_x137	miR397	PGSC0003DMT400009042	Laccase	2	15.719	1	20	694	713	AUUGAGUGCAGCGUUGAUGA	UUAUCAAUGCUGCUCUCAAU	Cleavage	1
PotatoMir1003224131_x137	miR397	PGSC0003DMT400049383	Diphenol oxidase	0	15.953	1	21	714	734	AUUGAGUGCAGCGUUGAUGAC	GUAAUCAACGCUGCACUCAAU	Cleavage	1
PotatoMir1003224131_x137	miR397	PGSC0003DMT400022994	Conserved gene of unknown function	1.5	17.772	1	20	149	168	AUUGAGUGCAGCGUUGAUGA	UGAUCAACGCUGCACUAAAU	Cleavage	1
PotatoMir1003224131_x137	miR397	PGSC0003DMT400040029	Laccase	0.5	17.923	1	20	641	660	AUUGAGUGCAGCGUUGAUGA	UUGUCAAUGCUGCACUCAAU	Cleavage	1
PotatoMir1003224131_x137	miR397	PGSC0003DMT400040028	Laccase	0.5	19.729	1	20	911	930	AUUGAGUGCAGCGUUGAUGA	UUGUCAAUGCUGCACUCAAU	Cleavage	1
PotatoMir1003224131_x137	miR397	PGSC0003DMT400078188	Conserved gene of unknown function	0	20.269	1	20	692	711	AUUGAGUGCAGCGUUGAUGA	UAAUCAACGCUGCACUCAAU	Cleavage	1
PotatoMir1003224131_x137	miR397	PGSC0003DMT400062991	MIS12 homologue	2	20.859	1	20	191	210	AUUGAGUGCAGCGUUGAUGA	UCAUCAACGAGGCACUCAAU	Translation	1
PotatoMir1003224131_x137	miR397	PGSC0003DMT400007627	RNA-binding region RNP-1 (RNA recognition motif)	2	21.214	1	21	94	114	AUUGAGUGCAGCGUUGAUGAC	GUUAUCAAAGCUGCACUUGAU	Cleavage	1
PotatoMir1005049111_x101	miR398	PGSC0003DMT400082388	L-ascorbate oxidase	2	18.789	1	20	241	260	UAUGUUCUCAGGUCGCCCCU	GGGGGCGAGCUGGGGACAUA	Cleavage	1
PotatoMir1005049111_x101	miR398	PGSC0003DMT400086918	Integrase	2	21.063	1	20	169	188	UAUGUUCUCAGGUCGCCCCU	AAGGGCGACCUGGGGACAUC	Cleavage	1
PotatoMir1005988456_x193	miR398	PGSC0003DMT400010988	Endoplasmic oxidoreductin 1	2	14.438	1	19	378	396	UUGUGUUCUCAGGUCACCC	GGAUGACCUGAAAACACAA	Cleavage	1
PotatoMir1005988456_x193	miR398	PGSC0003DMT400073742	Short-chain dehydrogenase	2	23.17	1	20	878	897	UUGUGUUCUCAGGUCACCCC	GUGGUGACUUGAAAGCACAA	Cleavage	1
PotatoMir1005988456_x193	miR398	PGSC0003DMT400073743	Short-chain dehydrogenase	2	23.17	1	20	373	392	UUGUGUUCUCAGGUCACCCC	GUGGUGACUUGAAAGCACAA	Cleavage	1
PotatoMir1003753189_x36	miR399	PGSC0003DMT400039282	Conserved gene of unknown function	2	15.869	1	21	1497	1517	CGCCAAAGGAGAGCUGCCCUG	CAUUGCAGCUUUCCUUUGGUU	Cleavage	1
PotatoMir1003753189_x36	miR399	PGSC0003DMT400039282	Conserved gene of unknown function	2	15.869	1	21	1497	1517	CGCCAAAGGAGAGCUGCCCUG	CAUUGCAGCUUUCCUUUGGUU	Cleavage	1
PotatoMir1003753189_x36	miR399	PGSC0003DMT400039282	Conserved gene of unknown function	2	15.869	1	21	1497	1517	CGCCAAAGGAGAGCUGCCCUG	CAUUGCAGCUUUCCUUUGGUU	Cleavage	1
PotatoMir1003753189_x36	miR399	PGSC0003DMT400039282	Conserved gene of unknown function	2	15.869	1	21	1497	1517	CGCCAAAGGAGAGCUGCCCUG	CAUUGCAGCUUUCCUUUGGUU	Cleavage	1
PotatoMir1003753189_x36	miR399	PGSC0003DMT400039282	Conserved gene of unknown function	2	15.869	1	21	1497	1517	CGCCAAAGGAGAGCUGCCCUG	CAUUGCAGCUUUCCUUUGGUU	Cleavage	1
PotatoMir1003753189_x36	miR399	PGSC0003DMT400039282	Conserved gene of unknown function	2	15.869	1	21	1497	1517	CGCCAAAGGAGAGCUGCCCUG	CAUUGCAGCUUUCCUUUGGUU	Cleavage	1
PotatoMir1003753189_x36	miR399	PGSC0003DMT400043564	Phytol kinase	1.5	20.619	1	19	485	503	CGCCAAAGGAGAGCUGCCC	GUGCGGUUCUCUUUUGGCG	Cleavage	1
PotatoMir1003753189_x36	miR399	PGSC0003DMT400043564	Phytol kinase	1.5	20.619	1	19	485	503	CGCCAAAGGAGAGCUGCCC	GUGCGGUUCUCUUUUGGCG	Cleavage	1
PotatoMir1003753189_x36	miR399	PGSC0003DMT400043564	Phytol kinase	1.5	20.619	1	19	485	503	CGCCAAAGGAGAGCUGCCC	GUGCGGUUCUCUUUUGGCG	Cleavage	1
PotatoMir1003753189_x36	miR399	PGSC0003DMT400043564	Phytol kinase	1.5	20.619	1	19	485	503	CGCCAAAGGAGAGCUGCCC	GUGCGGUUCUCUUUUGGCG	Cleavage	1
PotatoMir1003753189_x36	miR399	PGSC0003DMT400043564	Phytol kinase	1.5	20.619	1	19	485	503	CGCCAAAGGAGAGCUGCCC	GUGCGGUUCUCUUUUGGCG	Cleavage	1
PotatoMir1003753189_x36	miR399	PGSC0003DMT400043564	Phytol kinase	1.5	20.619	1	19	485	503	CGCCAAAGGAGAGCUGCCC	GUGCGGUUCUCUUUUGGCG	Cleavage	1
PotatoMir1003753189_x36	miR399	PGSC0003DMT400043566	Phytol kinase	1.5	20.619	1	19	626	644	CGCCAAAGGAGAGCUGCCC	GUGCGGUUCUCUUUUGGCG	Cleavage	1
PotatoMir1003753189_x36	miR399	PGSC0003DMT400043566	Phytol kinase	1.5	20.619	1	19	626	644	CGCCAAAGGAGAGCUGCCC	GUGCGGUUCUCUUUUGGCG	Cleavage	1
PotatoMir1003753189_x36	miR399	PGSC0003DMT400043566	Phytol kinase	1.5	20.619	1	19	626	644	CGCCAAAGGAGAGCUGCCC	GUGCGGUUCUCUUUUGGCG	Cleavage	1
PotatoMir1003753189_x36	miR399	PGSC0003DMT400043566	Phytol kinase	1.5	20.619	1	19	626	644	CGCCAAAGGAGAGCUGCCC	GUGCGGUUCUCUUUUGGCG	Cleavage	1
PotatoMir1003753189_x36	miR399	PGSC0003DMT400043566	Phytol kinase	1.5	20.619	1	19	626	644	CGCCAAAGGAGAGCUGCCC	GUGCGGUUCUCUUUUGGCG	Cleavage	1
PotatoMir1003753189_x36	miR399	PGSC0003DMT400043566	Phytol kinase	1.5	20.619	1	19	626	644	CGCCAAAGGAGAGCUGCCC	GUGCGGUUCUCUUUUGGCG	Cleavage	1
PotatoMir1003753189_x36	miR399	PGSC0003DMT400043567	Phytol kinase	1.5	20.619	1	19	692	710	CGCCAAAGGAGAGCUGCCC	GUGCGGUUCUCUUUUGGCG	Cleavage	1
PotatoMir1003753189_x36	miR399	PGSC0003DMT400043567	Phytol kinase	1.5	20.619	1	19	692	710	CGCCAAAGGAGAGCUGCCC	GUGCGGUUCUCUUUUGGCG	Cleavage	1
PotatoMir1003753189_x36	miR399	PGSC0003DMT400043567	Phytol kinase	1.5	20.619	1	19	692	710	CGCCAAAGGAGAGCUGCCC	GUGCGGUUCUCUUUUGGCG	Cleavage	1
PotatoMir1003753189_x36	miR399	PGSC0003DMT400043567	Phytol kinase	1.5	20.619	1	19	692	710	CGCCAAAGGAGAGCUGCCC	GUGCGGUUCUCUUUUGGCG	Cleavage	1
PotatoMir1003753189_x36	miR399	PGSC0003DMT400043567	Phytol kinase	1.5	20.619	1	19	692	710	CGCCAAAGGAGAGCUGCCC	GUGCGGUUCUCUUUUGGCG	Cleavage	1
PotatoMir1003753189_x36	miR399	PGSC0003DMT400043567	Phytol kinase	1.5	20.619	1	19	692	710	CGCCAAAGGAGAGCUGCCC	GUGCGGUUCUCUUUUGGCG	Cleavage	1
PotatoMir1003753189_x36	miR399	PGSC0003DMT400043568	Phytol kinase	1.5	20.619	1	19	767	785	CGCCAAAGGAGAGCUGCCC	GUGCGGUUCUCUUUUGGCG	Cleavage	1
PotatoMir1003753189_x36	miR399	PGSC0003DMT400043568	Phytol kinase	1.5	20.619	1	19	767	785	CGCCAAAGGAGAGCUGCCC	GUGCGGUUCUCUUUUGGCG	Cleavage	1
PotatoMir1003753189_x36	miR399	PGSC0003DMT400043568	Phytol kinase	1.5	20.619	1	19	767	785	CGCCAAAGGAGAGCUGCCC	GUGCGGUUCUCUUUUGGCG	Cleavage	1
PotatoMir1003753189_x36	miR399	PGSC0003DMT400043568	Phytol kinase	1.5	20.619	1	19	767	785	CGCCAAAGGAGAGCUGCCC	GUGCGGUUCUCUUUUGGCG	Cleavage	1
PotatoMir1003753189_x36	miR399	PGSC0003DMT400043568	Phytol kinase	1.5	20.619	1	19	767	785	CGCCAAAGGAGAGCUGCCC	GUGCGGUUCUCUUUUGGCG	Cleavage	1
PotatoMir1003753189_x36	miR399	PGSC0003DMT400043568	Phytol kinase	1.5	20.619	1	19	767	785	CGCCAAAGGAGAGCUGCCC	GUGCGGUUCUCUUUUGGCG	Cleavage	1
PotatoMir1005480829_x8	miR399	PGSC0003DMT400082112	Cytosolic cysteine synthase	2	15.626	1	18	96	113	UGCCAAAGGAGAGUUGCC	GGUAACACUCCUUUGGUA	Cleavage	1
PotatoMir1005480829_x8	miR399	PGSC0003DMT400000837	Conserved gene of unknown function	2	15.647	1	18	1406	1423	UGCCAAAGGAGAGUUGCC	GGGAACUCUUCUUUGGUA	Cleavage	1
PotatoMir1005480829_x8	miR399	PGSC0003DMT400082113	Cytosolic cysteine synthase	2	17.08	1	18	170	187	UGCCAAAGGAGAGUUGCC	GGUAACACUCCUUUGGUA	Cleavage	1
PotatoMir1005480829_x8	miR399	PGSC0003DMT400076435	PHO2	1	18.345	1	21	1095	1115	UGCCAAAGGAGAGUUGCCCUA	UAGGGCAAAUCUCCUUUGGCA	Cleavage	1
PotatoMir1005473417_x27	miR408	PGSC0003DMT400069728	Laccase 90c	1	13.978	1	20	228	247	UGCACAGCCUCUUCCCUGGU	ACCAGUGAAGAGGCUGUGCA	Cleavage	1
PotatoMir1005473417_x27	miR408	PGSC0003DMT400069729	Laccase 90d	1	14.552	1	20	171	190	UGCACAGCCUCUUCCCUGGU	ACCAGUGAAGAGGCUGUGCA	Cleavage	1
PotatoMir1005473417_x27	miR408	PGSC0003DMT400009623	Thioredoxin	1	17.096	1	17	15	31	UGCACAGCCUCUUCCCU	AGGGAAGAUGCUGUGCA	Translation	1
PotatoMir1005473417_x27	miR408	PGSC0003DMT400055731	Gene of unknown function	2	20.614	1	21	738	758	UGCACAGCCUCUUCCCUGGUU	AGAUAGGGAAGGGGAUGUGCA	Cleavage	1
PotatoMir1005473417_x27	miR408	PGSC0003DMT400081939	Conserved gene of unknown function	1.5	21.774	1	19	1913	1931	UGCACAGCCUCUUCCCUGG	CGAGGGAGGAGGCUGUGCU	Cleavage	1
PotatoMir1005473417_x27	miR408	PGSC0003DMT400061542	Laccase	1.5	23.355	1	20	137	156	UGCACAGCCUCUUCCCUGGU	GCCGGUGAAGAGGCUGUGCA	Cleavage	1
PotatoMir1005473417_x27	miR408	PGSC0003DMT400078498	Membrane associated ring finger 1,8	1.5	23.811	1	21	1209	1229	UGCACAGCCUCUUCCCUGGUU	AGUUGGGGAAGAAGCUGUGCA	Translation	1
PotatoMir1005475194_x80	miR408	PGSC0003DMT400005040	Disease resistance protein BS2	2	17.689	1	19	384	402	UGCACUGCCUCUUCCCUGG	UCAGGAAAGAGGUGGUGCA	Cleavage	1
PotatoMir1005475194_x80	miR408	PGSC0003DMT400061040	Basic blue copper protein	1	19.768	1	21	48	68	UGCACUGCCUCUUCCCUGGCU	AGUCAGGGAAGAAGCAGUGCA	Translation	1
PotatoMir1005475194_x80	miR408	PGSC0003DMT400028952	Conserved gene of unknown function	1.5	20.925	1	18	900	917	UGCACUGCCUCUUCCCUG	CGGGGAGGAGGCAGUGCG	Cleavage	1
PotatoMir1005475194_x80	miR408	PGSC0003DMT400028953	Conserved gene of unknown function	1.5	20.925	1	18	999	1016	UGCACUGCCUCUUCCCUG	CGGGGAGGAGGCAGUGCG	Cleavage	1
PotatoMir1004878382_x1952	miR4376	PGSC0003DMT400046401	DNA binding protein	2	19.387	1	18	115	132	UACGCAGGAGAGAUGAUG	UAUCAUCUCUCUUGUGUU	Cleavage	1
PotatoMir1004878382_x1952	miR4376	PGSC0003DMT400046398	DNA binding protein	2	20.149	1	18	194	211	UACGCAGGAGAGAUGAUG	UAUCAUCUCUCUUGUGUU	Cleavage	1
PotatoMir1001621391_x110	miR477	PGSC0003DMT400004500	Replication factor C subunit	1	14.829	1	20	584	603	ACUCUCCCUCAAAGGCUUCU	GGAAGCCUUUGAGGGAGAGA	Cleavage	1
PotatoMir1001621391_x110	miR477	PGSC0003DMT400065173	BRASSINOSTEROID INSENSITIVE 1-associated receptor kinase 1	2	15.264	1	18	1420	1437	ACUCUCCCUCAAAGGCUU	AAGUCUUUGAGAGAGAGU	Cleavage	1
PotatoMir1001621391_x110	miR477	PGSC0003DMT400039455	DELLA protein RGL1	1	18.015	1	21	794	814	ACUCUCCCUCAAAGGCUUCUG	UGGAAGCCUUUGAGGGAGAGA	Cleavage	1
PotatoMir1003691513_x248	miR477	PGSC0003DMT400004500	Replication factor C subunit	1.5	14.829	1	21	583	603	CCUCUCCCUCAAGGGCUUCUC	GGGAAGCCUUUGAGGGAGAGA	Cleavage	1
PotatoMir1003691513_x248	miR477	PGSC0003DMT400039455	DELLA protein RGL1	1.5	18.015	1	20	795	814	CCUCUCCCUCAAGGGCUUCU	GGAAGCCUUUGAGGGAGAGA	Cleavage	1
PotatoMir1005353002_x4609	miR482	PGSC0003DMT400043329	Nucleotide binding site-leucine rich repeat protein	1.5	14.931	1	22	601	622	UCUUGCCAAUACCGCCCAUUCC	GGUAUGGGUGGUGUUGGUAAGA	Cleavage	1
PotatoMir1005353002_x4609	miR482	PGSC0003DMT400095266	Nematode resistance	2	17.001	1	22	397	418	UCUUGCCAAUACCGCCCAUUCC	GGGAUGGGUGGUAUUGGAAAGA	Cleavage	1
PotatoMir1005353002_x4609	miR482	PGSC0003DMT400043609	Disease resistance protein; Calcium-binding EF-hand; AAA ATPase	1.5	17.23	1	22	565	586	UCUUGCCAAUACCGCCCAUUCC	GGUAUGGGUGGUGUUGGUAAGA	Cleavage	1
PotatoMir1005353002_x4609	miR482	PGSC0003DMT400043611	Disease resistance protein; Calcium-binding EF-hand; AAA ATPase	1.5	17.23	1	22	565	586	UCUUGCCAAUACCGCCCAUUCC	GGUAUGGGUGGUGUUGGUAAGA	Cleavage	1
PotatoMir1005353002_x4609	miR482	PGSC0003DMT400061830	Nematode resistance	1.5	17.317	1	22	733	754	UCUUGCCAAUACCGCCCAUUCC	GGGAUGGGCGGCAUUGGUAAGA	Translation	1
PotatoMir1005353002_x4609	miR482	PGSC0003DMT400061831	Nematode resistance	1.5	17.317	1	22	733	754	UCUUGCCAAUACCGCCCAUUCC	GGGAUGGGCGGCAUUGGUAAGA	Translation	1
PotatoMir1005353002_x4609	miR482	PGSC0003DMT400025432	Disease resistance protein BS2	1.5	17.796	1	22	535	556	UCUUGCCAAUACCGCCCAUUCC	GGGAUGGGUGGUAUAGGCAAGA	Cleavage	1
PotatoMir1005353002_x4609	miR482	PGSC0003DMT400025433	Disease resistance protein BS2	1.5	17.796	1	22	911	932	UCUUGCCAAUACCGCCCAUUCC	GGGAUGGGUGGUAUAGGCAAGA	Cleavage	1
PotatoMir1005353002_x4609	miR482	PGSC0003DMT400058647	Resistance protein PSH-RGH6	0.5	18.136	1	22	925	946	UCUUGCCAAUACCGCCCAUUCC	GGGAUGGGUGGUAUUGGCAAGA	Cleavage	1
PotatoMir1005353002_x4609	miR482	PGSC0003DMT400075625	Nematode resistance protein	2	18.411	1	22	1098	1119	UCUUGCCAAUACCGCCCAUUCC	GGAAUGAGUGGUAUUGGUAAGA	Cleavage	1
PotatoMir1005353002_x4609	miR482	PGSC0003DMT400019595	Cc-nbs-lrr resistance protein	1.5	18.942	1	22	716	737	UCUUGCCAAUACCGCCCAUUCC	GGUAUGGGUGGUGUUGGUAAGA	Cleavage	1
PotatoMir1005353002_x4609	miR482	PGSC0003DMT400019596	Cc-nbs-lrr resistance protein	1.5	18.942	1	22	716	737	UCUUGCCAAUACCGCCCAUUCC	GGUAUGGGUGGUGUUGGUAAGA	Cleavage	1
PotatoMir1005353002_x4609	miR482	PGSC0003DMT400019597	Cc-nbs-lrr resistance protein	1.5	18.942	1	22	716	737	UCUUGCCAAUACCGCCCAUUCC	GGUAUGGGUGGUGUUGGUAAGA	Cleavage	1
PotatoMir1005353002_x4609	miR482	PGSC0003DMT400019598	Cc-nbs-lrr resistance protein	1.5	18.942	1	22	716	737	UCUUGCCAAUACCGCCCAUUCC	GGUAUGGGUGGUGUUGGUAAGA	Cleavage	1
PotatoMir1005353002_x4609	miR482	PGSC0003DMT400019599	Cc-nbs-lrr resistance protein	1.5	18.942	1	22	716	737	UCUUGCCAAUACCGCCCAUUCC	GGUAUGGGUGGUGUUGGUAAGA	Cleavage	1
PotatoMir1005353002_x4609	miR482	PGSC0003DMT400019600	Cc-nbs-lrr resistance protein	1.5	18.942	1	22	716	737	UCUUGCCAAUACCGCCCAUUCC	GGUAUGGGUGGUGUUGGUAAGA	Cleavage	1
PotatoMir1005353002_x4609	miR482	PGSC0003DMT400025436	RGC1	0.5	20.345	1	22	765	786	UCUUGCCAAUACCGCCCAUUCC	GGGAUGGGUGGUAUUGGCAAGA	Cleavage	1
PotatoMir1005353002_x4609	miR482	PGSC0003DMT400025437	RGC1	0.5	20.345	1	22	765	786	UCUUGCCAAUACCGCCCAUUCC	GGGAUGGGUGGUAUUGGCAAGA	Cleavage	1
PotatoMir1005353002_x4609	miR482	PGSC0003DMT400025438	RGC1	0.5	20.345	1	22	765	786	UCUUGCCAAUACCGCCCAUUCC	GGGAUGGGUGGUAUUGGCAAGA	Cleavage	1
PotatoMir1005353002_x4609	miR482	PGSC0003DMT400025439	RGC1	0.5	20.345	1	22	765	786	UCUUGCCAAUACCGCCCAUUCC	GGGAUGGGUGGUAUUGGCAAGA	Cleavage	1
PotatoMir1005353002_x4609	miR482	PGSC0003DMT400024448	Disease resistance protein R3a	2	20.869	1	22	568	589	UCUUGCCAAUACCGCCCAUUCC	GGAAUGGGCGGUGUGGGUAAGA	Cleavage	1
PotatoMir1005353002_x4609	miR482	PGSC0003DMT400070503	Plant disease resistant protein	1.5	22.294	1	22	586	607	UCUUGCCAAUACCGCCCAUUCC	GGAAUGGGGGGUGUUGGCAAGA	Cleavage	1
PotatoMir1005353002_x4609	miR482	PGSC0003DMT400007707	Disease resistance protein R3a	2	22.805	1	22	613	634	UCUUGCCAAUACCGCCCAUUCC	GGAAUGGGCGGUGUGGGUAAGA	Cleavage	1
PotatoMir1005353123_x15854	miR482	PGSC0003DMT400055333	Cc-nbs-lrr resistance protein	1	13.501	1	22	484	505	UCUUGCCUACACCGCCCAUGCC	GGUAUGGGUGGUGUAGGUAAGA	Cleavage	1
PotatoMir1005353123_x15854	miR482	PGSC0003DMT400055334	Cc-nbs-lrr resistance protein	1	13.501	1	22	901	922	UCUUGCCUACACCGCCCAUGCC	GGUAUGGGUGGUGUAGGUAAGA	Cleavage	1
PotatoMir1005353123_x15854	miR482	PGSC0003DMT400055336	Cc-nbs-lrr resistance protein	1	13.501	1	22	901	922	UCUUGCCUACACCGCCCAUGCC	GGUAUGGGUGGUGUAGGUAAGA	Cleavage	1
PotatoMir1005353123_x15854	miR482	PGSC0003DMT400043611	Disease resistance protein; Calcium-binding EF-hand; AAA ATPase	2	17.23	1	22	565	586	UCUUGCCUACACCGCCCAUGCC	GGUAUGGGUGGUGUUGGUAAGA	Cleavage	1
PotatoMir1005353123_x15854	miR482	PGSC0003DMT400019597	Cc-nbs-lrr resistance protein	2	18.942	1	22	716	737	UCUUGCCUACACCGCCCAUGCC	GGUAUGGGUGGUGUUGGUAAGA	Cleavage	1
PotatoMir1005353123_x15854	miR482	PGSC0003DMT400019599	Cc-nbs-lrr resistance protein	2	18.942	1	22	716	737	UCUUGCCUACACCGCCCAUGCC	GGUAUGGGUGGUGUUGGUAAGA	Cleavage	1
PotatoMir1005353123_x15854	miR482	PGSC0003DMT400078333	Resistance protein PSH-RGH6	1.5	20.54	1	22	616	637	UCUUGCCUACACCGCCCAUGCC	GGUAUGGGCGGUAUAGGUAAGA	Translation	1
PotatoMir1005353123_x15854	miR482	PGSC0003DMT400024448	Disease resistance protein R3a	1	20.869	1	22	568	589	UCUUGCCUACACCGCCCAUGCC	GGAAUGGGCGGUGUGGGUAAGA	Cleavage	1
PotatoMir1005353123_x15854	miR482	PGSC0003DMT400030030	HJTR2GH1 protein	1.5	21.788	1	22	652	673	UCUUGCCUACACCGCCCAUGCC	GGCAUGGGUGGUUUAGGCAAGA	Translation	1
PotatoMir1005353123_x15854	miR482	PGSC0003DMT400030027	HJTR2GH1 protein	1	21.917	1	22	586	607	UCUUGCCUACACCGCCCAUGCC	GGUAUGGGCGGUUUAGGCAAGA	Translation	1
PotatoMir1005353123_x15854	miR482	PGSC0003DMT400030029	HJTR2GH1 protein	1	21.917	1	22	628	649	UCUUGCCUACACCGCCCAUGCC	GGUAUGGGCGGUUUAGGCAAGA	Translation	1
PotatoMir1005353123_x15854	miR482	PGSC0003DMT400078334	Disease resistance protein BS2	1.5	22.236	1	22	532	553	UCUUGCCUACACCGCCCAUGCC	GGUAUGGGCGGUAUAGGUAAGA	Translation	1
PotatoMir1005353123_x15854	miR482	PGSC0003DMT400078332	Disease resistance protein	1.5	22.403	1	22	579	600	UCUUGCCUACACCGCCCAUGCC	GGUAUGGGCGGUAUAGGUAAGA	Translation	1
PotatoMir1005353123_x15854	miR482	PGSC0003DMT400007707	Disease resistance protein R3a	1	22.805	1	22	613	634	UCUUGCCUACACCGCCCAUGCC	GGAAUGGGCGGUGUGGGUAAGA	Cleavage	1
PotatoMir1005353123_x15854	miR482	PGSC0003DMT400005011	NBS-LRR protein	1.5	23.566	1	22	548	569	UCUUGCCUACACCGCCCAUGCC	GGUAUGGGCGGUAUAGGUAAGA	Translation	1
PotatoMir1005353123_x15854	miR482	PGSC0003DMT400005006	Disease resistance protein BS2	1.5	23.837	1	22	557	578	UCUUGCCUACACCGCCCAUGCC	GGUAUGGGCGGUAUAGGUAAGA	Translation	1
PotatoMir1005353123_x15854	miR482	PGSC0003DMT400046494	NBS-coding resistance gene analog	1.5	24.036	1	22	178	199	UCUUGCCUACACCGCCCAUGCC	GGUAUGGGCGGUAUAGGUAAGA	Translation	1
PotatoMir1005353123_x15854	miR482	PGSC0003DMT400062762	NBS-coding resistance gene analog	1.5	24.326	1	22	694	715	UCUUGCCUACACCGCCCAUGCC	GGUAUGGGCGGUAUAGGUAAGA	Translation	1
PotatoMir1005353123_x15854	miR482	PGSC0003DMT400062763	NBS-coding resistance gene analog	1.5	24.326	1	22	694	715	UCUUGCCUACACCGCCCAUGCC	GGUAUGGGCGGUAUAGGUAAGA	Translation	1
PotatoMir1005353123_x15854	miR482	PGSC0003DMT400062764	NBS-coding resistance gene analog	1.5	24.326	1	22	694	715	UCUUGCCUACACCGCCCAUGCC	GGUAUGGGCGGUAUAGGUAAGA	Translation	1
PotatoMir1005353123_x15854	miR482	PGSC0003DMT400062765	NBS-coding resistance gene analog	1.5	24.326	1	22	694	715	UCUUGCCUACACCGCCCAUGCC	GGUAUGGGCGGUAUAGGUAAGA	Translation	1
PotatoMir1005658171_x16170	miR482	PGSC0003DMT400083944	Bacterial spot disease resistance protein 4	0.5	17.475	1	20	850	869	UUACCGAUUCCCCCCAUUCC	GGCAUGGGGGGAAUUGGUAA	Cleavage	1
PotatoMir1005658171_x16170	miR482	PGSC0003DMT400083945	Bacterial spot disease resistance protein 4	0.5	17.475	1	20	850	869	UUACCGAUUCCCCCCAUUCC	GGCAUGGGGGGAAUUGGUAA	Cleavage	1
PotatoMir1005658171_x16170	miR482	PGSC0003DMT400002320	Resistance gene	1	17.933	1	20	37	56	UUACCGAUUCCCCCCAUUCC	GGAAUGGGGGGAGUUGGUAA	Cleavage	1
PotatoMir1005658171_x16170	miR482	PGSC0003DMT400043723	NL27	0.5	18.381	1	20	736	755	UUACCGAUUCCCCCCAUUCC	GGAAUGGGGGGAGUCGGUAA	Cleavage	1
PotatoMir1005658171_x16170	miR482	PGSC0003DMT400043724	NL27	0.5	18.381	1	20	736	755	UUACCGAUUCCCCCCAUUCC	GGAAUGGGGGGAGUCGGUAA	Cleavage	1
PotatoMir1005658171_x16170	miR482	PGSC0003DMT400043725	NL27	0.5	18.381	1	20	736	755	UUACCGAUUCCCCCCAUUCC	GGAAUGGGGGGAGUCGGUAA	Cleavage	1
PotatoMir1005658171_x16170	miR482	PGSC0003DMT400043726	NL27	0.5	18.381	1	20	736	755	UUACCGAUUCCCCCCAUUCC	GGAAUGGGGGGAGUCGGUAA	Cleavage	1
PotatoMir1005658171_x16170	miR482	PGSC0003DMT400050509	Disease resistance protein Gpa2	1.5	20.076	1	22	565	586	UUACCGAUUCCCCCCAUUCCAA	UUGGUAUGGGGGGUAUUGGUAA	Translation	1
PotatoMir1005658171_x16170	miR482	PGSC0003DMT400050510	Disease resistance protein Gpa2	1.5	20.076	1	22	565	586	UUACCGAUUCCCCCCAUUCCAA	UUGGUAUGGGGGGUAUUGGUAA	Translation	1
PotatoMir1005658171_x16170	miR482	PGSC0003DMT400006234	NL25	0.5	22.455	1	20	808	827	UUACCGAUUCCCCCCAUUCC	GGAAUGGGGGGAGUCGGUAA	Cleavage	1
PotatoMir1005658171_x16170	miR482	PGSC0003DMT400040529	NL25	1	22.491	1	20	679	698	UUACCGAUUCCCCCCAUUCC	GGAAUGGGGGGAGUUGGUAA	Cleavage	1
PotatoMir1005658171_x16170	miR482	PGSC0003DMT400040557	NL25	1	22.491	1	20	765	784	UUACCGAUUCCCCCCAUUCC	GGAAUGGGGGGAGUUGGUAA	Cleavage	1
PotatoMir1005658171_x16170	miR482	PGSC0003DMT400035243	NL27	0.5	22.671	1	20	1070	1089	UUACCGAUUCCCCCCAUUCC	GGAAUGGGGGGAGUCGGUAA	Cleavage	1
PotatoMir1005658171_x16170	miR482	PGSC0003DMT400035244	NL27	0.5	22.671	1	20	1070	1089	UUACCGAUUCCCCCCAUUCC	GGAAUGGGGGGAGUCGGUAA	Cleavage	1
PotatoMir1005658171_x16170	miR482	PGSC0003DMT400035245	NL27	0.5	22.671	1	20	1070	1089	UUACCGAUUCCCCCCAUUCC	GGAAUGGGGGGAGUCGGUAA	Cleavage	1
PotatoMir1005658171_x16170	miR482	PGSC0003DMT400024935	Gene of unknown function	0.5	23.409	1	20	913	932	UUACCGAUUCCCCCCAUUCC	GGAAUGGGGGGAGUCGGUAA	Cleavage	1
PotatoMir1006074505_x3071	miR482	PGSC0003DMT400066926	Nucleotidyltransferase	2	8.547	1	19	343	361	UUUCCAAUUCCACCCAUUC	GAAUGGGUGGAAUUGGGGU	Cleavage	1
PotatoMir1006074505_x3071	miR482	PGSC0003DMT400013964	Rab GTPase activator	1	14.138	1	21	186	206	UUUCCAAUUCCACCCAUUCCU	AGUGACGGGUGGAAUUGGAAA	Cleavage	1
PotatoMir1006074505_x3071	miR482	PGSC0003DMT400013965	Rab GTPase activator	1	14.138	1	21	953	973	UUUCCAAUUCCACCCAUUCCU	AGUGACGGGUGGAAUUGGAAA	Cleavage	1
PotatoMir1006074505_x3071	miR482	PGSC0003DMT400095266	Nematode resistance	1	16.791	1	21	396	416	UUUCCAAUUCCACCCAUUCCU	AGGGAUGGGUGGUAUUGGAAA	Translation	1
PotatoMir1006074505_x3071	miR482	PGSC0003DMT400017539	NBS-LRR protein	2	17.656	1	21	71	91	UUUCCAAUUCCACCCAUUCCU	AGGUAUGGGUGGGAUUGGCAA	Cleavage	1
PotatoMir1006074505_x3071	miR482	PGSC0003DMT400055460	Cytochrome B5	2	18.112	1	21	535	555	UUUCCAAUUCCACCCAUUCCU	AAGAGUGGGUGGGAUUGGGGA	Cleavage	1
PotatoMir1006074505_x3071	miR482	PGSC0003DMT400042194	Resistance protein PSH-RGH7	2	20.436	1	21	549	569	UUUCCAAUUCCACCCAUUCCU	AGGCAUGGGUGGGAUUGGCAA	Cleavage	1
PotatoMir1006074505_x3071	miR482	PGSC0003DMT400053414	Leucine-rich repeat-containing protein	1.5	20.675	1	20	288	307	UUUCCAAUUCCACCCAUUCC	GGGAUUGGUGGAAUUGGGAA	Cleavage	1
PotatoMir1006074505_x3071	miR482	PGSC0003DMT400053415	Leucine-rich repeat-containing protein	1.5	20.675	1	20	288	307	UUUCCAAUUCCACCCAUUCC	GGGAUUGGUGGAAUUGGGAA	Cleavage	1
PotatoMir1006074505_x3071	miR482	PGSC0003DMT400053416	Leucine-rich repeat-containing protein	1.5	20.675	1	20	808	827	UUUCCAAUUCCACCCAUUCC	GGGAUUGGUGGAAUUGGGAA	Cleavage	1
PotatoMir1006074505_x3071	miR482	PGSC0003DMT400015396	Nematode resistance	2	21.257	1	22	679	700	UUUCCAAUUCCACCCAUUCCUA	UGGGAAUGAGUGGAGUUGGGAA	Cleavage	1
PotatoMir1006074505_x3071	miR482	PGSC0003DMT400015397	Nematode resistance	2	21.257	1	22	679	700	UUUCCAAUUCCACCCAUUCCUA	UGGGAAUGAGUGGAGUUGGGAA	Cleavage	1
PotatoMir1006074505_x3071	miR482	PGSC0003DMT400043300	N protein	2	21.86	1	21	781	801	UUUCCAAUUCCACCCAUUCCU	GGGAAUGGGUGGAGUUGGUAA	Cleavage	1
PotatoMir1006074505_x3071	miR482	PGSC0003DMT400043301	N protein	2	21.86	1	21	781	801	UUUCCAAUUCCACCCAUUCCU	GGGAAUGGGUGGAGUUGGUAA	Cleavage	1
PotatoMir1006074505_x3071	miR482	PGSC0003DMT400046894	TMV resistance protein N	1.5	23.235	1	20	862	881	UUUCCAAUUCCACCCAUUCC	GGGAUGAGUGGAAUUGGGAA	Cleavage	1
PotatoMir1005329557_x18	miR530	PGSC0003DMT400020406	Homeobox protein knotted-1-like LET12	1.5	15.532	1	20	1050	1069	UCUGCAUUUGCACCUGCACC	GGGGCACGUGCAAAUGUAGA	Cleavage	1
PotatoMir1005329557_x18	miR530	PGSC0003DMT400005374	Transposon MuDR mudrA	2	19.848	1	21	240	260	UCUGCAUUUGCACCUGCACCU	AAGUGCAGGUCCAAGUGCAGG	Translation	2
PotatoMir1005329557_x18	miR530	PGSC0003DMT400045960	Pentatricopeptide repeat-containing protein	1.5	21.29	1	19	2825	2843	UCUGCAUUUGCACCUGCAC	GUGUAGUUGCAAAUGCAGA	Cleavage	1
PotatoMir1005329557_x18	miR530	PGSC0003DMT400005374	Transposon MuDR mudrA	2	21.749	1	21	204	224	UCUGCAUUUGCACCUGCACCU	AAGUGCAGGUCCAAGUGCAGG	Translation	2
PotatoMir1005329557_x18	miR530	PGSC0003DMT400065500	PHAP2A protein	1.5	24.283	1	21	715	735	UCUGCAUUUGCACCUGCACCU	AGGUGCAGGUGCAGGUGCAGG	Cleavage	1
PotatoMir1005329557_x18	miR530	PGSC0003DMT400065501	PHAP2A protein	1.5	24.283	1	21	715	735	UCUGCAUUUGCACCUGCACCU	AGGUGCAGGUGCAGGUGCAGG	Cleavage	1
PotatoMir1005329557_x18	miR530	PGSC0003DMT400065503	PHAP2A protein	1.5	24.283	1	21	703	723	UCUGCAUUUGCACCUGCACCU	AGGUGCAGGUGCAGGUGCAGG	Cleavage	1
PotatoMir1000503124_x7	miR5303	PGSC0003DMT400021540	Conserved gene of unknown function	0	14.632	1	24	2234	2257	AACAUUUUUGAAGAGUCUGAGCAA	UUGUUCAGACUCUUCAAAAAUGUU	Cleavage	1
PotatoMir1000503124_x7	miR5303	PGSC0003DMT400021541	Conserved gene of unknown function	0	14.632	1	24	2100	2123	AACAUUUUUGAAGAGUCUGAGCAA	UUGUUCAGACUCUUCAAAAAUGUU	Cleavage	1
PotatoMir1000503124_x7	miR5303	PGSC0003DMT400021545	Conserved gene of unknown function	0	14.632	1	24	398	421	AACAUUUUUGAAGAGUCUGAGCAA	UUGUUCAGACUCUUCAAAAAUGUU	Cleavage	1
PotatoMir1000503124_x7	miR5303	PGSC0003DMT400065528	Glucose-6-phosphate/phosphate translocator 2	1	17.935	1	24	1082	1105	AACAUUUUUGAAGAGUCUGAGCAA	UUGCUCAGACUCUUCAAAAAUGUC	Cleavage	1
PotatoMir1000503124_x7	miR5303	PGSC0003DMT400058609	Dolichol-phosphate mannosyltransferase	0	19.095	1	24	253	276	AACAUUUUUGAAGAGUCUGAGCAA	UUGCUUGGACUCUUCAAAAAUGUU	Cleavage	1
PotatoMir1000503124_x7	miR5303	PGSC0003DMT400049692	Transcription factor jumonji (JmjC) domain-containing protein	1	19.122	1	24	115	138	AACAUUUUUGAAGAGUCUGAGCAA	UUGCUCAGACUCUUCAAAAAUGUC	Cleavage	1
PotatoMir1000503124_x7	miR5303	PGSC0003DMT400070043	Hydrolase, hydrolyzing O-glycosyl compounds	1	20.977	1	24	2106	2129	AACAUUUUUGAAGAGUCUGAGCAA	UUGCUCAGACUCUUCAAAAAUGUC	Cleavage	1
PotatoMir1000503124_x7	miR5303	PGSC0003DMT400009947	PGPD14	0	21.906	1	24	1841	1864	AACAUUUUUGAAGAGUCUGAGCAA	UUGCUCGGACUCUUCAAAAAUGUU	Cleavage	1
PotatoMir1000503124_x7	miR5303	PGSC0003DMT400009948	PGPD14	0	21.906	1	24	1841	1864	AACAUUUUUGAAGAGUCUGAGCAA	UUGCUCGGACUCUUCAAAAAUGUU	Cleavage	1
PotatoMir1000503124_x7	miR5303	PGSC0003DMT400009950	PGPD14	0	21.906	1	24	856	879	AACAUUUUUGAAGAGUCUGAGCAA	UUGCUCGGACUCUUCAAAAAUGUU	Cleavage	1
PotatoMir1000503124_x7	miR5303	PGSC0003DMT400038440	Pentatricopeptide repeat-containing protein	0.5	23.277	1	24	1464	1487	AACAUUUUUGAAGAGUCUGAGCAA	UUGCUCAGACUCUUCGAAAAUGUU	Cleavage	1
PotatoMir1000503124_x7	miR5303	PGSC0003DMT400038441	Pentatricopeptide repeat-containing protein	0.5	23.277	1	24	1464	1487	AACAUUUUUGAAGAGUCUGAGCAA	UUGCUCAGACUCUUCGAAAAUGUU	Cleavage	1
PotatoMir1000503124_x7	miR5303	PGSC0003DMT400038442	Pentatricopeptide repeat-containing protein	0.5	23.277	1	24	1464	1487	AACAUUUUUGAAGAGUCUGAGCAA	UUGCUCAGACUCUUCGAAAAUGUU	Cleavage	1
PotatoMir1000503124_x7	miR5303	PGSC0003DMT400038443	Pentatricopeptide repeat-containing protein	0.5	23.277	1	24	1464	1487	AACAUUUUUGAAGAGUCUGAGCAA	UUGCUCAGACUCUUCGAAAAUGUU	Cleavage	1
PotatoMir1000503124_x7	miR5303	PGSC0003DMT400038444	Pentatricopeptide repeat-containing protein	0.5	23.277	1	24	1464	1487	AACAUUUUUGAAGAGUCUGAGCAA	UUGCUCAGACUCUUCGAAAAUGUU	Cleavage	1
PotatoMir1000503124_x7	miR5303	PGSC0003DMT400028931	Gene of unknown function	0	24.087	1	24	768	791	AACAUUUUUGAAGAGUCUGAGCAA	UUGCUCGGACUCUUCAAAAAUGUU	Cleavage	1
PotatoMir1000503124_x7	miR5303	PGSC0003DMT400015423	Binding protein	1	24.639	1	24	1468	1491	AACAUUUUUGAAGAGUCUGAGCAA	UUGCUCAGACUCUUCAAAAAUGUC	Cleavage	1
PotatoMir1000971035_x13	miR5303	PGSC0003DMT400034565	Ubiquitin-protein ligase	0.5	10.969	1	24	1522	1545	AAUAUUUUUGAAGAGUCUGAGCAA	UUGCUCGGACUCUUCAGAAAUAUU	Cleavage	1
PotatoMir1000971035_x13	miR5303	PGSC0003DMT400061003	Zeatin O-glucosyltransferase	0	14.425	1	24	1516	1539	AAUAUUUUUGAAGAGUCUGAGCAA	UUGUUCAGACUCUUCAAAAAUAUU	Cleavage	1
PotatoMir1000971035_x13	miR5303	PGSC0003DMT400021540	Conserved gene of unknown function	0.5	14.632	1	24	2234	2257	AAUAUUUUUGAAGAGUCUGAGCAA	UUGUUCAGACUCUUCAAAAAUGUU	Cleavage	1
PotatoMir1000971035_x13	miR5303	PGSC0003DMT400021541	Conserved gene of unknown function	0.5	14.632	1	24	2100	2123	AAUAUUUUUGAAGAGUCUGAGCAA	UUGUUCAGACUCUUCAAAAAUGUU	Cleavage	1
PotatoMir1000971035_x13	miR5303	PGSC0003DMT400021545	Conserved gene of unknown function	0.5	14.632	1	24	398	421	AAUAUUUUUGAAGAGUCUGAGCAA	UUGUUCAGACUCUUCAAAAAUGUU	Cleavage	1
PotatoMir1000971035_x13	miR5303	PGSC0003DMT400065528	Glucose-6-phosphate/phosphate translocator 2	1.5	17.935	1	24	1082	1105	AAUAUUUUUGAAGAGUCUGAGCAA	UUGCUCAGACUCUUCAAAAAUGUC	Cleavage	1
PotatoMir1000971035_x13	miR5303	PGSC0003DMT400007779	Conserved gene of unknown function	1.5	18.513	1	24	1513	1536	AAUAUUUUUGAAGAGUCUGAGCAA	UUGCUCAGAUUCUUCAAAAAUAUC	Cleavage	1
PotatoMir1000971035_x13	miR5303	PGSC0003DMT400009947	PGPD14	0.5	21.906	1	24	1841	1864	AAUAUUUUUGAAGAGUCUGAGCAA	UUGCUCGGACUCUUCAAAAAUGUU	Cleavage	1
PotatoMir1000971035_x13	miR5303	PGSC0003DMT400009948	PGPD14	0.5	21.906	1	24	1841	1864	AAUAUUUUUGAAGAGUCUGAGCAA	UUGCUCGGACUCUUCAAAAAUGUU	Cleavage	1
PotatoMir1000971035_x13	miR5303	PGSC0003DMT400009950	PGPD14	0.5	21.906	1	24	856	879	AAUAUUUUUGAAGAGUCUGAGCAA	UUGCUCGGACUCUUCAAAAAUGUU	Cleavage	1
PotatoMir1000971035_x13	miR5303	PGSC0003DMT400080354	N-acetyltransferase mak3	1	22.648	1	24	823	846	AAUAUUUUUGAAGAGUCUGAGCAA	UUGCUCAGACUCUUCAAAAAUAUC	Cleavage	1
PotatoMir1000971035_x13	miR5303	PGSC0003DMT400080355	N-acetyltransferase mak3	1	22.648	1	24	1155	1178	AAUAUUUUUGAAGAGUCUGAGCAA	UUGCUCAGACUCUUCAAAAAUAUC	Cleavage	1
PotatoMir1000971035_x13	miR5303	PGSC0003DMT400058718	Mitochondrial amino acid carrier	1	23.049	1	24	1278	1301	AAUAUUUUUGAAGAGUCUGAGCAA	UUGCUCAGACUCUUCAAAAAUAUC	Cleavage	1
PotatoMir1000971035_x13	miR5303	PGSC0003DMT400058719	Mitochondrial amino acid carrier	1	23.049	1	24	1283	1306	AAUAUUUUUGAAGAGUCUGAGCAA	UUGCUCAGACUCUUCAAAAAUAUC	Cleavage	1
PotatoMir1000971035_x13	miR5303	PGSC0003DMT400038440	Pentatricopeptide repeat-containing protein	1	23.277	1	24	1464	1487	AAUAUUUUUGAAGAGUCUGAGCAA	UUGCUCAGACUCUUCGAAAAUGUU	Cleavage	1
PotatoMir1000971035_x13	miR5303	PGSC0003DMT400038441	Pentatricopeptide repeat-containing protein	1	23.277	1	24	1464	1487	AAUAUUUUUGAAGAGUCUGAGCAA	UUGCUCAGACUCUUCGAAAAUGUU	Cleavage	1
PotatoMir1000971035_x13	miR5303	PGSC0003DMT400038442	Pentatricopeptide repeat-containing protein	1	23.277	1	24	1464	1487	AAUAUUUUUGAAGAGUCUGAGCAA	UUGCUCAGACUCUUCGAAAAUGUU	Cleavage	1
PotatoMir1000971035_x13	miR5303	PGSC0003DMT400038443	Pentatricopeptide repeat-containing protein	1	23.277	1	24	1464	1487	AAUAUUUUUGAAGAGUCUGAGCAA	UUGCUCAGACUCUUCGAAAAUGUU	Cleavage	1
PotatoMir1000971035_x13	miR5303	PGSC0003DMT400038444	Pentatricopeptide repeat-containing protein	1	23.277	1	24	1464	1487	AAUAUUUUUGAAGAGUCUGAGCAA	UUGCUCAGACUCUUCGAAAAUGUU	Cleavage	1
PotatoMir1000971035_x13	miR5303	PGSC0003DMT400028931	Gene of unknown function	0.5	24.087	1	24	768	791	AAUAUUUUUGAAGAGUCUGAGCAA	UUGCUCGGACUCUUCAAAAAUGUU	Cleavage	1
PotatoMir1000971035_x13	miR5303	PGSC0003DMT400080154	Gene of unknown function	0.5	24.802	1	24	1236	1259	AAUAUUUUUGAAGAGUCUGAGCAA	UUGCUCGGACUCUUCAAAAGUAUU	Cleavage	1
PotatoMir1002618508_x6	miR5303	PGSC0003DMT400056644	Flavin monooxygenase	1	13.605	1	24	1327	1350	AUAUUUUUGAAGAGUCUGAGCAAC	GUUGCUCGGACUCUUCAAAAAUGU	Cleavage	1
PotatoMir1002618508_x6	miR5303	PGSC0003DMT400056644	Flavin monooxygenase	1	13.605	1	24	1327	1350	AUAUUUUUGAAGAGUCUGAGCAAC	GUUGCUCGGACUCUUCAAAAAUGU	Cleavage	1
PotatoMir1002618508_x6	miR5303	PGSC0003DMT400021545	Conserved gene of unknown function	0.5	14.285	1	24	397	420	AUAUUUUUGAAGAGUCUGAGCAAC	GUUGUUCAGACUCUUCAAAAAUGU	Cleavage	1
PotatoMir1002618508_x6	miR5303	PGSC0003DMT400021545	Conserved gene of unknown function	0.5	14.285	1	24	397	420	AUAUUUUUGAAGAGUCUGAGCAAC	GUUGUUCAGACUCUUCAAAAAUGU	Cleavage	1
PotatoMir1002618508_x6	miR5303	PGSC0003DMT400061003	Zeatin O-glucosyltransferase	0	14.451	1	24	1515	1538	AUAUUUUUGAAGAGUCUGAGCAAC	GUUGUUCAGACUCUUCAAAAAUAU	Cleavage	1
PotatoMir1002618508_x6	miR5303	PGSC0003DMT400061003	Zeatin O-glucosyltransferase	0	14.451	1	24	1515	1538	AUAUUUUUGAAGAGUCUGAGCAAC	GUUGUUCAGACUCUUCAAAAAUAU	Cleavage	1
PotatoMir1002618508_x6	miR5303	PGSC0003DMT400028291	NOI	1	14.963	1	24	61	84	AUAUUUUUGAAGAGUCUGAGCAAC	GUUGCUCGGACUCUUCAAAAAUGU	Cleavage	1
PotatoMir1002618508_x6	miR5303	PGSC0003DMT400028291	NOI	1	14.963	1	24	61	84	AUAUUUUUGAAGAGUCUGAGCAAC	GUUGCUCGGACUCUUCAAAAAUGU	Cleavage	1
PotatoMir1002618508_x6	miR5303	PGSC0003DMT400007778	Conserved gene of unknown function	0.5	16.126	1	24	1515	1538	AUAUUUUUGAAGAGUCUGAGCAAC	GUUGCUCAGAUUCUUCAAAAAUAU	Cleavage	1
PotatoMir1002618508_x6	miR5303	PGSC0003DMT400007778	Conserved gene of unknown function	0.5	16.126	1	24	1515	1538	AUAUUUUUGAAGAGUCUGAGCAAC	GUUGCUCAGAUUCUUCAAAAAUAU	Cleavage	1
PotatoMir1002618508_x6	miR5303	PGSC0003DMT400007779	Conserved gene of unknown function	0.5	16.126	1	24	1512	1535	AUAUUUUUGAAGAGUCUGAGCAAC	GUUGCUCAGAUUCUUCAAAAAUAU	Cleavage	1
PotatoMir1002618508_x6	miR5303	PGSC0003DMT400007779	Conserved gene of unknown function	0.5	16.126	1	24	1512	1535	AUAUUUUUGAAGAGUCUGAGCAAC	GUUGCUCAGAUUCUUCAAAAAUAU	Cleavage	1
PotatoMir1002618508_x6	miR5303	PGSC0003DMT400065528	Glucose-6-phosphate/phosphate translocator 2	0.5	17.809	1	24	1081	1104	AUAUUUUUGAAGAGUCUGAGCAAC	GUUGCUCAGACUCUUCAAAAAUGU	Cleavage	1
PotatoMir1002618508_x6	miR5303	PGSC0003DMT400065528	Glucose-6-phosphate/phosphate translocator 2	0.5	17.809	1	24	1081	1104	AUAUUUUUGAAGAGUCUGAGCAAC	GUUGCUCAGACUCUUCAAAAAUGU	Cleavage	1
PotatoMir1002618508_x6	miR5303	PGSC0003DMT400042166	Transcription factor TCP7	1	17.919	1	24	735	758	AUAUUUUUGAAGAGUCUGAGCAAC	GUUGCUCGGACUCUUCAAAAAUGU	Cleavage	1
PotatoMir1002618508_x6	miR5303	PGSC0003DMT400042166	Transcription factor TCP7	1	17.919	1	24	735	758	AUAUUUUUGAAGAGUCUGAGCAAC	GUUGCUCGGACUCUUCAAAAAUGU	Cleavage	1
PotatoMir1002618508_x6	miR5303	PGSC0003DMT400049692	Transcription factor jumonji (JmjC) domain-containing protein	0.5	18.368	1	24	114	137	AUAUUUUUGAAGAGUCUGAGCAAC	GUUGCUCAGACUCUUCAAAAAUGU	Cleavage	1
PotatoMir1002618508_x6	miR5303	PGSC0003DMT400049692	Transcription factor jumonji (JmjC) domain-containing protein	0.5	18.368	1	24	114	137	AUAUUUUUGAAGAGUCUGAGCAAC	GUUGCUCAGACUCUUCAAAAAUGU	Cleavage	1
PotatoMir1002618508_x6	miR5303	PGSC0003DMT400070043	Hydrolase, hydrolyzing O-glycosyl compounds	0.5	21.131	1	24	2105	2128	AUAUUUUUGAAGAGUCUGAGCAAC	GUUGCUCAGACUCUUCAAAAAUGU	Cleavage	1
PotatoMir1002618508_x6	miR5303	PGSC0003DMT400070043	Hydrolase, hydrolyzing O-glycosyl compounds	0.5	21.131	1	24	2105	2128	AUAUUUUUGAAGAGUCUGAGCAAC	GUUGCUCAGACUCUUCAAAAAUGU	Cleavage	1
PotatoMir1002618508_x6	miR5303	PGSC0003DMT400058718	Mitochondrial amino acid carrier	0	22.365	1	24	1277	1300	AUAUUUUUGAAGAGUCUGAGCAAC	GUUGCUCAGACUCUUCAAAAAUAU	Cleavage	1
PotatoMir1002618508_x6	miR5303	PGSC0003DMT400058718	Mitochondrial amino acid carrier	0	22.365	1	24	1277	1300	AUAUUUUUGAAGAGUCUGAGCAAC	GUUGCUCAGACUCUUCAAAAAUAU	Cleavage	1
PotatoMir1002618508_x6	miR5303	PGSC0003DMT400058719	Mitochondrial amino acid carrier	0	22.365	1	24	1282	1305	AUAUUUUUGAAGAGUCUGAGCAAC	GUUGCUCAGACUCUUCAAAAAUAU	Cleavage	1
PotatoMir1002618508_x6	miR5303	PGSC0003DMT400058719	Mitochondrial amino acid carrier	0	22.365	1	24	1282	1305	AUAUUUUUGAAGAGUCUGAGCAAC	GUUGCUCAGACUCUUCAAAAAUAU	Cleavage	1
PotatoMir1002618508_x6	miR5303	PGSC0003DMT400042226	U3 small nucleolar ribonucleoprotein protein imp4	1	22.429	1	24	704	727	AUAUUUUUGAAGAGUCUGAGCAAC	GUUGCUCGGACUCUUCAAAAAUGU	Cleavage	1
PotatoMir1002618508_x6	miR5303	PGSC0003DMT400042226	U3 small nucleolar ribonucleoprotein protein imp4	1	22.429	1	24	704	727	AUAUUUUUGAAGAGUCUGAGCAAC	GUUGCUCGGACUCUUCAAAAAUGU	Cleavage	1
PotatoMir1002618508_x6	miR5303	PGSC0003DMT400080354	N-acetyltransferase mak3	0	22.73	1	23	823	845	AUAUUUUUGAAGAGUCUGAGCAA	UUGCUCAGACUCUUCAAAAAUAU	Cleavage	1
PotatoMir1002618508_x6	miR5303	PGSC0003DMT400080354	N-acetyltransferase mak3	0	22.73	1	23	823	845	AUAUUUUUGAAGAGUCUGAGCAA	UUGCUCAGACUCUUCAAAAAUAU	Cleavage	1
PotatoMir1002618508_x6	miR5303	PGSC0003DMT400080355	N-acetyltransferase mak3	0	22.73	1	23	1155	1177	AUAUUUUUGAAGAGUCUGAGCAA	UUGCUCAGACUCUUCAAAAAUAU	Cleavage	1
PotatoMir1002618508_x6	miR5303	PGSC0003DMT400080355	N-acetyltransferase mak3	0	22.73	1	23	1155	1177	AUAUUUUUGAAGAGUCUGAGCAA	UUGCUCAGACUCUUCAAAAAUAU	Cleavage	1
PotatoMir1002618508_x6	miR5303	PGSC0003DMT400009997	Growth-regulating factor	0.5	23.474	1	24	274	297	AUAUUUUUGAAGAGUCUGAGCAAC	GUUGUUCGGACUCUUCAAAAAUAU	Cleavage	1
PotatoMir1002618508_x6	miR5303	PGSC0003DMT400009997	Growth-regulating factor	0.5	23.474	1	24	274	297	AUAUUUUUGAAGAGUCUGAGCAAC	GUUGUUCGGACUCUUCAAAAAUAU	Cleavage	1
PotatoMir1002618508_x6	miR5303	PGSC0003DMT400028931	Gene of unknown function	1	24.062	1	24	767	790	AUAUUUUUGAAGAGUCUGAGCAAC	GUUGCUCGGACUCUUCAAAAAUGU	Cleavage	1
PotatoMir1002618508_x6	miR5303	PGSC0003DMT400028931	Gene of unknown function	1	24.062	1	24	767	790	AUAUUUUUGAAGAGUCUGAGCAAC	GUUGCUCGGACUCUUCAAAAAUGU	Cleavage	1
PotatoMir1002618508_x6	miR5303	PGSC0003DMT400055638	Aspartic proteinase nepenthesin-1	0.5	24.339	1	24	1901	1924	AUAUUUUUGAAGAGUCUGAGCAAC	GUUGCUCGGACUCUUCAAAAAUAU	Cleavage	1
PotatoMir1002618508_x6	miR5303	PGSC0003DMT400055638	Aspartic proteinase nepenthesin-1	0.5	24.339	1	24	1901	1924	AUAUUUUUGAAGAGUCUGAGCAAC	GUUGCUCGGACUCUUCAAAAAUAU	Cleavage	1
PotatoMir1002618508_x6	miR5303	PGSC0003DMT400055639	Aspartic proteinase nepenthesin-1	0.5	24.339	1	24	1905	1928	AUAUUUUUGAAGAGUCUGAGCAAC	GUUGCUCGGACUCUUCAAAAAUAU	Cleavage	1
PotatoMir1002618508_x6	miR5303	PGSC0003DMT400055639	Aspartic proteinase nepenthesin-1	0.5	24.339	1	24	1905	1928	AUAUUUUUGAAGAGUCUGAGCAAC	GUUGCUCGGACUCUUCAAAAAUAU	Cleavage	1
PotatoMir1006187661_x613	miR6024	PGSC0003DMT400032412	ATP binding protein	1.5	14.093	1	21	1604	1624	UUUUAGCAAGAGUUGUUUUCC	GGAAAAUGACUUUUGCUAAAA	Cleavage	1
PotatoMir1006187661_x613	miR6024	PGSC0003DMT400028394	Nbs-lrr resistance protein	2	14.508	1	22	601	622	UUUUAGCAAGAGUUGUUUUCCC	GGGAAAACAACUUUGGCUAAGA	Cleavage	1
PotatoMir1006187661_x613	miR6024	PGSC0003DMT400032413	ATP binding protein	1.5	16.182	1	21	1786	1806	UUUUAGCAAGAGUUGUUUUCC	GGAAAAUGACUUUUGCUAAAA	Cleavage	1
PotatoMir1006187661_x613	miR6024	PGSC0003DMT400056266	Disease resistance protein	2	16.677	1	22	505	526	UUUUAGCAAGAGUUGUUUUCCC	GGCAAAACAACUCUUGCAAGAA	Cleavage	1
PotatoMir1006187661_x613	miR6024	PGSC0003DMT400078333	Resistance protein PSH-RGH6	1	17.58	1	22	631	652	UUUUAGCAAGAGUUGUUUUCCC	GGUAAGACAACUCUUGCUAGAA	Cleavage	1
PotatoMir1006187661_x613	miR6024	PGSC0003DMT400002132	Tospovirus resistance protein A	2	18.353	1	22	1365	1386	UUUUAGCAAGAGUUGUUUUCCC	GGGAAAACAGCUCUGGCUAGAA	Cleavage	1
PotatoMir1006187661_x613	miR6024	PGSC0003DMT400002133	Tospovirus resistance protein A	2	18.353	1	22	1365	1386	UUUUAGCAAGAGUUGUUUUCCC	GGGAAAACAGCUCUGGCUAGAA	Cleavage	1
PotatoMir1006187661_x613	miR6024	PGSC0003DMT400002134	Tospovirus resistance protein A	2	18.353	1	22	1365	1386	UUUUAGCAAGAGUUGUUUUCCC	GGGAAAACAGCUCUGGCUAGAA	Cleavage	1
PotatoMir1006187661_x613	miR6024	PGSC0003DMT400062180	Disease resistance protein BS2	1.5	19.187	1	22	544	565	UUUUAGCAAGAGUUGUUUUCCC	GGCAAAACAACUCUUGCAAAAA	Cleavage	1
PotatoMir1006187661_x613	miR6024	PGSC0003DMT400078332	Disease resistance protein	1	19.319	1	22	594	615	UUUUAGCAAGAGUUGUUUUCCC	GGUAAGACAACUCUUGCUAGAA	Cleavage	1
PotatoMir1006187661_x613	miR6024	PGSC0003DMT400002127	NBS-LRR resistance protein	2	19.693	1	22	197	218	UUUUAGCAAGAGUUGUUUUCCC	GGGAAAACAGCUCUGGCUAGAA	Cleavage	1
PotatoMir1006187661_x613	miR6024	PGSC0003DMT400002128	NBS-LRR resistance protein	2	19.693	1	22	197	218	UUUUAGCAAGAGUUGUUUUCCC	GGGAAAACAGCUCUGGCUAGAA	Cleavage	1
PotatoMir1006187661_x613	miR6024	PGSC0003DMT400053065	Late blight resistance protein	2	20.088	1	22	457	478	UUUUAGCAAGAGUUGUUUUCCC	GGAAAAACAACUCUUGCCAAGA	Cleavage	1
PotatoMir1006187661_x613	miR6024	PGSC0003DMT400051269	Tm-2	2	20.199	1	22	649	670	UUUUAGCAAGAGUUGUUUUCCC	GGGAAAACAACUCUUGCCAAGA	Cleavage	1
PotatoMir1006187661_x613	miR6024	PGSC0003DMT400051270	Tm-2	2	20.199	1	22	649	670	UUUUAGCAAGAGUUGUUUUCCC	GGGAAAACAACUCUUGCCAAGA	Cleavage	1
PotatoMir1006187661_x613	miR6024	PGSC0003DMT400078334	Disease resistance protein BS2	1	20.214	1	22	547	568	UUUUAGCAAGAGUUGUUUUCCC	GGUAAGACAACUCUUGCUAGAA	Cleavage	1
PotatoMir1006187661_x613	miR6024	PGSC0003DMT400056268	Nucleotide binding site-leucine rich repeat protein	1	20.462	1	22	1062	1083	UUUUAGCAAGAGUUGUUUUCCC	GGCAAAACGACUCUUGCUAGAA	Cleavage	1
PotatoMir1006187661_x613	miR6024	PGSC0003DMT400005040	Disease resistance protein BS2	1	22.601	1	22	590	611	UUUUAGCAAGAGUUGUUUUCCC	GGUAAGACAACUCUUGCUAGAA	Cleavage	1
PotatoMir1006187661_x613	miR6024	PGSC0003DMT400006475	LysM type receptor kinase	2	24.701	1	21	2202	2222	UUUUAGCAAGAGUUGUUUUCC	GGGAAGCAACUCUUGCUGGGA	Cleavage	1
PotatoMir1005851285_x259	miR6026	PGSC0003DMT400018693	Zinc finger protein	2	13.96	1	22	478	499	UUCUUGGCUAGAGUUGUAUUGC	GGAAUACAACUUUAGCCAAAAA	Cleavage	1
PotatoMir1005851285_x259	miR6026	PGSC0003DMT400015954	OJ1116_C07.8 protein	1.5	15.303	1	20	582	601	UUCUUGGCUAGAGUUGUAUU	GAUACAACUUUAGCCAGGGA	Cleavage	1
PotatoMir1005851285_x259	miR6026	PGSC0003DMT400015955	OJ1116_C07.8 protein	1.5	15.303	1	20	502	521	UUCUUGGCUAGAGUUGUAUU	GAUACAACUUUAGCCAGGGA	Cleavage	1
PotatoMir1005851285_x259	miR6026	PGSC0003DMT400009715	Hero resistance protein	1.5	16.37	1	22	1049	1070	UUCUUGGCUAGAGUUGUAUUGC	GUAAAACUACUCUGGCCAAGAA	Cleavage	1
PotatoMir1005851285_x259	miR6026	PGSC0003DMT400011369	Transcription factor HBP-1b	2	16.751	1	22	646	667	UUCUUGGCUAGAGUUGUAUUGC	GCAGCACAACUUCAGCUAAGAA	Translation	1
PotatoMir1005851285_x259	miR6026	PGSC0003DMT400035133	Late blight resistance protein homolog R1B-16	2	18.243	1	22	1710	1731	UUCUUGGCUAGAGUUGUAUUGC	GUAAGACAACUCUAGCUAACAA	Cleavage	1
PotatoMir1005851285_x259	miR6026	PGSC0003DMT400035134	Late blight resistance protein homolog R1B-16	2	18.243	1	22	1710	1731	UUCUUGGCUAGAGUUGUAUUGC	GUAAGACAACUCUAGCUAACAA	Cleavage	1
PotatoMir1005851285_x259	miR6026	PGSC0003DMT400083226	Tospovirus resistance protein E	1.5	19.011	1	22	470	491	UUCUUGGCUAGAGUUGUAUUGC	GCAAAACAACUUUGGCCAGGAA	Cleavage	1
PotatoMir1005851285_x259	miR6026	PGSC0003DMT400053065	Late blight resistance protein	1	20.415	1	22	458	479	UUCUUGGCUAGAGUUGUAUUGC	GAAAAACAACUCUUGCCAAGAA	Translation	1
PotatoMir1005851285_x259	miR6026	PGSC0003DMT400021403	Nbs-lrr resistance protein	2	22.5	1	22	590	611	UUCUUGGCUAGAGUUGUAUUGC	GCAAGACGACUCUUGCCAAGGA	Translation	1
PotatoMir1005851285_x259	miR6026	PGSC0003DMT400062611	Rpi-vnt1	1	24.598	1	22	572	593	UUCUUGGCUAGAGUUGUAUUGC	GAAAAACAACUCUUGCCAAGAA	Translation	1
PotatoMir1005808640_x7	miR6149	PGSC0003DMT400039850	Serine/threonine-protein kinase PBS1	2	14.625	1	17	607	623	UUCGAUACGCACCUGAA	CUCAGGUGGGUAUCGAA	Translation	1
PotatoMir1005808640_x7	miR6149	PGSC0003DMT400095263	F-Box protein	1.5	14.957	1	17	121	137	UUCGAUACGCACCUGAA	UUCAGGUGUAUAUCGAA	Cleavage	1
PotatoMir1005808640_x7	miR6149	PGSC0003DMT400075975	Arginine/serine-rich splicing factor	1	16.424	1	17	96	112	UUCGAUACGCACCUGAA	UUCAGGUGUGUAUUGAA	Cleavage	1
PotatoMir1005808640_x7	miR6149	PGSC0003DMT400075976	Arginine/serine-rich splicing factor	1	16.424	1	17	96	112	UUCGAUACGCACCUGAA	UUCAGGUGUGUAUUGAA	Cleavage	1
PotatoMir1005808640_x7	miR6149	PGSC0003DMT400075979	Arginine/serine-rich splicing factor	1	16.424	1	17	96	112	UUCGAUACGCACCUGAA	UUCAGGUGUGUAUUGAA	Cleavage	1
PotatoMir1005808640_x7	miR6149	PGSC0003DMT400016502	F-box	2	16.51	1	17	297	313	UUCGAUACGCACCUGAA	UUCAGGUGUGUUUCGAA	Cleavage	1
PotatoMir1005808640_x7	miR6149	PGSC0003DMT400016504	F-box	2	16.51	1	17	297	313	UUCGAUACGCACCUGAA	UUCAGGUGUGUUUCGAA	Cleavage	1
PotatoMir1005808640_x7	miR6149	PGSC0003DMT400053572	Cellulose synthase A catalytic subunit 6 [UDP-forming]	2	16.82	1	17	3343	3359	UUCGAUACGCACCUGAA	UUUGGGUGCGUAUCGAU	Cleavage	1
PotatoMir1005808640_x7	miR6149	PGSC0003DMT400016503	F-box	2	17.327	1	17	223	239	UUCGAUACGCACCUGAA	UUCAGGUGUGUUUCGAA	Cleavage	1
PotatoMir1005808640_x7	miR6149	PGSC0003DMT400016505	F-box	2	17.327	1	17	223	239	UUCGAUACGCACCUGAA	UUCAGGUGUGUUUCGAA	Cleavage	1
PotatoMir1005808640_x7	miR6149	PGSC0003DMT400016506	F-box	2	17.327	1	17	223	239	UUCGAUACGCACCUGAA	UUCAGGUGUGUUUCGAA	Cleavage	1
PotatoMir1005808640_x7	miR6149	PGSC0003DMT400095855	F-box protein	1.5	17.675	1	17	88	104	UUCGAUACGCACCUGAA	UUCAGGUGCGUUUCGAA	Cleavage	1
PotatoMir1005808640_x7	miR6149	PGSC0003DMT400031977	F-Box protein	1.5	20.156	1	17	88	104	UUCGAUACGCACCUGAA	UUCAGGUCUGUAUCGAA	Translation	1
PotatoMir1005808640_x7	miR6149	PGSC0003DMT400046369	F-box family protein	0	23.351	1	17	113	129	UUCGAUACGCACCUGAA	UUCAGGUGCGUAUCGAA	Cleavage	1
PotatoMir1005808640_x7	miR6149	PGSC0003DMT400014650	Anamorsin homolog	2	23.368	1	17	1202	1218	UUCGAUACGCACCUGAA	UUCAGUUGUGUAUUGAA	Cleavage	1
PotatoMir1005808640_x7	miR6149	PGSC0003DMT400014651	Anamorsin homolog	2	23.368	1	17	1199	1215	UUCGAUACGCACCUGAA	UUCAGUUGUGUAUUGAA	Cleavage	1
PotatoMir1005683537_x72	miR827	PGSC0003DMT400032620	SPX domain-containing membrane protein	1.5	16.845	1	21	93	113	UUAGAUGAACAUCAACAAACA	UGUUUGUUGAUGUUCAGCUAA	Cleavage	1
PotatoMir1005683537_x72	miR827	PGSC0003DMT400000671	Arginine/serine-rich splicing factor	2	17.527	1	21	329	349	UUAGAUGAACAUCAACAAACA	UGAUUGUUUAUGUUCAUUUGA	Cleavage	1
PotatoMir1005683537_x72	miR827	PGSC0003DMT400000675	Arginine/serine-rich splicing factor	2	17.527	1	21	327	347	UUAGAUGAACAUCAACAAACA	UGAUUGUUUAUGUUCAUUUGA	Cleavage	1
PotatoMir1005683537_x72	miR827	PGSC0003DMT400058568	SPX domain-containing membrane protein	1.5	19.717	1	21	264	284	UUAGAUGAACAUCAACAAACA	UGUUUGUUGAUGCUUAUCUAA	Translation	1
PotatoMir1005683537_x72	miR827	PGSC0003DMT400058569	SPX domain-containing membrane protein	1.5	19.717	1	21	264	284	UUAGAUGAACAUCAACAAACA	UGUUUGUUGAUGCUUAUCUAA	Translation	1
PotatoMir1005683537_x72	miR827	PGSC0003DMT400058570	SPX domain-containing membrane protein	1.5	19.717	1	21	264	284	UUAGAUGAACAUCAACAAACA	UGUUUGUUGAUGCUUAUCUAA	Translation	1
PotatoMir1005683537_x72	miR827	PGSC0003DMT400058571	SPX domain-containing membrane protein	1.5	19.717	1	21	264	284	UUAGAUGAACAUCAACAAACA	UGUUUGUUGAUGCUUAUCUAA	Translation	1
PotatoMir1005683537_x72	miR827	PGSC0003DMT400058572	SPX domain-containing membrane protein	1.5	19.717	1	21	264	284	UUAGAUGAACAUCAACAAACA	UGUUUGUUGAUGCUUAUCUAA	Translation	1
PotatoMir1005683537_x72	miR827	PGSC0003DMT400047325	Phosphatidylinositol-4-phosphate 5-kinase	2	20.006	1	21	166	186	UUAGAUGAACAUCAACAAACA	UGAUUGUUGAUGUUCAUGUGA	Cleavage	1
PotatoMir1000018741_x11		PGSC0003DMT400033917	Caryophyllene/alpha-humulene synthase	1	24.024	1	20	549	568	AAAAAAGCGACGGACAGCGU	ACACUGUCCGUCGCUUUUUA	Cleavage	1
PotatoMir1000102548_x929		PGSC0003DMT400078959	Conserved gene of unknown function	1	15.306	1	24	1791	1814	AAAAGAAUGACCUGGUUUGACUUG	CAAAUCAAAUUAGGUCAUUCUUUU	Cleavage	1
PotatoMir1000102548_x929		PGSC0003DMT400034639	Nicastrin	0.5	16.243	1	24	1561	1584	AAAAGAAUGACCUGGUUUGACUUG	CAAGUCAAACUAGGUCAUUCUUUU	Cleavage	1
PotatoMir1000102548_x929		PGSC0003DMT400034644	Nicastrin	0.5	16.243	1	24	366	389	AAAAGAAUGACCUGGUUUGACUUG	CAAGUCAAACUAGGUCAUUCUUUU	Cleavage	1
PotatoMir1000102548_x929		PGSC0003DMT400003370	KH domain-containing protein	2	19.083	1	24	2505	2528	AAAAGAAUGACCUGGUUUGACUUG	CAAGUCAAACAAGGUCAUUCUUUA	Cleavage	1
PotatoMir1000102548_x929		PGSC0003DMT400003371	KH domain-containing protein	2	19.083	1	24	2689	2712	AAAAGAAUGACCUGGUUUGACUUG	CAAGUCAAACAAGGUCAUUCUUUA	Cleavage	1
PotatoMir1000560974_x29		PGSC0003DMT400019120	Vacuolar protein sorting-associated protein VPS4	1.5	6.397	1	20	31	50	AACGGAAAAGGGCCAAAAAU	AUUUUUGACCUUUUUCCGUU	Cleavage	1
PotatoMir1000560974_x29		PGSC0003DMT400059575	Multidomain cyclophilin type peptidyl-prolyl cis-trans isomerase	2	17.427	1	20	1	20	AACGGAAAAGGGCCAAAAAU	AUUUUUGGCCCUUCUCUGUU	Cleavage	1
PotatoMir1000560974_x29		PGSC0003DMT400070566	Fibronectin type III domain containing protein	2	18.01	1	24	133	156	AACGGAAAAGGGCCAAAAAUACCC	GGGCAUUUUUGGCCCUUUUUCAUU	Cleavage	1
PotatoMir1000648097_x6		PGSC0003DMT400033994	Mitochondrial pyruvate dehydrogenase kinase isoform 2	1	13.681	1	20	1909	1928	AAGAACAUUGAAAGAAAACU	ACUUUUCUUUUAAUGUUUUU	Cleavage	1
PotatoMir1000648097_x6		PGSC0003DMT400008142	Orf147a protein	1	22.677	1	24	1413	1437	AAGAACAUUGAAAGAAAA-CUGAUC	GAUCACCUUUUCUUCCAAUGUUCUU	Translation	1
PotatoMir1000713200_x7		PGSC0003DMT400012615	Homeobox-leucine zipper protein HAT22	2	12.105	1	23	663	685	AAGAGUUGUGACUUUUUCAAAGG	UCUUUGAAAAAGUCACAAUCCUU	Cleavage	1
PotatoMir1000713200_x7		PGSC0003DMT400019842	Gene of unknown function	1.5	16.089	1	24	409	432	AAGAGUUGUGACUUUUUCAAAGGG	CCUUUCGUAAAAGUCGCAACUCUU	Cleavage	1
PotatoMir1000713200_x7		PGSC0003DMT400071885	Conserved gene of unknown function	2	17.164	1	21	2034	2054	AAGAGUUGUGACUUUUUCAAA	UUUGAGAAAGUUACAAUUUUU	Cleavage	2
PotatoMir1000713200_x7		PGSC0003DMT400071885	Conserved gene of unknown function	2	17.357	1	21	1890	1910	AAGAGUUGUGACUUUUUCAAA	UUUGAGAAAGUUACAAUUUUU	Cleavage	2
PotatoMir1000713200_x7		PGSC0003DMT400066410	Gene of unknown function	2	17.394	1	24	3499	3522	AAGAGUUGUGACUUUUUCAAAGGG	CUUUUGGAAAAAGUAACGACUUUU	Translation	1
PotatoMir1000713200_x7		PGSC0003DMT400030628	Conserved gene of unknown function	2	17.737	1	20	916	935	AAGAGUUGUGACUUUUUCAA	UUGGAAGAGUUGCAACUCUU	Cleavage	1
PotatoMir1000713200_x7		PGSC0003DMT400030630	Conserved gene of unknown function	2	17.737	1	20	1741	1760	AAGAGUUGUGACUUUUUCAA	UUGGAAGAGUUGCAACUCUU	Cleavage	1
PotatoMir1000747591_x56		PGSC0003DMT400044074	Ubiquitin ligase protein FANCL	2	20.3	1	19	84	102	AAGCGACGGACAACAUCUC	GAGAUUUUGUUUGUCGCUU	Cleavage	1
PotatoMir1000747591_x56		PGSC0003DMT400095736	Gene of unknown function	1.5	20.641	1	18	154	171	AAGCGACGGACAACAUCU	AGAUCUUGUCCGUCGUUU	Cleavage	1
PotatoMir1000869891_x17		PGSC0003DMT400027373	CYP72A54	2	8.931	1	24	940	963	AAGUUGGAUGAUAAUAAUAUAUAU	AAGUAUAUUAUUGACAUCCAAUUU	Translation	1
PotatoMir1000869891_x17		PGSC0003DMT400027373	CYP72A54	2	8.931	1	24	940	963	AAGUUGGAUGAUAAUAAUAUAUAU	AAGUAUAUUAUUGACAUCCAAUUU	Translation	1
PotatoMir1000869891_x17		PGSC0003DMT400056166	Multidrug resistance protein 1, 2	1	12.447	1	24	3087	3110	AAGUUGGAUGAUAAUAAUAUAUAU	AUUCAUAUUAUUAUUAUCCAAUUU	Cleavage	1
PotatoMir1000869891_x17		PGSC0003DMT400056166	Multidrug resistance protein 1, 2	1	12.447	1	24	3087	3110	AAGUUGGAUGAUAAUAAUAUAUAU	AUUCAUAUUAUUAUUAUCCAAUUU	Cleavage	1
PotatoMir1000869891_x17		PGSC0003DMT400056167	Multidrug resistance protein 1, 2	1	12.447	1	24	3087	3110	AAGUUGGAUGAUAAUAAUAUAUAU	AUUCAUAUUAUUAUUAUCCAAUUU	Cleavage	1
PotatoMir1000869891_x17		PGSC0003DMT400056167	Multidrug resistance protein 1, 2	1	12.447	1	24	3087	3110	AAGUUGGAUGAUAAUAAUAUAUAU	AUUCAUAUUAUUAUUAUCCAAUUU	Cleavage	1
PotatoMir1000869891_x17		PGSC0003DMT400004128	Translocon-associated protein, alpha subunit	1.5	12.831	1	24	647	670	AAGUUGGAUGAUAAUAAUAUAUAU	GUAUAACUUAUUAUCCUCCAAUUU	Translation	1
PotatoMir1000869891_x17		PGSC0003DMT400004128	Translocon-associated protein, alpha subunit	1.5	12.831	1	24	647	670	AAGUUGGAUGAUAAUAAUAUAUAU	GUAUAACUUAUUAUCCUCCAAUUU	Translation	1
PotatoMir1000869891_x17		PGSC0003DMT400004129	Translocon-associated protein, alpha subunit	1.5	12.831	1	24	1110	1133	AAGUUGGAUGAUAAUAAUAUAUAU	GUAUAACUUAUUAUCCUCCAAUUU	Translation	1
PotatoMir1000869891_x17		PGSC0003DMT400004129	Translocon-associated protein, alpha subunit	1.5	12.831	1	24	1110	1133	AAGUUGGAUGAUAAUAAUAUAUAU	GUAUAACUUAUUAUCCUCCAAUUU	Translation	1
PotatoMir1000869891_x17		PGSC0003DMT400021318	CYP72A54	0.5	15.084	1	22	911	932	AAGUUGGAUGAUAAUAAUAUAU	GUAUAUUAUUAUCAUCCAAUUU	Cleavage	1
PotatoMir1000869891_x17		PGSC0003DMT400021318	CYP72A54	0.5	15.084	1	22	911	932	AAGUUGGAUGAUAAUAAUAUAU	GUAUAUUAUUAUCAUCCAAUUU	Cleavage	1
PotatoMir1000876644_x108		PGSC0003DMT400080869	Small molecule transporter	2	12.121	1	21	248	268	AAUAAAAAGAAGCCUCACACA	UGUAUGAGGCUUUUCUUUAUU	Cleavage	1
PotatoMir1000876644_x108		PGSC0003DMT400080870	Small molecule transporter	2	13.971	1	21	55	75	AAUAAAAAGAAGCCUCACACA	UGUAUGAGGCUUUUCUUUAUU	Cleavage	1
PotatoMir1000876644_x108		PGSC0003DMT400080871	Small molecule transporter	2	13.971	1	21	55	75	AAUAAAAAGAAGCCUCACACA	UGUAUGAGGCUUUUCUUUAUU	Cleavage	1
PotatoMir1000876644_x108		PGSC0003DMT400080872	Small molecule transporter	2	13.971	1	21	55	75	AAUAAAAAGAAGCCUCACACA	UGUAUGAGGCUUUUCUUUAUU	Cleavage	1
PotatoMir1000876644_x108		PGSC0003DMT400080873	Small molecule transporter	2	13.971	1	21	55	75	AAUAAAAAGAAGCCUCACACA	UGUAUGAGGCUUUUCUUUAUU	Cleavage	1
PotatoMir1001166162_x7		PGSC0003DMT400064587	PRF	1.5	14.104	1	24	5822	5845	AAUUGAAUAAGUAGACACACGUGU	GCGCGUGUAUCUACUUGUUCAAUU	Cleavage	1
PotatoMir1001166162_x7		PGSC0003DMT400064588	PRF	1.5	14.104	1	24	5380	5403	AAUUGAAUAAGUAGACACACGUGU	GCGCGUGUAUCUACUUGUUCAAUU	Cleavage	1
PotatoMir1001166162_x7		PGSC0003DMT400064589	PRF	1.5	14.104	1	24	5636	5659	AAUUGAAUAAGUAGACACACGUGU	GCGCGUGUAUCUACUUGUUCAAUU	Cleavage	1
PotatoMir1001166162_x7		PGSC0003DMT400075460	Glycosyltransferase	1	14.124	1	24	872	895	AAUUGAAUAAGUAGACACACGUGU	ACACAUGUGUCUAUUUGUUCAAUU	Cleavage	1
PotatoMir1001166162_x7		PGSC0003DMT400075461	Glycosyltransferase	1	14.124	1	24	1596	1619	AAUUGAAUAAGUAGACACACGUGU	ACACAUGUGUCUAUUUGUUCAAUU	Cleavage	1
PotatoMir1001166162_x7		PGSC0003DMT400046344	Cyclic nucleotide-gated ion channel 1	2	18.23	1	24	590	613	AAUUGAAUAAGUAGACACACGUGU	ACAUGUGUGUCUACUUGUUCAACU	Cleavage	1
PotatoMir1001166162_x7		PGSC0003DMT400044986	Cdk10/11	0.5	19.906	1	24	1647	1670	AAUUGAAUAAGUAGACACACGUGU	ACAUGUGUGUCUACUUGUUCAAUU	Cleavage	1
PotatoMir1001166162_x7		PGSC0003DMT400044987	Cdk10/11	0.5	19.906	1	24	1647	1670	AAUUGAAUAAGUAGACACACGUGU	ACAUGUGUGUCUACUUGUUCAAUU	Cleavage	1
PotatoMir1001166162_x7		PGSC0003DMT400044988	Cdk10/11	0.5	19.906	1	24	1647	1670	AAUUGAAUAAGUAGACACACGUGU	ACAUGUGUGUCUACUUGUUCAAUU	Cleavage	1
PotatoMir1001166162_x7		PGSC0003DMT400044989	Cdk10/11	0.5	19.906	1	24	1647	1670	AAUUGAAUAAGUAGACACACGUGU	ACAUGUGUGUCUACUUGUUCAAUU	Cleavage	1
PotatoMir1001166162_x7		PGSC0003DMT400047888	Conserved gene of unknown function	2	22.587	1	24	2686	2709	AAUUGAAUAAGUAGACACACGUGU	ACAUGUGUGUCUACUUGUUCAACU	Cleavage	1
PotatoMir1001199337_x70		PGSC0003DMT400032052	UBX domain-containing protein	2	8.04	1	24	68	91	AAUUUCAUUGAGUAUGUUGUUGUU	AACAAUAACAUACUCAGUGUAAUU	Cleavage	1
PotatoMir1001199337_x70		PGSC0003DMT400073079	Conserved gene of unknown function	1.5	10.625	1	24	853	876	AAUUUCAUUGAGUAUGUUGUUGUU	AACAACAACAUAUUCAGUGGAAUU	Cleavage	1
PotatoMir1001199337_x70		PGSC0003DMT400075878	Protein OBERON 3	1.5	11.045	1	23	3671	3693	AAUUUCAUUGAGUAUGUUGUUGU	ACAACAACAUACUCAAUGUAAUU	Cleavage	1
PotatoMir1001199337_x70		PGSC0003DMT400076549	Gene of unknown function	2	14.24	1	24	660	683	AAUUUCAUUGAGUAUGUUGUUGUU	AACAACAACAUACCCAAUGAAAUC	Translation	1
PotatoMir1001199337_x70		PGSC0003DMT400041338	S-adenosylmethionine decarboxylase proenzyme	1.5	14.973	1	23	1945	1967	AAUUUCAUUGAGUAUGUUGUUGU	ACAACAACAUACCCAGUGAAAUU	Translation	1
PotatoMir1001199337_x70		PGSC0003DMT400041339	S-adenosylmethionine decarboxylase proenzyme	1.5	14.973	1	23	2173	2195	AAUUUCAUUGAGUAUGUUGUUGU	ACAACAACAUACCCAGUGAAAUU	Translation	1
PotatoMir1001199337_x70		PGSC0003DMT400042946	Transcription factor RF2b	2	16.988	1	24	1641	1664	AAUUUCAUUGAGUAUGUUGUUGUU	AACAAUAACAUACUUAAUGUAAUU	Cleavage	1
PotatoMir1001199337_x70		PGSC0003DMT400042947	Transcription factor RF2b	2	16.988	1	24	889	912	AAUUUCAUUGAGUAUGUUGUUGUU	AACAAUAACAUACUUAAUGUAAUU	Cleavage	1
PotatoMir1001199337_x70		PGSC0003DMT400065602	Early flowering 3	2	17.206	1	24	4958	4981	AAUUUCAUUGAGUAUGUUGUUGUU	AACAACAACAUAUCCAGUGAAAUU	Translation	1
PotatoMir1001199337_x70		PGSC0003DMT400065603	Early flowering 3	2	17.206	1	24	2785	2808	AAUUUCAUUGAGUAUGUUGUUGUU	AACAACAACAUAUCCAGUGAAAUU	Translation	1
PotatoMir1001199337_x70		PGSC0003DMT400069298	Inositol polyphosphate-5-phosphatase	2	17.874	1	24	1160	1183	AAUUUCAUUGAGUAUGUUGUUGUU	AACAACAACAUACUCAGUGCAAUU	Cleavage	1
PotatoMir1001199337_x70		PGSC0003DMT400025831	Pentatricopeptide repeat-containing protein	1.5	19.335	1	24	940	963	AAUUUCAUUGAGUAUGUUGUUGUU	AACAACAACAUACUCAAUGUAAUU	Cleavage	1
PotatoMir1001199337_x70		PGSC0003DMT400025833	Pentatricopeptide repeat-containing protein	1.5	19.335	1	24	3106	3129	AAUUUCAUUGAGUAUGUUGUUGUU	AACAACAACAUACUCAAUGUAAUU	Cleavage	1
PotatoMir1001199337_x70		PGSC0003DMT400025834	Pentatricopeptide repeat-containing protein	1.5	19.335	1	24	3113	3136	AAUUUCAUUGAGUAUGUUGUUGUU	AACAACAACAUACUCAAUGUAAUU	Cleavage	1
PotatoMir1001199337_x70		PGSC0003DMT400025835	Pentatricopeptide repeat-containing protein	1.5	19.335	1	24	1962	1985	AAUUUCAUUGAGUAUGUUGUUGUU	AACAACAACAUACUCAAUGUAAUU	Cleavage	1
PotatoMir1001199337_x70		PGSC0003DMT400025836	Pentatricopeptide repeat-containing protein	1.5	19.335	1	24	1609	1632	AAUUUCAUUGAGUAUGUUGUUGUU	AACAACAACAUACUCAAUGUAAUU	Cleavage	1
PotatoMir1001239380_x11		PGSC0003DMT400045795	Arabinogalactan-protein	2	12.889	1	23	529	551	ACAAAUAAGUCCAUUACCUGAAC	GUUAGGGUAGUUGAUUUAUUUGU	Cleavage	1
PotatoMir1001239380_x11		PGSC0003DMT400040256	Conserved gene of unknown function	1.5	13.786	1	24	194	217	ACAAAUAAGUCCAUUACCUGAACC	GGUUCUUGUAAUGGACUCAUUUGU	Cleavage	1
PotatoMir1001239380_x11		PGSC0003DMT400049649	Stromal membrane-associated protein	2	14.089	1	23	1750	1772	ACAAAUAAGUCCAUUACCUGAAC	GUUCAGGUGAUGGCUUUAUUUGU	Translation	1
PotatoMir1001239380_x11		PGSC0003DMT400087821	Conserved gene of unknown function	1.5	16.46	1	24	172	195	ACAAAUAAGUCCAUUACCUGAACC	GGUUUGCGUAAUGGAUUUAUUUGC	Cleavage	1
PotatoMir1001239380_x11		PGSC0003DMT400040325	F-box family protein	2	17.136	1	24	592	615	ACAAAUAAGUCCAUUACCUGAACC	GGUUCGUGUAAUGGAUUCAUUUGU	Cleavage	1
PotatoMir1001239380_x11		PGSC0003DMT400090594	Conserved gene of unknown function	1.5	17.269	1	24	166	189	ACAAAUAAGUCCAUUACCUGAACC	GGUUCAUGUAAUGGGUUUGUUUGU	Cleavage	1
PotatoMir1001239380_x11		PGSC0003DMT400043452	Vesicle-associated membrane protein 725	2	17.762	1	24	136	159	ACAAAUAAGUCCAUUACCUGAACC	GGUUCUUGUAAUGGAUUGAUUUGU	Cleavage	1
PotatoMir1001239380_x11		PGSC0003DMT400086459	F-box family protein	1.5	18.141	1	24	166	189	ACAAAUAAGUCCAUUACCUGAACC	GGUUCGUGUAAUGGGUUUGUUUGU	Cleavage	1
PotatoMir1001239380_x11		PGSC0003DMT400095220	F-box family protein	2	18.164	1	24	361	384	ACAAAUAAGUCCAUUACCUGAACC	GGUUCAUGUAAUGGAUUCAUUUGU	Cleavage	1
PotatoMir1001239380_x11		PGSC0003DMT400095354	Ubiquitin-protein ligase	1.5	18.5	1	24	166	189	ACAAAUAAGUCCAUUACCUGAACC	GGUUCAUGUAAUGGGUUUGUUUGU	Cleavage	1
PotatoMir1001266088_x24		PGSC0003DMT400046344	Cyclic nucleotide-gated ion channel 1	2	21.312	1	20	588	607	ACAAGUAGACACUCACGUCC	GGACAUGUGUGUCUACUUGU	Cleavage	1
PotatoMir1001266088_x24		PGSC0003DMT400048610	With no lysine kinase	2	22.158	1	19	774	792	ACAAGUAGACACUCACGUC	GACGUGAGUGGUUGCUUGU	Translation	1
PotatoMir1001266088_x24		PGSC0003DMT400047888	Conserved gene of unknown function	2	22.354	1	21	2683	2703	ACAAGUAGACACUCACGUCCU	AGGACAUGUGUGUCUACUUGU	Cleavage	1
PotatoMir1001266088_x24		PGSC0003DMT400081911	Lipoxygenase	1	23.48	1	21	1587	1607	ACAAGUAGACACUCACGUCCU	AGAACGUGUGUGUCUACUUGU	Cleavage	1
PotatoMir1001299887_x15		PGSC0003DMT400061943	Exocyst complex component	2	12.554	1	24	966	989	ACACCGAAGAACUGACACCGAAGA	UCUUUUCUGUCAGUUUUUCUGUGU	Cleavage	1
PotatoMir1001299887_x15		PGSC0003DMT400061945	Exocyst complex component	2	12.554	1	24	678	701	ACACCGAAGAACUGACACCGAAGA	UCUUUUCUGUCAGUUUUUCUGUGU	Cleavage	1
PotatoMir1001331205_x377		PGSC0003DMT400005128	Pentatricopeptide repeat-containing protein	2	10.586	1	21	647	667	ACAGCGUUUCUCUGUAUAACC	GAUUAUAUAGAGAAAUGCUGC	Cleavage	1
PotatoMir1001331205_x377		PGSC0003DMT400035495	Leucine-rich repeat-containing protein	1	21.029	1	17	214	230	ACAGCGUUUCUCUGUAU	AUGCAGAGGAACGCUGU	Cleavage	1
PotatoMir1001331205_x377		PGSC0003DMT400035496	Leucine-rich repeat-containing protein	1	21.029	1	17	798	814	ACAGCGUUUCUCUGUAU	AUGCAGAGGAACGCUGU	Cleavage	1
PotatoMir1001331205_x377		PGSC0003DMT400035497	Leucine-rich repeat-containing protein	1	21.029	1	17	375	391	ACAGCGUUUCUCUGUAU	AUGCAGAGGAACGCUGU	Cleavage	1
PotatoMir1001331205_x377		PGSC0003DMT400035498	Leucine-rich repeat-containing protein	1	21.029	1	17	375	391	ACAGCGUUUCUCUGUAU	AUGCAGAGGAACGCUGU	Cleavage	1
PotatoMir1001347660_x47		PGSC0003DMT400091125	Gene of unknown function	2	12.802	1	24	16	39	ACAUACUCGACAUGCAAUUAAAUU	AAUUUAAUUGCGUGUCGAGUCUGU	Cleavage	1
PotatoMir1001347660_x47		PGSC0003DMT400063633	Alpha-L-fucosidase 2	2	18.329	1	23	525	547	ACAUACUCGACAUGCAAUUAAAU	AAUUGGUUGUCUGUCGGGUAUGU	Cleavage	1
PotatoMir1001488903_x31		PGSC0003DMT400009828	Sugar transporter	2	20.38	1	22	971	992	ACGACCCGUAGAACUGCCCACG	UGGGAGCAGUUCCAUGGGUUGU	Translation	1
PotatoMir1001488903_x31		PGSC0003DMT400009830	Sugar transporter	2	20.38	1	22	1273	1294	ACGACCCGUAGAACUGCCCACG	UGGGAGCAGUUCCAUGGGUUGU	Translation	1
PotatoMir1001488903_x31		PGSC0003DMT400009829	Sugar transporter	2	20.415	1	22	910	931	ACGACCCGUAGAACUGCCCACG	UGGGAGCAGUUCCAUGGGUUGU	Translation	1
PotatoMir1001522481_x6		PGSC0003DMT400092323	Gene of unknown function	1.5	22.297	1	24	5	28	ACGGACCGUAGAUCAAUCCACAGU	ACCGUAGAUCGAUCUACGGUUCGU	Cleavage	1
PotatoMir1001522481_x6		PGSC0003DMT400016825	Aldo/keto reductase 2	1.5	23.138	1	24	5	28	ACGGACCGUAGAUCAAUCCACAGU	ACCGUCGAUUGAUCUACUGUCCGU	Cleavage	1
PotatoMir1001568104_x121		PGSC0003DMT400078336	Disease resistance protein BS2	1.5	15.32	1	24	800	823	ACUAAUGCCGGUAAAGACUUUAAC	GCUAAAGUCUUUACCGGCAUUAAU	Cleavage	1
PotatoMir1001568104_x121		PGSC0003DMT400027283	Conserved gene of unknown function	1	17.277	1	24	906	929	ACUAAUGCCGGUAAAGACUUUAAC	GUUAAAGCCUUUACCGGCAUUAGU	Cleavage	1
PotatoMir1001696104_x45		PGSC0003DMT400004014	GPI mannosyltransferase 1	2	14.582	1	24	77	100	ACUUUUCUGAAGGGUUGUGACCUU	ACGGUCACAACCCUUUAGAAAGGA	Cleavage	1
PotatoMir1001726600_x65		PGSC0003DMT400063133	ATP binding protein	1.5	9.936	1	24	3096	3119	AGAAAUUACUCAUUAGUCGAUGAU	AUCACCAACUAAUGAGUAAUUUUG	Cleavage	1
PotatoMir1001726600_x65		PGSC0003DMT400063133	ATP binding protein	1.5	9.936	1	24	3096	3119	AGAAAUUACUCAUUAGUCGAUGAU	AUCACCAACUAAUGAGUAAUUUUG	Cleavage	1
PotatoMir1001726600_x65		PGSC0003DMT400063134	ATP binding protein	1.5	9.936	1	24	3093	3116	AGAAAUUACUCAUUAGUCGAUGAU	AUCACCAACUAAUGAGUAAUUUUG	Cleavage	1
PotatoMir1001726600_x65		PGSC0003DMT400063134	ATP binding protein	1.5	9.936	1	24	3093	3116	AGAAAUUACUCAUUAGUCGAUGAU	AUCACCAACUAAUGAGUAAUUUUG	Cleavage	1
PotatoMir1001726600_x65		PGSC0003DMT400063137	ATP binding protein	1.5	9.936	1	24	2305	2328	AGAAAUUACUCAUUAGUCGAUGAU	AUCACCAACUAAUGAGUAAUUUUG	Cleavage	1
PotatoMir1001726600_x65		PGSC0003DMT400063137	ATP binding protein	1.5	9.936	1	24	2305	2328	AGAAAUUACUCAUUAGUCGAUGAU	AUCACCAACUAAUGAGUAAUUUUG	Cleavage	1
PotatoMir1001726600_x65		PGSC0003DMT400080154	Gene of unknown function	2	15.284	1	24	3392	3415	AGAAAUUACUCAUUAGUCGAUGAU	AUCAUUAAUUAAUGUGUAGUUUCU	Translation	1
PotatoMir1001726600_x65		PGSC0003DMT400080154	Gene of unknown function	2	15.284	1	24	3392	3415	AGAAAUUACUCAUUAGUCGAUGAU	AUCAUUAAUUAAUGUGUAGUUUCU	Translation	1
PotatoMir1001741501_x28		PGSC0003DMT400051082	Pentatricopeptide repeat-containing protein	1.5	8.167	1	24	2988	3011	AGAAGAAAAUCGCUCCGUCAGAAG	CUUCUUACGCAGUGAUUUUCUUCU	Cleavage	1
PotatoMir1001741501_x28		PGSC0003DMT400051083	Pentatricopeptide repeat-containing protein	1.5	8.167	1	24	3172	3195	AGAAGAAAAUCGCUCCGUCAGAAG	CUUCUUACGCAGUGAUUUUCUUCU	Cleavage	1
PotatoMir1001741501_x28		PGSC0003DMT400051085	Pentatricopeptide repeat-containing protein	1.5	8.167	1	24	3172	3195	AGAAGAAAAUCGCUCCGUCAGAAG	CUUCUUACGCAGUGAUUUUCUUCU	Cleavage	1
PotatoMir1001926666_x134		PGSC0003DMT400004947	Auxin-induced protein 5NG4	1.5	9.765	1	18	1170	1187	AGAUGGACAUGCUAAUGA	UCAUUUGCAUGUCCAUUU	Cleavage	1
PotatoMir1001926666_x134		PGSC0003DMT400004948	Auxin-induced protein 5NG4	1.5	9.765	1	18	1130	1147	AGAUGGACAUGCUAAUGA	UCAUUUGCAUGUCCAUUU	Cleavage	1
PotatoMir1001926666_x134		PGSC0003DMT400036770	Auxin response factor 2	1.5	18.818	1	21	2573	2593	AGAUGGACAUGCUAAUGAACA	UGGUCAUUGGCCUGUCCAUCU	Translation	1
PotatoMir1001926666_x134		PGSC0003DMT400036765	Auxin response factor 2	1.5	19.055	1	21	3346	3366	AGAUGGACAUGCUAAUGAACA	UGGUCAUUGGCCUGUCCAUCU	Translation	1
PotatoMir1001969497_x6		PGSC0003DMT400005006	Disease resistance protein BS2	0.5	9.24	1	23	10	34	AGCCAUUUUUCUUUGUUU--UGGAG	UUCCAGCAAACAAAGAGAAAUGGCU	Cleavage	1
PotatoMir1001969497_x6		PGSC0003DMT400043199	Gene of unknown function	2	13.349	1	23	162	184	AGCCAUUUUUCUUUGUUUUGGAG	CUCAAAAAAAGAGGAAAAUGGCU	Cleavage	1
PotatoMir1001969497_x6		PGSC0003DMT400055168	Conserved gene of unknown function	0.5	14.01	1	21	624	644	AGCCAUUUUUCUUUGUUUUGG	CAAAAACAAAGAAGAAUGGCU	Cleavage	1
PotatoMir1001969497_x6		PGSC0003DMT400043683	F-actin-capping protein subunit beta	1	17.566	1	24	515	538	AGCCAUUUUUCUUUGUUUUGGAGC	GCUUUUUAAUAAAGAAAGAUGGCU	Cleavage	1
PotatoMir1001969497_x6		PGSC0003DMT400043684	F-actin-capping protein subunit beta	1	17.566	1	24	526	549	AGCCAUUUUUCUUUGUUUUGGAGC	GCUUUUUAAUAAAGAAAGAUGGCU	Cleavage	1
PotatoMir1001969497_x6		PGSC0003DMT400009386	Vacuolar sorting protein	2	20.519	1	22	168	189	AGCCAUUUUUCUUUGUUUUGGA	UCGAAGACGAAGAGAAGUGGCU	Cleavage	1
PotatoMir1002056149_x35		PGSC0003DMT400048467	Pseudouridine synthase	1.5	12.675	1	24	303	326	AGGAGGUCGGAAUUUUUAAUGAAU	AUCUAUUAAAAAUUACGAUCUCCU	Translation	1
PotatoMir1002056149_x35		PGSC0003DMT400048467	Pseudouridine synthase	1.5	12.675	1	24	303	326	AGGAGGUCGGAAUUUUUAAUGAAU	AUCUAUUAAAAAUUACGAUCUCCU	Translation	1
PotatoMir1002056149_x35		PGSC0003DMT400048467	Pseudouridine synthase	1.5	12.675	1	24	303	326	AGGAGGUCGGAAUUUUUAAUGAAU	AUCUAUUAAAAAUUACGAUCUCCU	Translation	1
PotatoMir1002079072_x89		PGSC0003DMT400012615	Homeobox-leucine zipper protein HAT22	0	12.016	1	24	661	684	AGGAUUGUGACUUUUUCAAAGAGU	AAUCUUUGAAAAAGUCACAAUCCU	Cleavage	1
PotatoMir1002079072_x89		PGSC0003DMT400009123	Isoform 2 of UPF0183 protein	2	15.085	1	21	160	180	AGGAUUGUGACUUUUUCAAAG	CUUUAAAAAAGUCACAAUCCC	Cleavage	1
PotatoMir1002079072_x89		PGSC0003DMT400009124	Isoform 2 of UPF0183 protein	2	15.085	1	21	160	180	AGGAUUGUGACUUUUUCAAAG	CUUUAAAAAAGUCACAAUCCC	Cleavage	1
PotatoMir1002079072_x89		PGSC0003DMT400009125	Isoform 2 of UPF0183 protein	2	15.085	1	21	160	180	AGGAUUGUGACUUUUUCAAAG	CUUUAAAAAAGUCACAAUCCC	Cleavage	1
PotatoMir1002079072_x89		PGSC0003DMT400070772	Pentatricopeptide repeat-containing protein	1.5	16.024	1	19	179	197	AGGAUUGUGACUUUUUCAA	UUGAAAAAGUUGCAAUCUU	Cleavage	1
PotatoMir1002079072_x89		PGSC0003DMT400071885	Conserved gene of unknown function	2	17.281	1	20	2034	2053	AGGAUUGUGACUUUUUCAAA	UUUGAGAAAGUUACAAUUUU	Cleavage	2
PotatoMir1002079072_x89		PGSC0003DMT400071885	Conserved gene of unknown function	2	17.321	1	20	1890	1909	AGGAUUGUGACUUUUUCAAA	UUUGAGAAAGUUACAAUUUU	Cleavage	2
PotatoMir1002125862_x16		PGSC0003DMT400062204	Ubiquinone biosynthesis protein coq-8	0	6.296	1	23	678	700	AGGGGUUGUGUAUGUGUUUGGCC	GGCCAAACACAUACACAACCCCU	Cleavage	1
PotatoMir1002125862_x16		PGSC0003DMT400062205	Ubiquinone biosynthesis protein coq-8	0	6.296	1	23	1967	1989	AGGGGUUGUGUAUGUGUUUGGCC	GGCCAAACACAUACACAACCCCU	Cleavage	1
PotatoMir1002125862_x16		PGSC0003DMT400062209	Ubiquinone biosynthesis protein coq-8	0	6.296	1	23	1043	1065	AGGGGUUGUGUAUGUGUUUGGCC	GGCCAAACACAUACACAACCCCU	Cleavage	1
PotatoMir1002125862_x16		PGSC0003DMT400062210	Ubiquinone biosynthesis protein coq-8	0	6.296	1	23	1887	1909	AGGGGUUGUGUAUGUGUUUGGCC	GGCCAAACACAUACACAACCCCU	Cleavage	1
PotatoMir1002125862_x16		PGSC0003DMT400067688	ATP binding protein	0.5	7.732	1	24	3465	3488	AGGGGUUGUGUAUGUGUUUGGCCU	AUGCCAAACACAUACACAAUCCCU	Cleavage	1
PotatoMir1002125862_x16		PGSC0003DMT400013987	Receptor-kinase	1.5	13.185	1	23	3429	3451	AGGGGUUGUGUAUGUGUUUGGCC	GGCCAAACACAUACACGACCCCG	Cleavage	1
PotatoMir1002125862_x16		PGSC0003DMT400069099	Gene of unknown function	2	17.821	1	24	1754	1777	AGGGGUUGUGUAUGUGUUUGGCCU	AUGCUAGAGACAGACACAACCCCU	Cleavage	1
PotatoMir1002125862_x16		PGSC0003DMT400069096	Gene of unknown function	2	20.365	1	24	493	516	AGGGGUUGUGUAUGUGUUUGGCCU	AUGCUAGAGACAGACACAACCCCU	Cleavage	1
PotatoMir1002132729_x9		PGSC0003DMT400025448	Cytochrome P450	1.5	16.594	1	19	416	434	AGGGUUGUGACUUCUUGAA	UUCAAGAGGUUACAACUCU	Cleavage	1
PotatoMir1002132729_x9		PGSC0003DMT400025448	Cytochrome P450	1.5	16.594	1	19	416	434	AGGGUUGUGACUUCUUGAA	UUCAAGAGGUUACAACUCU	Cleavage	1
PotatoMir1002132729_x9		PGSC0003DMT400033335	Cytochrome P450	1.5	16.594	1	19	653	671	AGGGUUGUGACUUCUUGAA	UUCAAGAGGUUACAACUCU	Cleavage	1
PotatoMir1002132729_x9		PGSC0003DMT400033335	Cytochrome P450	1.5	16.594	1	19	653	671	AGGGUUGUGACUUCUUGAA	UUCAAGAGGUUACAACUCU	Cleavage	1
PotatoMir1002132729_x9		PGSC0003DMT400033336	Cytochrome P450	1.5	16.594	1	19	653	671	AGGGUUGUGACUUCUUGAA	UUCAAGAGGUUACAACUCU	Cleavage	1
PotatoMir1002132729_x9		PGSC0003DMT400033336	Cytochrome P450	1.5	16.594	1	19	653	671	AGGGUUGUGACUUCUUGAA	UUCAAGAGGUUACAACUCU	Cleavage	1
PotatoMir1002132729_x9		PGSC0003DMT400025446	Cytochrome P450	1.5	20.817	1	19	635	653	AGGGUUGUGACUUCUUGAA	UUCAAGAGGUUACAACUCU	Cleavage	1
PotatoMir1002132729_x9		PGSC0003DMT400025446	Cytochrome P450	1.5	20.817	1	19	635	653	AGGGUUGUGACUUCUUGAA	UUCAAGAGGUUACAACUCU	Cleavage	1
PotatoMir1002132803_x25		PGSC0003DMT400025747	Receptor protein kinase CLAVATA1	2	7.141	1	23	393	415	AGGGUUGUGACUUUUCUGAAGAG	CCCUUUAGAAAUGUCACAACUUU	Cleavage	1
PotatoMir1002132803_x25		PGSC0003DMT400012615	Homeobox-leucine zipper protein HAT22	2	12.016	1	24	661	684	AGGGUUGUGACUUUUCUGAAGAGU	AAUCUUUGAAAAAGUCACAAUCCU	Cleavage	1
PotatoMir1002132803_x25		PGSC0003DMT400004014	GPI mannosyltransferase 1	1	12.577	1	24	139	162	AGGGUUGUGACUUUUCUGAAGAGU	ACUCUUCAGGAGAGUCACAACCCU	Cleavage	1
PotatoMir1002281363_x16		PGSC0003DMT400006594	Coatomer subunit beta'-2	1.5	9.284	1	23	36	58	AGUUUAAAACGUUACUGUCGGUA	UUUUGUUAGUAAGGUUUUAAACU	Translation	1
PotatoMir1002325510_x31		PGSC0003DMT400075918	Serine/threonine-protein kinase PBS1	2	8.497	1	24	2714	2737	AUAAAUAUGUCAUUUAACUUGGUC	GGUCAAAUUAGAAGGCAUAUUUAU	Cleavage	1
PotatoMir1002325510_x31		PGSC0003DMT400075919	Serine/threonine-protein kinase PBS1	2	8.497	1	24	3142	3165	AUAAAUAUGUCAUUUAACUUGGUC	GGUCAAAUUAGAAGGCAUAUUUAU	Cleavage	1
PotatoMir1002325510_x31		PGSC0003DMT400075920	Serine/threonine-protein kinase PBS1	2	8.497	1	24	1795	1818	AUAAAUAUGUCAUUUAACUUGGUC	GGUCAAAUUAGAAGGCAUAUUUAU	Cleavage	1
PotatoMir1002325510_x31		PGSC0003DMT400052648	Peroxidase	2	10.289	1	23	737	759	AUAAAUAUGUCAUUUAACUUGGU	AUCAAGUUAAAUGAUAUAUUUGA	Cleavage	1
PotatoMir1002325510_x31		PGSC0003DMT400052649	Peroxidase	2	10.289	1	23	835	857	AUAAAUAUGUCAUUUAACUUGGU	AUCAAGUUAAAUGAUAUAUUUGA	Cleavage	1
PotatoMir1002325510_x31		PGSC0003DMT400074794	LATD/NIP	1.5	12.472	1	23	1333	1355	AUAAAUAUGUCAUUUAACUUGGU	GCCAAGUUAAAUGACAAAUUUAU	Cleavage	1
PotatoMir1002325510_x31		PGSC0003DMT400058441	Phytochromobilin synthase	1.5	13.544	1	23	1515	1537	AUAAAUAUGUCAUUUAACUUGGU	ACCAAGUUAAAGGGCAUAUUUAU	Cleavage	1
PotatoMir1002325510_x31		PGSC0003DMT400039981	Nicotiana tabacum wound inducive mRNA , complete cds	0	13.864	1	23	1215	1237	AUAAAUAUGUCAUUUAACUUGGU	GUCAAGUUAAAUGACAUAUUUAU	Cleavage	1
PotatoMir1002325510_x31		PGSC0003DMT400039984	Nicotiana tabacum wound inducive mRNA , complete cds	0	13.864	1	23	1215	1237	AUAAAUAUGUCAUUUAACUUGGU	GUCAAGUUAAAUGACAUAUUUAU	Cleavage	1
PotatoMir1002325510_x31		PGSC0003DMT400002779	Fatty acid hydroperoxide lyase	0	14.61	1	24	2203	2226	AUAAAUAUGUCAUUUAACUUGGUC	GAUUAAGUUAAAUGACAUAUUUAU	Cleavage	1
PotatoMir1002325510_x31		PGSC0003DMT400044699	Serine/threonine-protein phosphatase 5	2	20.718	1	22	1286	1307	AUAAAUAUGUCAUUUAACUUGG	CCAAGUUAAGUGAAAUAUUUGU	Translation	1
PotatoMir1002325510_x31		PGSC0003DMT400044700	Serine/threonine-protein phosphatase 5	2	20.718	1	22	1073	1094	AUAAAUAUGUCAUUUAACUUGG	CCAAGUUAAGUGAAAUAUUUGU	Translation	1
PotatoMir1002393927_x5		PGSC0003DMT400062024	Alcohol acyl transferase	1.5	12.447	1	19	803	821	AUAAUUUGGAGGAAUAGGA	UCAUGUUCCUCCAAAUUAU	Cleavage	1
PotatoMir1002393927_x5		PGSC0003DMT400086874	Gene of unknown function	1	14.589	1	22	405	426	AUAAUUUGGAGGAAUAGGAACC	GGUCCCCAUUCCUCCAAAUUAU	Cleavage	1
PotatoMir1002393927_x5		PGSC0003DMT400023378	RNA binding protein	2	15.457	1	20	975	994	AUAAUUUGGAGGAAUAGGAA	UUCCAAUUCCUCCAGAUUGU	Cleavage	1
PotatoMir1002393927_x5		PGSC0003DMT400023379	RNA binding protein	2	15.457	1	20	1451	1470	AUAAUUUGGAGGAAUAGGAA	UUCCAAUUCCUCCAGAUUGU	Cleavage	1
PotatoMir1002393927_x5		PGSC0003DMT400087121	Gene of unknown function	2	16.102	1	21	244	264	AUAAUUUGGAGGAAUAGGAAC	GUUCCUAUUACCCCAAAUUAU	Translation	1
PotatoMir1002393927_x5		PGSC0003DMT400023376	RNA binding protein	2	16.274	1	20	561	580	AUAAUUUGGAGGAAUAGGAA	UUCCAAUUCCUCCAGAUUGU	Cleavage	1
PotatoMir1002393927_x5		PGSC0003DMT400092539	Gene of unknown function	1	18.896	1	22	396	417	AUAAUUUGGAGGAAUAGGAACC	GGUUCCUAUCCCUCCAAAUUAU	Cleavage	1
PotatoMir1002393927_x5		PGSC0003DMT400088163	Gene of unknown function	1	18.924	1	21	46	66	AUAAUUUGGAGGAAUAGGAAC	GUUCCCAUUCCUCCAAAUUAU	Cleavage	1
PotatoMir1002393927_x5		PGSC0003DMT400096813	Gene of unknown function	1	21.562	1	22	66	87	AUAAUUUGGAGGAAUAGGAACC	GGUUCCCAUUCCUCCAAAUUAU	Cleavage	1
PotatoMir1002493032_x16		PGSC0003DMT400028018	Gene of unknown function	2	10.209	1	24	603	626	AUAGGACCCUAGUUAAAUUUAGGU	AUUUUAAUUAAACUAAGGUCCUAU	Translation	1
PotatoMir1002494475_x214		PGSC0003DMT400082128	Gene of unknown function	1	8.613	1	24	971	994	AUAGGACUUUAGUUUAGUUAAGGU	ACCUUAACUAAACUAAGGUUCUAU	Cleavage	1
PotatoMir1002494475_x214		PGSC0003DMT400071861	DNA binding protein	0.5	8.851	1	24	1078	1101	AUAGGACUUUAGUUUAGUUAAGGU	ACUUUAACUAAACUAAGGUCCUAU	Cleavage	1
PotatoMir1002494475_x214		PGSC0003DMT400028018	Gene of unknown function	1	10.209	1	24	603	626	AUAGGACUUUAGUUUAGUUAAGGU	AUUUUAAUUAAACUAAGGUCCUAU	Cleavage	1
PotatoMir1002494475_x214		PGSC0003DMT400089782	Gene of unknown function	1.5	15.4	1	24	236	259	AUAGGACUUUAGUUUAGUUAAGGU	ACACUGACUCAACUAGAGUCCUAU	Cleavage	1
PotatoMir1002494475_x214		PGSC0003DMT400049024	F-box protein	2	15.994	1	24	1736	1759	AUAGGACUUUAGUUUAGUUAAGGU	ACUUACACUAUACUAAGGUCUUAU	Cleavage	1
PotatoMir1002494475_x214		PGSC0003DMT400068938	Gene of unknown function	2	16.202	1	19	1437	1455	AUAGGACUUUAGUUUAGUU	AACUAAACUAAAGUUUUAG	Cleavage	1
PotatoMir1002494475_x214		PGSC0003DMT400068940	Gene of unknown function	2	16.202	1	19	2945	2963	AUAGGACUUUAGUUUAGUU	AACUAAACUAAAGUUUUAG	Cleavage	1
PotatoMir1002596487_x58		PGSC0003DMT400026168	Electron transporter	1.5	12.82	1	20	83	102	AUAUUAUACUUGGGCAUAAA	UUUAUGGUCAAGUAUAAUAU	Cleavage	1
PotatoMir1002596487_x58		PGSC0003DMT400026168	Electron transporter	1.5	12.82	1	20	83	102	AUAUUAUACUUGGGCAUAAA	UUUAUGGUCAAGUAUAAUAU	Cleavage	1
PotatoMir1002606682_x5		PGSC0003DMT400065376	Conserved gene of unknown function	1	11.13	1	24	1262	1285	AUAUUGCUCGGACUCUUCAAAAAU	AUUUUUGAAAAGUCCGAGCAAUAU	Cleavage	1
PotatoMir1002606682_x5		PGSC0003DMT400069859	Transferase, transferring glycosyl groups	0.5	12.105	1	24	1496	1519	AUAUUGCUCGGACUCUUCAAAAAU	AUUUUUGAAGAGUUCGAGCAAUAU	Cleavage	1
PotatoMir1002606682_x5		PGSC0003DMT400078414	Ceramide kinase	1.5	14.673	1	24	1184	1207	AUAUUGCUCGGACUCUUCAAAAAU	AUUUUUGAAGAGUCCGAGCAACAU	Cleavage	1
PotatoMir1002606682_x5		PGSC0003DMT400081848	Conserved gene of unknown function	1.5	14.848	1	24	905	928	AUAUUGCUCGGACUCUUCAAAAAU	AUUUUUGAAGAGUCCGAGCAACAU	Cleavage	1
PotatoMir1002606682_x5		PGSC0003DMT400003790	Vesicle transport protein SEC20	1.5	15.69	1	24	780	803	AUAUUGCUCGGACUCUUCAAAAAU	AUUUUUGAAGAGUCCGAGCAACAU	Cleavage	1
PotatoMir1002606682_x5		PGSC0003DMT400029994	Pentatricopeptide repeat-containing protein	1	16.121	1	24	2321	2344	AUAUUGCUCGGACUCUUCAAAAAU	AUUUUUGAAGAGCCCGAGCAAUAU	Cleavage	1
PotatoMir1002606682_x5		PGSC0003DMT400076027	Conserved gene of unknown function	1.5	17.222	1	24	6	29	AUAUUGCUCGGACUCUUCAAAAAU	AUUUUUGAAGAGUCCGAGCAACAU	Cleavage	1
PotatoMir1002606682_x5		PGSC0003DMT400072135	Gene of unknown function	1.5	17.883	1	24	90	113	AUAUUGCUCGGACUCUUCAAAAAU	AUUUUUGAAGAGUCCGAGCAACAU	Cleavage	1
PotatoMir1002606682_x5		PGSC0003DMT400040152	Ptpla domain protein	1.5	18.928	1	24	494	517	AUAUUGCUCGGACUCUUCAAAAAU	AUUUUUGAAGAGUCCGAGCAACAU	Cleavage	1
PotatoMir1002606682_x5		PGSC0003DMT400039552	NAD(P)H-quinone oxidoreductase subunit 2 A, chloroplastic	1.5	20.718	1	24	263	286	AUAUUGCUCGGACUCUUCAAAAAU	AUUUUUGAAGAGUCCGAGCAACAU	Cleavage	1
PotatoMir1002606682_x5		PGSC0003DMT400006008	Aldo/keto reductase 2	1.5	21.594	1	24	1770	1793	AUAUUGCUCGGACUCUUCAAAAAU	AUUUUUGAAGAGUCCGAACAAUAU	Cleavage	1
PotatoMir1002606682_x5		PGSC0003DMT400006009	Aldo/keto reductase 2	1.5	21.594	1	24	1161	1184	AUAUUGCUCGGACUCUUCAAAAAU	AUUUUUGAAGAGUCCGAACAAUAU	Cleavage	1
PotatoMir1002606682_x5		PGSC0003DMT400006010	Aldo/keto reductase 2	1.5	21.594	1	24	1166	1189	AUAUUGCUCGGACUCUUCAAAAAU	AUUUUUGAAGAGUCCGAACAAUAU	Cleavage	1
PotatoMir1002606682_x5		PGSC0003DMT400045415	Nitrate transporter	0.5	21.867	1	24	2102	2125	AUAUUGCUCGGACUCUUCAAAAAU	AUUUUUGAAGAGUCUGAGCAAUAU	Cleavage	1
PotatoMir1002606682_x5		PGSC0003DMT400045416	Nitrate transporter	0.5	21.867	1	24	1791	1814	AUAUUGCUCGGACUCUUCAAAAAU	AUUUUUGAAGAGUCUGAGCAAUAU	Cleavage	1
PotatoMir1002606682_x5		PGSC0003DMT400047898	Multidrug resistance pump	1.5	21.945	1	24	2030	2053	AUAUUGCUCGGACUCUUCAAAAAU	AUUUUUGAAGAGUCCGAGCAACAU	Cleavage	1
PotatoMir1002606682_x5		PGSC0003DMT400047899	Multidrug resistance pump	1.5	21.945	1	24	2362	2385	AUAUUGCUCGGACUCUUCAAAAAU	AUUUUUGAAGAGUCCGAGCAACAU	Cleavage	1
PotatoMir1002606682_x5		PGSC0003DMT400063381	Heparanase-2	0.5	22.003	1	24	406	429	AUAUUGCUCGGACUCUUCAAAAAU	AUUUUUGAAGAGUUCGAGCAAUAU	Cleavage	1
PotatoMir1002606682_x5		PGSC0003DMT400041823	Ribosomal protein L37	1.5	22.209	1	24	673	696	AUAUUGCUCGGACUCUUCAAAAAU	AUUUUUGAAGAGUCCGAGCAACAU	Cleavage	1
PotatoMir1002606682_x5		PGSC0003DMT400037325	Oxygen-evolving enhancer protein 3-1, chloroplast	0	23.329	1	24	1088	1111	AUAUUGCUCGGACUCUUCAAAAAU	AUUAUUGAAGAGUCCGAGCAAUAU	Cleavage	1
PotatoMir1002606682_x5		PGSC0003DMT400037326	Oxygen-evolving enhancer protein 3-1, chloroplast	0	23.329	1	24	1040	1063	AUAUUGCUCGGACUCUUCAAAAAU	AUUAUUGAAGAGUCCGAGCAAUAU	Cleavage	1
PotatoMir1002678727_x6		PGSC0003DMT400043273	Poly-A binding protein	2	14.455	1	21	945	965	AUCCAAGUGAAGUGUAUCGUC	GAUAAUACAUUUUACUUGGAG	Cleavage	1
PotatoMir1002776450_x10		PGSC0003DMT400024419	Class S F-box protein	2	16.883	1	23	48	70	AUCUCGAGAUAAGUUAUUCUGGA	UCCAGUAAAAUUUAUCUUGAGAU	Cleavage	1
PotatoMir1002776450_x10		PGSC0003DMT400010750	Ubiquitin-protein ligase	2	17.48	1	23	1254	1276	AUCUCGAGAUAAGUUAUUCUGGA	UGCAGGAUAACUUAUCCCGGGAU	Cleavage	1
PotatoMir1002776450_x10		PGSC0003DMT400062189	N protein	1.5	19.898	1	22	1444	1465	AUCUCGAGAUAAGUUAUUCUGG	CCGGAAUAAGUUAUCUCGGGAU	Cleavage	1
PotatoMir1002776450_x10		PGSC0003DMT400062190	N protein	1.5	19.898	1	22	1444	1465	AUCUCGAGAUAAGUUAUUCUGG	CCGGAAUAAGUUAUCUCGGGAU	Cleavage	1
PotatoMir1002776450_x10		PGSC0003DMT400062191	N protein	1.5	19.898	1	22	1444	1465	AUCUCGAGAUAAGUUAUUCUGG	CCGGAAUAAGUUAUCUCGGGAU	Cleavage	1
PotatoMir1002776450_x10		PGSC0003DMT400062192	N protein	1.5	19.898	1	22	1444	1465	AUCUCGAGAUAAGUUAUUCUGG	CCGGAAUAAGUUAUCUCGGGAU	Cleavage	1
PotatoMir1002776450_x10		PGSC0003DMT400062193	N protein	1.5	19.898	1	22	1444	1465	AUCUCGAGAUAAGUUAUUCUGG	CCGGAAUAAGUUAUCUCGGGAU	Cleavage	1
PotatoMir1002776450_x10		PGSC0003DMT400062194	N protein	1.5	19.898	1	22	1444	1465	AUCUCGAGAUAAGUUAUUCUGG	CCGGAAUAAGUUAUCUCGGGAU	Cleavage	1
PotatoMir1002776450_x10		PGSC0003DMT400062195	N protein	1.5	19.898	1	22	1444	1465	AUCUCGAGAUAAGUUAUUCUGG	CCGGAAUAAGUUAUCUCGGGAU	Cleavage	1
PotatoMir1002776450_x10		PGSC0003DMT400062196	N protein	1.5	19.898	1	22	1444	1465	AUCUCGAGAUAAGUUAUUCUGG	CCGGAAUAAGUUAUCUCGGGAU	Cleavage	1
PotatoMir1002776450_x10		PGSC0003DMT400061602	ATPase inhibitor	2	20.401	1	24	695	718	AUCUCGAGAUAAGUUAUUCUGGAC	GUUUGGGAUAACUUAUCUAGGGAU	Cleavage	1
PotatoMir1002776450_x10		PGSC0003DMT400061603	ATPase inhibitor	2	20.401	1	24	826	849	AUCUCGAGAUAAGUUAUUCUGGAC	GUUUGGGAUAACUUAUCUAGGGAU	Cleavage	1
PotatoMir1002836410_x28		PGSC0003DMT400038025	Gene of unknown function	2	5.683	1	23	78	100	AUGAAUACAAUGUUUGGAUAAAU	AUCUAGCCAAACAUUGUAUCUAU	Cleavage	1
PotatoMir1002836410_x28		PGSC0003DMT400030787	ATP binding protein	1	9.009	1	24	29	52	AUGAAUACAAUGUUUGGAUAAAUU	AAUAUAUCCAAAUAUUGUAUUUAU	Cleavage	1
PotatoMir1002836410_x28		PGSC0003DMT400015356	Conserved gene of unknown function	2	9.694	1	22	649	670	AUGAAUACAAUGUUUGGAUAAA	UUUAUUCAAAUAUUGUAUUUGU	Cleavage	1
PotatoMir1002836410_x28		PGSC0003DMT400007587	Small molecular heat shock protein	2	17.285	1	24	734	757	AUGAAUACAAUGUUUGGAUAAAUU	AGUCUAUUCAAACAUUGUAUUUAC	Cleavage	1
PotatoMir1002861308_x16		PGSC0003DMT400092893	Gene of unknown function	1.5	15.418	1	24	15	38	AUGACUUUAAGUCGCGUCUGGCCC	GGGCUCGACGCGAAUUAAAGUCGU	Translation	1
PotatoMir1002861308_x16		PGSC0003DMT400094057	Gene of unknown function	1.5	18.585	1	23	85	107	AUGACUUUAAGUCGCGUCUGGCC	GGUCUGACGCGACUUAAGGUUGU	Cleavage	1
PotatoMir1002861308_x16		PGSC0003DMT400094300	Gene of unknown function	2	19.161	1	24	279	302	AUGACUUUAAGUCGCGUCUGGCCC	GGGAUCGACGCGGAUUAAAGUCGU	Translation	1
PotatoMir1002861308_x16		PGSC0003DMT400094420	Gene of unknown function	2	20.212	1	23	19	41	AUGACUUUAAGUCGCGUCUGGCC	GGCCAGAUGCGACUUAAUGUCAU	Cleavage	1
PotatoMir1002861308_x16		PGSC0003DMT400094758	Gene of unknown function	1.5	20.215	1	24	51	74	AUGACUUUAAGUCGCGUCUGGCCC	GGGCCUGACGCGAAUUAAAGUCGU	Translation	1
PotatoMir1002861308_x16		PGSC0003DMT400088834	Gene of unknown function	1	20.465	1	24	72	95	AUGACUUUAAGUCGCGUCUGGCCC	GGGUUCGACGCGACUUAAAGUCAC	Cleavage	1
PotatoMir1002861308_x16		PGSC0003DMT400088836	Gene of unknown function	2	22.049	1	23	109	131	AUGACUUUAAGUCGCGUCUGGCC	GGUUUGACACGACUUAAAGUCAC	Cleavage	1
PotatoMir1002861308_x16		PGSC0003DMT400088956	Gene of unknown function	1	23.005	1	22	110	131	AUGACUUUAAGUCGCGUCUGGC	GGCAGACGCGACUUAAAGUCAC	Cleavage	1
PotatoMir1002861308_x16		PGSC0003DMT400095297	Gene of unknown function	1	23.742	1	24	66	89	AUGACUUUAAGUCGCGUCUGGCCC	GGGCUCCACGCGACUUAAGGUCGU	Cleavage	1
PotatoMir1002861308_x16		PGSC0003DMT400095627	Gene of unknown function	1	24.003	1	24	330	353	AUGACUUUAAGUCGCGUCUGGCCC	GGGCUCAACGCGACUUAAGGUCGU	Cleavage	1
PotatoMir1002861308_x16		PGSC0003DMT400093214	Conserved gene of unknown function	2	24.351	1	24	54	77	AUGACUUUAAGUCGCGUCUGGCCC	GGGUUCGACACGACUUAAAGUCAC	Cleavage	1
PotatoMir1002861308_x16		PGSC0003DMT400095207	Gene of unknown function	2	24.803	1	24	126	149	AUGACUUUAAGUCGCGUCUGGCCC	GGGCUCAACGCGACUUAAGGUCUU	Cleavage	1
PotatoMir1002870843_x64		PGSC0003DMT400018775	Gene of unknown function	1.5	13.152	1	24	107	130	AUGAGAUGAAAUUAGCGUUUGGAU	GUCCAAACGUUAAUAUCAUCUCAU	Translation	1
PotatoMir1002870843_x64		PGSC0003DMT400061334	Cf-2.2	2	14.586	1	23	733	755	AUGAGAUGAAAUUAGCGUUUGGA	UUCGCAUGCUAAAUUUAUCUCAU	Translation	1
PotatoMir1002870843_x64		PGSC0003DMT400043164	Pentatricopeptide repeat-containing protein	2	16.287	1	24	1954	1977	AUGAGAUGAAAUUAGCGUUUGGAU	GUCCAAAUGCUAAUUUCAUCUAAU	Cleavage	1
PotatoMir1002870843_x64		PGSC0003DMT400022876	Conserved gene of unknown function	2	17.764	1	24	16	39	AUGAGAUGAAAUUAGCGUUUGGAU	GUCCAAAUGCUGAUUCCAUCUCAU	Translation	1
PotatoMir1002870843_x64		PGSC0003DMT400028003	Octanoyltransferase	2	17.91	1	24	1236	1259	AUGAGAUGAAAUUAGCGUUUGGAU	GUCCAAACGCUAAUUCCAUCUCAC	Translation	1
PotatoMir1002870907_x9		PGSC0003DMT400000783	Gamma glutamyl transpeptidases	2	9.376	1	24	2014	2037	AUGAGAUGAAGUCAAUGUUUGGAC	GUUUUAGCAUUGAUUUCUUCUCAU	Cleavage	1
PotatoMir1002870907_x9		PGSC0003DMT400014121	Hcr2-0A	2	18.246	1	24	1678	1701	AUGAGAUGAAGUCAAUGUUUGGAC	GUUCACAUAUUGAAUUUAUCUCAU	Translation	1
PotatoMir1002870907_x9		PGSC0003DMT400037480	Peru 2	2	19.242	1	24	2457	2480	AUGAGAUGAAGUCAAUGUUUGGAC	GUUCACAUAUUGAAUUUAUCUCAU	Translation	1
PotatoMir1002870907_x9		PGSC0003DMT400046292	Hcr2-0A	1.5	19.421	1	24	628	651	AUGAGAUGAAGUCAAUGUUUGGAC	GUUCACACAUUGAAUUUAUCUCAU	Translation	1
PotatoMir1002870907_x9		PGSC0003DMT400046293	Hcr2-0A	1.5	19.421	1	24	2275	2298	AUGAGAUGAAGUCAAUGUUUGGAC	GUUCACACAUUGAAUUUAUCUCAU	Translation	1
PotatoMir1002870907_x9		PGSC0003DMT400046294	Hcr2-0A	1.5	19.421	1	24	2161	2184	AUGAGAUGAAGUCAAUGUUUGGAC	GUUCACACAUUGAAUUUAUCUCAU	Translation	1
PotatoMir1002894021_x1130		PGSC0003DMT400093678	Gene of unknown function	2	7.014	1	18	163	180	AUGAUGUAUAGCAAAGAG	CUUUUUGCUAGAUAUCAU	Cleavage	1
PotatoMir1002894021_x1130		PGSC0003DMT400093678	Gene of unknown function	2	7.014	1	18	163	180	AUGAUGUAUAGCAAAGAG	CUUUUUGCUAGAUAUCAU	Cleavage	1
PotatoMir1002894021_x1130		PGSC0003DMT400065796	Myb-like DNA-binding protein	2	10.745	1	19	8	26	AUGAUGUAUAGCAAAGAGC	GUUUUUUGCUCUAUAUCAU	Translation	1
PotatoMir1002894021_x1130		PGSC0003DMT400065796	Myb-like DNA-binding protein	2	10.745	1	19	8	26	AUGAUGUAUAGCAAAGAGC	GUUUUUUGCUCUAUAUCAU	Translation	1
PotatoMir1002894021_x1130		PGSC0003DMT400065797	Myb-like DNA-binding protein	2	10.745	1	19	8	26	AUGAUGUAUAGCAAAGAGC	GUUUUUUGCUCUAUAUCAU	Translation	1
PotatoMir1002894021_x1130		PGSC0003DMT400065797	Myb-like DNA-binding protein	2	10.745	1	19	8	26	AUGAUGUAUAGCAAAGAGC	GUUUUUUGCUCUAUAUCAU	Translation	1
PotatoMir1002894021_x1130		PGSC0003DMT400088016	SRG1	1.5	11.12	1	18	567	584	AUGAUGUAUAGCAAAGAG	UUCUUUGCUAUCCAUCAU	Cleavage	1
PotatoMir1002894021_x1130		PGSC0003DMT400088016	SRG1	1.5	11.12	1	18	567	584	AUGAUGUAUAGCAAAGAG	UUCUUUGCUAUCCAUCAU	Cleavage	1
PotatoMir1002894021_x1130		PGSC0003DMT400046131	Conserved gene of unknown function	1.5	11.391	1	21	1604	1624	AUGAUGUAUAGCAAAGAGCCU	AAGUUUUUUGCUUUACAUCAU	Translation	1
PotatoMir1002894021_x1130		PGSC0003DMT400046131	Conserved gene of unknown function	1.5	11.391	1	21	1604	1624	AUGAUGUAUAGCAAAGAGCCU	AAGUUUUUUGCUUUACAUCAU	Translation	1
PotatoMir1002894021_x1130		PGSC0003DMT400046132	Conserved gene of unknown function	1.5	11.391	1	21	2014	2034	AUGAUGUAUAGCAAAGAGCCU	AAGUUUUUUGCUUUACAUCAU	Translation	1
PotatoMir1002894021_x1130		PGSC0003DMT400046132	Conserved gene of unknown function	1.5	11.391	1	21	2014	2034	AUGAUGUAUAGCAAAGAGCCU	AAGUUUUUUGCUUUACAUCAU	Translation	1
PotatoMir1002894021_x1130		PGSC0003DMT400046133	Conserved gene of unknown function	1.5	11.391	1	21	2014	2034	AUGAUGUAUAGCAAAGAGCCU	AAGUUUUUUGCUUUACAUCAU	Translation	1
PotatoMir1002894021_x1130		PGSC0003DMT400046133	Conserved gene of unknown function	1.5	11.391	1	21	2014	2034	AUGAUGUAUAGCAAAGAGCCU	AAGUUUUUUGCUUUACAUCAU	Translation	1
PotatoMir1002894021_x1130		PGSC0003DMT400071054	Organic anion transmembrane transporter	2	13.844	1	20	92	111	AUGAUGUAUAGCAAAGAGCC	GGAUCUUAGUUGUACAUCAU	Cleavage	1
PotatoMir1002894021_x1130		PGSC0003DMT400071054	Organic anion transmembrane transporter	2	13.844	1	20	92	111	AUGAUGUAUAGCAAAGAGCC	GGAUCUUAGUUGUACAUCAU	Cleavage	1
PotatoMir1002894021_x1130		PGSC0003DMT400006533	Cytochrome c-type biogenesis protein cycL	1.5	18.66	1	19	1822	1840	AUGAUGUAUAGCAAAGAGC	GCUCUUUGCUUUGCAUCAU	Translation	1
PotatoMir1002894021_x1130		PGSC0003DMT400006533	Cytochrome c-type biogenesis protein cycL	1.5	18.66	1	19	1822	1840	AUGAUGUAUAGCAAAGAGC	GCUCUUUGCUUUGCAUCAU	Translation	1
PotatoMir1002922473_x7		PGSC0003DMT400078414	Ceramide kinase	1.5	14.673	1	21	1187	1207	AUGCUGCUCGGACUCUUCAAA	UUUGAAGAGUCCGAGCAACAU	Cleavage	1
PotatoMir1002922473_x7		PGSC0003DMT400078414	Ceramide kinase	1.5	14.673	1	21	1187	1207	AUGCUGCUCGGACUCUUCAAA	UUUGAAGAGUCCGAGCAACAU	Cleavage	1
PotatoMir1002922473_x7		PGSC0003DMT400081848	Conserved gene of unknown function	1.5	14.848	1	21	908	928	AUGCUGCUCGGACUCUUCAAA	UUUGAAGAGUCCGAGCAACAU	Cleavage	1
PotatoMir1002922473_x7		PGSC0003DMT400081848	Conserved gene of unknown function	1.5	14.848	1	21	908	928	AUGCUGCUCGGACUCUUCAAA	UUUGAAGAGUCCGAGCAACAU	Cleavage	1
PotatoMir1002922473_x7		PGSC0003DMT400072135	Gene of unknown function	1.5	17.883	1	21	93	113	AUGCUGCUCGGACUCUUCAAA	UUUGAAGAGUCCGAGCAACAU	Cleavage	1
PotatoMir1002922473_x7		PGSC0003DMT400072135	Gene of unknown function	1.5	17.883	1	21	93	113	AUGCUGCUCGGACUCUUCAAA	UUUGAAGAGUCCGAGCAACAU	Cleavage	1
PotatoMir1002922473_x7		PGSC0003DMT400040152	Ptpla domain protein	1.5	18.928	1	21	497	517	AUGCUGCUCGGACUCUUCAAA	UUUGAAGAGUCCGAGCAACAU	Cleavage	1
PotatoMir1002922473_x7		PGSC0003DMT400040152	Ptpla domain protein	1.5	18.928	1	21	497	517	AUGCUGCUCGGACUCUUCAAA	UUUGAAGAGUCCGAGCAACAU	Cleavage	1
PotatoMir1002922473_x7		PGSC0003DMT400081845	Uncharacterized BCR, COG1963 family protein	0	19.036	1	21	128	148	AUGCUGCUCGGACUCUUCAAA	UUUUAAGAGUCCGAGCAGCAU	Cleavage	1
PotatoMir1002922473_x7		PGSC0003DMT400081845	Uncharacterized BCR, COG1963 family protein	0	19.036	1	21	128	148	AUGCUGCUCGGACUCUUCAAA	UUUUAAGAGUCCGAGCAGCAU	Cleavage	1
PotatoMir1002922473_x7		PGSC0003DMT400027911	Signal transducer	1.5	19.148	1	21	525	545	AUGCUGCUCGGACUCUUCAAA	UUUGAAGAGUCCGAGCAACAU	Cleavage	1
PotatoMir1002922473_x7		PGSC0003DMT400027911	Signal transducer	1.5	19.148	1	21	525	545	AUGCUGCUCGGACUCUUCAAA	UUUGAAGAGUCCGAGCAACAU	Cleavage	1
PotatoMir1002922473_x7		PGSC0003DMT400022896	ABC transporter family, retinal flippase subfamily	0	19.935	1	21	830	850	AUGCUGCUCGGACUCUUCAAA	UUUGAAGAGUCCGAGCAGCAU	Cleavage	1
PotatoMir1002922473_x7		PGSC0003DMT400022896	ABC transporter family, retinal flippase subfamily	0	19.935	1	21	830	850	AUGCUGCUCGGACUCUUCAAA	UUUGAAGAGUCCGAGCAGCAU	Cleavage	1
PotatoMir1002922473_x7		PGSC0003DMT400080148	Gene of unknown function	1.5	21.102	1	21	898	918	AUGCUGCUCGGACUCUUCAAA	UUUGAAGAGUCCGAGCAACAU	Cleavage	2
PotatoMir1002922473_x7		PGSC0003DMT400080148	Gene of unknown function	1.5	21.102	1	21	898	918	AUGCUGCUCGGACUCUUCAAA	UUUGAAGAGUCCGAGCAACAU	Cleavage	2
PotatoMir1002922473_x7		PGSC0003DMT400062852	ATP-binding cassette transporter	1.5	21.148	1	21	2155	2175	AUGCUGCUCGGACUCUUCAAA	UUUGAAGAGUCCGAGAAGCAU	Cleavage	1
PotatoMir1002922473_x7		PGSC0003DMT400062852	ATP-binding cassette transporter	1.5	21.148	1	21	2155	2175	AUGCUGCUCGGACUCUUCAAA	UUUGAAGAGUCCGAGAAGCAU	Cleavage	1
PotatoMir1002922473_x7		PGSC0003DMT400047898	Multidrug resistance pump	1.5	21.945	1	21	2033	2053	AUGCUGCUCGGACUCUUCAAA	UUUGAAGAGUCCGAGCAACAU	Cleavage	1
PotatoMir1002922473_x7		PGSC0003DMT400047898	Multidrug resistance pump	1.5	21.945	1	21	2033	2053	AUGCUGCUCGGACUCUUCAAA	UUUGAAGAGUCCGAGCAACAU	Cleavage	1
PotatoMir1002922473_x7		PGSC0003DMT400047899	Multidrug resistance pump	1.5	21.945	1	21	2365	2385	AUGCUGCUCGGACUCUUCAAA	UUUGAAGAGUCCGAGCAACAU	Cleavage	1
PotatoMir1002922473_x7		PGSC0003DMT400047899	Multidrug resistance pump	1.5	21.945	1	21	2365	2385	AUGCUGCUCGGACUCUUCAAA	UUUGAAGAGUCCGAGCAACAU	Cleavage	1
PotatoMir1002922473_x7		PGSC0003DMT400041823	Ribosomal protein L37	1.5	22.209	1	21	676	696	AUGCUGCUCGGACUCUUCAAA	UUUGAAGAGUCCGAGCAACAU	Cleavage	1
PotatoMir1002922473_x7		PGSC0003DMT400041823	Ribosomal protein L37	1.5	22.209	1	21	676	696	AUGCUGCUCGGACUCUUCAAA	UUUGAAGAGUCCGAGCAACAU	Cleavage	1
PotatoMir1002922473_x7		PGSC0003DMT400059469	Gene of unknown function	0.5	22.887	1	21	141	161	AUGCUGCUCGGACUCUUCAAA	UUUGAAGAGUUCGAGCAGCAU	Cleavage	1
PotatoMir1002922473_x7		PGSC0003DMT400059469	Gene of unknown function	0.5	22.887	1	21	141	161	AUGCUGCUCGGACUCUUCAAA	UUUGAAGAGUUCGAGCAGCAU	Cleavage	1
PotatoMir1002922473_x7		PGSC0003DMT400080148	Gene of unknown function	1.5	23.1	1	21	1563	1583	AUGCUGCUCGGACUCUUCAAA	UUUGAAGAGUCCGAGCAACAU	Cleavage	2
PotatoMir1002922473_x7		PGSC0003DMT400080148	Gene of unknown function	1.5	23.1	1	21	1563	1583	AUGCUGCUCGGACUCUUCAAA	UUUGAAGAGUCCGAGCAACAU	Cleavage	2
PotatoMir1002922473_x7		PGSC0003DMT400013469	Nodulation receptor kinase	1	23.817	1	21	1515	1535	AUGCUGCUCGGACUCUUCAAA	UUUGAAGAGUCCGAGCAGCAC	Cleavage	1
PotatoMir1002922473_x7		PGSC0003DMT400013469	Nodulation receptor kinase	1	23.817	1	21	1515	1535	AUGCUGCUCGGACUCUUCAAA	UUUGAAGAGUCCGAGCAGCAC	Cleavage	1
PotatoMir1002958837_x96		PGSC0003DMT400065935	Uncharacterized aarF domain-containing protein kinase, chloroplastic	1.5	20	1	20	1139	1158	AUGGGGAUUAGUAUGAAAAU	AUUUUCAUGCUGAUCCUCAU	Cleavage	1
PotatoMir1002958837_x96		PGSC0003DMT400065938	Uncharacterized aarF domain-containing protein kinase, chloroplastic	1.5	20	1	20	1330	1349	AUGGGGAUUAGUAUGAAAAU	AUUUUCAUGCUGAUCCUCAU	Cleavage	1
PotatoMir1002958837_x96		PGSC0003DMT400065939	Uncharacterized aarF domain-containing protein kinase, chloroplastic	1.5	20	1	20	1320	1339	AUGGGGAUUAGUAUGAAAAU	AUUUUCAUGCUGAUCCUCAU	Cleavage	1
PotatoMir1002964519_x10		PGSC0003DMT400037205	Pollen specific actin-depolymerizing factor 1	2	12.042	1	22	124	145	AUGGUAUCGUGAGAUGAAAUCA	UAAUUUCAUUAUACGAUACCAU	Cleavage	1
PotatoMir1002964519_x10		PGSC0003DMT400037205	Pollen specific actin-depolymerizing factor 1	2	12.042	1	22	124	145	AUGGUAUCGUGAGAUGAAAUCA	UAAUUUCAUUAUACGAUACCAU	Cleavage	1
PotatoMir1002964519_x10		PGSC0003DMT400037205	Pollen specific actin-depolymerizing factor 1	2	12.042	1	22	124	145	AUGGUAUCGUGAGAUGAAAUCA	UAAUUUCAUUAUACGAUACCAU	Cleavage	1
PotatoMir1002964519_x10		PGSC0003DMT400037205	Pollen specific actin-depolymerizing factor 1	2	12.042	1	22	124	145	AUGGUAUCGUGAGAUGAAAUCA	UAAUUUCAUUAUACGAUACCAU	Cleavage	1
PotatoMir1002964519_x10		PGSC0003DMT400037205	Pollen specific actin-depolymerizing factor 1	2	12.042	1	22	124	145	AUGGUAUCGUGAGAUGAAAUCA	UAAUUUCAUUAUACGAUACCAU	Cleavage	1
PotatoMir1002964519_x10		PGSC0003DMT400037205	Pollen specific actin-depolymerizing factor 1	2	12.042	1	22	124	145	AUGGUAUCGUGAGAUGAAAUCA	UAAUUUCAUUAUACGAUACCAU	Cleavage	1
PotatoMir1002964519_x10		PGSC0003DMT400045140	LOL1 (LSD ONE LIKE 1)	2	14.011	1	23	2656	2678	AUGGUAUCGUGAGAUGAAAUCAG	UUGUUUUCAUCUUGGGAUACCAU	Translation	1
PotatoMir1002964519_x10		PGSC0003DMT400045140	LOL1 (LSD ONE LIKE 1)	2	14.011	1	23	2656	2678	AUGGUAUCGUGAGAUGAAAUCAG	UUGUUUUCAUCUUGGGAUACCAU	Translation	1
PotatoMir1002964519_x10		PGSC0003DMT400045140	LOL1 (LSD ONE LIKE 1)	2	14.011	1	23	2656	2678	AUGGUAUCGUGAGAUGAAAUCAG	UUGUUUUCAUCUUGGGAUACCAU	Translation	1
PotatoMir1002964519_x10		PGSC0003DMT400045140	LOL1 (LSD ONE LIKE 1)	2	14.011	1	23	2656	2678	AUGGUAUCGUGAGAUGAAAUCAG	UUGUUUUCAUCUUGGGAUACCAU	Translation	1
PotatoMir1002964519_x10		PGSC0003DMT400045140	LOL1 (LSD ONE LIKE 1)	2	14.011	1	23	2656	2678	AUGGUAUCGUGAGAUGAAAUCAG	UUGUUUUCAUCUUGGGAUACCAU	Translation	1
PotatoMir1002964519_x10		PGSC0003DMT400045140	LOL1 (LSD ONE LIKE 1)	2	14.011	1	23	2656	2678	AUGGUAUCGUGAGAUGAAAUCAG	UUGUUUUCAUCUUGGGAUACCAU	Translation	1
PotatoMir1002964519_x10		PGSC0003DMT400045141	LOL1 (LSD ONE LIKE 1)	2	14.011	1	23	2375	2397	AUGGUAUCGUGAGAUGAAAUCAG	UUGUUUUCAUCUUGGGAUACCAU	Translation	1
PotatoMir1002964519_x10		PGSC0003DMT400045141	LOL1 (LSD ONE LIKE 1)	2	14.011	1	23	2375	2397	AUGGUAUCGUGAGAUGAAAUCAG	UUGUUUUCAUCUUGGGAUACCAU	Translation	1
PotatoMir1002964519_x10		PGSC0003DMT400045141	LOL1 (LSD ONE LIKE 1)	2	14.011	1	23	2375	2397	AUGGUAUCGUGAGAUGAAAUCAG	UUGUUUUCAUCUUGGGAUACCAU	Translation	1
PotatoMir1002964519_x10		PGSC0003DMT400045141	LOL1 (LSD ONE LIKE 1)	2	14.011	1	23	2375	2397	AUGGUAUCGUGAGAUGAAAUCAG	UUGUUUUCAUCUUGGGAUACCAU	Translation	1
PotatoMir1002964519_x10		PGSC0003DMT400045141	LOL1 (LSD ONE LIKE 1)	2	14.011	1	23	2375	2397	AUGGUAUCGUGAGAUGAAAUCAG	UUGUUUUCAUCUUGGGAUACCAU	Translation	1
PotatoMir1002964519_x10		PGSC0003DMT400045141	LOL1 (LSD ONE LIKE 1)	2	14.011	1	23	2375	2397	AUGGUAUCGUGAGAUGAAAUCAG	UUGUUUUCAUCUUGGGAUACCAU	Translation	1
PotatoMir1002964519_x10		PGSC0003DMT400045142	LOL1 (LSD ONE LIKE 1)	2	14.011	1	23	2161	2183	AUGGUAUCGUGAGAUGAAAUCAG	UUGUUUUCAUCUUGGGAUACCAU	Translation	1
PotatoMir1002964519_x10		PGSC0003DMT400045142	LOL1 (LSD ONE LIKE 1)	2	14.011	1	23	2161	2183	AUGGUAUCGUGAGAUGAAAUCAG	UUGUUUUCAUCUUGGGAUACCAU	Translation	1
PotatoMir1002964519_x10		PGSC0003DMT400045142	LOL1 (LSD ONE LIKE 1)	2	14.011	1	23	2161	2183	AUGGUAUCGUGAGAUGAAAUCAG	UUGUUUUCAUCUUGGGAUACCAU	Translation	1
PotatoMir1002964519_x10		PGSC0003DMT400045142	LOL1 (LSD ONE LIKE 1)	2	14.011	1	23	2161	2183	AUGGUAUCGUGAGAUGAAAUCAG	UUGUUUUCAUCUUGGGAUACCAU	Translation	1
PotatoMir1002964519_x10		PGSC0003DMT400045142	LOL1 (LSD ONE LIKE 1)	2	14.011	1	23	2161	2183	AUGGUAUCGUGAGAUGAAAUCAG	UUGUUUUCAUCUUGGGAUACCAU	Translation	1
PotatoMir1002964519_x10		PGSC0003DMT400045142	LOL1 (LSD ONE LIKE 1)	2	14.011	1	23	2161	2183	AUGGUAUCGUGAGAUGAAAUCAG	UUGUUUUCAUCUUGGGAUACCAU	Translation	1
PotatoMir1002964519_x10		PGSC0003DMT400045144	LOL1 (LSD ONE LIKE 1)	2	14.011	1	23	826	848	AUGGUAUCGUGAGAUGAAAUCAG	UUGUUUUCAUCUUGGGAUACCAU	Translation	1
PotatoMir1002964519_x10		PGSC0003DMT400045144	LOL1 (LSD ONE LIKE 1)	2	14.011	1	23	826	848	AUGGUAUCGUGAGAUGAAAUCAG	UUGUUUUCAUCUUGGGAUACCAU	Translation	1
PotatoMir1002964519_x10		PGSC0003DMT400045144	LOL1 (LSD ONE LIKE 1)	2	14.011	1	23	826	848	AUGGUAUCGUGAGAUGAAAUCAG	UUGUUUUCAUCUUGGGAUACCAU	Translation	1
PotatoMir1002964519_x10		PGSC0003DMT400045144	LOL1 (LSD ONE LIKE 1)	2	14.011	1	23	826	848	AUGGUAUCGUGAGAUGAAAUCAG	UUGUUUUCAUCUUGGGAUACCAU	Translation	1
PotatoMir1002964519_x10		PGSC0003DMT400045144	LOL1 (LSD ONE LIKE 1)	2	14.011	1	23	826	848	AUGGUAUCGUGAGAUGAAAUCAG	UUGUUUUCAUCUUGGGAUACCAU	Translation	1
PotatoMir1002964519_x10		PGSC0003DMT400045144	LOL1 (LSD ONE LIKE 1)	2	14.011	1	23	826	848	AUGGUAUCGUGAGAUGAAAUCAG	UUGUUUUCAUCUUGGGAUACCAU	Translation	1
PotatoMir1002964519_x10		PGSC0003DMT400045145	LOL1 (LSD ONE LIKE 1)	2	14.011	1	23	363	385	AUGGUAUCGUGAGAUGAAAUCAG	UUGUUUUCAUCUUGGGAUACCAU	Translation	1
PotatoMir1002964519_x10		PGSC0003DMT400045145	LOL1 (LSD ONE LIKE 1)	2	14.011	1	23	363	385	AUGGUAUCGUGAGAUGAAAUCAG	UUGUUUUCAUCUUGGGAUACCAU	Translation	1
PotatoMir1002964519_x10		PGSC0003DMT400045145	LOL1 (LSD ONE LIKE 1)	2	14.011	1	23	363	385	AUGGUAUCGUGAGAUGAAAUCAG	UUGUUUUCAUCUUGGGAUACCAU	Translation	1
PotatoMir1002964519_x10		PGSC0003DMT400045145	LOL1 (LSD ONE LIKE 1)	2	14.011	1	23	363	385	AUGGUAUCGUGAGAUGAAAUCAG	UUGUUUUCAUCUUGGGAUACCAU	Translation	1
PotatoMir1002964519_x10		PGSC0003DMT400045145	LOL1 (LSD ONE LIKE 1)	2	14.011	1	23	363	385	AUGGUAUCGUGAGAUGAAAUCAG	UUGUUUUCAUCUUGGGAUACCAU	Translation	1
PotatoMir1002964519_x10		PGSC0003DMT400045145	LOL1 (LSD ONE LIKE 1)	2	14.011	1	23	363	385	AUGGUAUCGUGAGAUGAAAUCAG	UUGUUUUCAUCUUGGGAUACCAU	Translation	1
PotatoMir1002979787_x155		PGSC0003DMT400033029	Carbohydrate transporter	1.5	9.425	1	20	168	187	AUGUAGAGAAUAUGUGGUAA	UUAUCACAUAUUCUUUACGU	Cleavage	1
PotatoMir1002979787_x155		PGSC0003DMT400017810	Clostridium pasteurianum ferredoxin homolog	2	12.574	1	21	2093	2113	AUGUAGAGAAUAUGUGGUAAC	GUCACUGCAUGUUCUUUACAU	Cleavage	1
PotatoMir1002979787_x155		PGSC0003DMT400068974	Conserved gene of unknown function	1	17.603	1	22	1277	1298	AUGUAGAGAAUAUGUGGUAACC	GGUUACCACAUAUUCUCUACAA	Cleavage	1
PotatoMir1002987478_x421		PGSC0003DMT400039384	BTB/POZ domain-containing protein	1.5	10.487	1	17	76	92	AUGUAUUCAACGAGCUU	AAGUUCAUUGAAUACAU	Translation	1
PotatoMir1002987478_x421		PGSC0003DMT400055763	R2r3-myb transcription factor	1.5	12.965	1	17	258	274	AUGUAUUCAACGAGCUU	AAGCUUGUUGAGUAUAU	Cleavage	1
PotatoMir1002987478_x421		PGSC0003DMT400024583	Pentatricopeptide repeat-containing protein	2	13.852	1	17	1098	1114	AUGUAUUCAACGAGCUU	AAGCUUGUUGAGUGUAU	Cleavage	1
PotatoMir1002987478_x421		PGSC0003DMT400062370	Gamma aminobutyrate transaminase isoform3	1.5	16.854	1	17	1290	1306	AUGUAUUCAACGAGCUU	AAGCUCGGUGAGUACAU	Translation	1
PotatoMir1002987478_x421		PGSC0003DMT400026786	Iron-regulated transporter 2	2	21.376	1	18	821	838	AUGUAUUCAACGAGCUUA	UGGGCUUGUUGAAUGCAU	Cleavage	1
PotatoMir1003003528_x68		PGSC0003DMT400081452	Conserved gene of unknown function	2	21.893	1	24	116	139	AUGUGACACUUUUUGAAUUUCGAG	UUUAGGGUUCAAAAAGUGUCCCGU	Cleavage	1
PotatoMir1003011238_x108		PGSC0003DMT400023076	Intron maturase, type II family protein	1.5	13.782	1	24	105	128	AUGUGGCACUUUUCGGAUUUUGAG	CUUGAAAUCCAAAAAGUGCCACGU	Cleavage	1
PotatoMir1003012892_x11		PGSC0003DMT400029857	Gene of unknown function	2	8.836	1	20	3	22	AUGUGGUACAUAUGAAAUUU	AAAUUUUAUGUGUAUUACAU	Cleavage	1
PotatoMir1003012892_x11		PGSC0003DMT400029857	Gene of unknown function	2	8.836	1	20	3	22	AUGUGGUACAUAUGAAAUUU	AAAUUUUAUGUGUAUUACAU	Cleavage	1
PotatoMir1003012892_x11		PGSC0003DMT400029857	Gene of unknown function	2	8.836	1	20	3	22	AUGUGGUACAUAUGAAAUUU	AAAUUUUAUGUGUAUUACAU	Cleavage	1
PotatoMir1003012892_x11		PGSC0003DMT400050005	Conserved gene of unknown function	1.5	9.387	1	24	798	821	AUGUGGUACAUAUGAAAUUUGAAA	UUGCUAGAUUCAUAUGUACCAUAU	Cleavage	1
PotatoMir1003012892_x11		PGSC0003DMT400050005	Conserved gene of unknown function	1.5	9.387	1	24	798	821	AUGUGGUACAUAUGAAAUUUGAAA	UUGCUAGAUUCAUAUGUACCAUAU	Cleavage	1
PotatoMir1003012892_x11		PGSC0003DMT400050005	Conserved gene of unknown function	1.5	9.387	1	24	798	821	AUGUGGUACAUAUGAAAUUUGAAA	UUGCUAGAUUCAUAUGUACCAUAU	Cleavage	1
PotatoMir1003012892_x11		PGSC0003DMT400037374	Cell differentiation protein rcd1	1	18.125	1	23	420	442	AUGUGGUACAUAUGAAAUUUGAA	UCUGAAUUACAUAUGUACCACAU	Cleavage	1
PotatoMir1003012892_x11		PGSC0003DMT400037374	Cell differentiation protein rcd1	1	18.125	1	23	420	442	AUGUGGUACAUAUGAAAUUUGAA	UCUGAAUUACAUAUGUACCACAU	Cleavage	1
PotatoMir1003012892_x11		PGSC0003DMT400037374	Cell differentiation protein rcd1	1	18.125	1	23	420	442	AUGUGGUACAUAUGAAAUUUGAA	UCUGAAUUACAUAUGUACCACAU	Cleavage	1
PotatoMir1003012892_x11		PGSC0003DMT400037375	Cell differentiation protein rcd1	1	18.125	1	23	141	163	AUGUGGUACAUAUGAAAUUUGAA	UCUGAAUUACAUAUGUACCACAU	Cleavage	1
PotatoMir1003012892_x11		PGSC0003DMT400037375	Cell differentiation protein rcd1	1	18.125	1	23	141	163	AUGUGGUACAUAUGAAAUUUGAA	UCUGAAUUACAUAUGUACCACAU	Cleavage	1
PotatoMir1003012892_x11		PGSC0003DMT400037375	Cell differentiation protein rcd1	1	18.125	1	23	141	163	AUGUGGUACAUAUGAAAUUUGAA	UCUGAAUUACAUAUGUACCACAU	Cleavage	1
PotatoMir1003074560_x8		PGSC0003DMT400079100	Helicase	2	11.122	1	21	1569	1590	AUUAGACUG-AAGUGCUGAUCU	AUAUUAGCACUUUCAGUCUAAU	Translation	1
PotatoMir1003074560_x8		PGSC0003DMT400000171	Pentatricopeptide repeat-containing protein	1.5	17.765	1	17	1420	1436	AUUAGACUGAAGUGCUG	CAGUACUUCAGUUUGAU	Cleavage	1
PotatoMir1003074560_x8		PGSC0003DMT400027843	SNI1	1.5	20.435	1	17	2726	2742	AUUAGACUGAAGUGCUG	AAGCAUUUCAGUCUAAU	Cleavage	1
PotatoMir1003120195_x35		PGSC0003DMT400076197	Nucleic acid binding	1.5	11.92	1	21	1231	1251	AUUCAAGGCUCAAACUCGAGA	UUUCGAGUUUGAGCCUUGAGA	Cleavage	1
PotatoMir1003120195_x35		PGSC0003DMT400026980	Hydroxyproline-rich glycoprotein	1	14.86	1	21	870	890	AUUCAAGGCUCAAACUCGAGA	UAUCGAGUUUGAGCUUUGGAU	Cleavage	1
PotatoMir1003120195_x35		PGSC0003DMT400026981	Hydroxyproline-rich glycoprotein	1	14.86	1	21	709	729	AUUCAAGGCUCAAACUCGAGA	UAUCGAGUUUGAGCUUUGGAU	Cleavage	1
PotatoMir1003225741_x6		PGSC0003DMT400095507	F-box family protein	2	6.247	1	21	134	154	AUUGAUAGUUGAGGUGUGUUU	AAGCUUACCUCAAUUAUCAAU	Cleavage	1
PotatoMir1003225741_x6		PGSC0003DMT400037742	Conserved gene of unknown function	1	6.521	1	21	1469	1489	AUUGAUAGUUGAGGUGUGUUU	AAACACACCUCCACUAUCAAU	Translation	1
PotatoMir1003225741_x6		PGSC0003DMT400046566	Conserved gene of unknown function	1	14.66	1	21	645	665	AUUGAUAGUUGAGGUGUGUUU	ACGCACACCUCAAUUAUCAGU	Cleavage	1
PotatoMir1003225741_x6		PGSC0003DMT400023766	Mitochondrial deoxynucleotide carrier	2	14.784	1	20	161	180	AUUGAUAGUUGAGGUGUGUU	GGCACACCUCAACUACUAAU	Cleavage	1
PotatoMir1003225741_x6		PGSC0003DMT400030428	Chalcone isomerase	1.5	18.104	1	21	117	137	AUUGAUAGUUGAGGUGUGUUU	AAACAUACUUCAACUAUCAGU	Cleavage	1
PotatoMir1003225741_x6		PGSC0003DMT400021539	Conserved gene of unknown function	2	18.57	1	21	1886	1906	AUUGAUAGUUGAGGUGUGUUU	AAACACAUCUCGACUAUCAAC	Cleavage	1
PotatoMir1003225741_x6		PGSC0003DMT400056958	Actin, macronuclear	1.5	20.126	1	21	200	220	AUUGAUAGUUGAGGUGUGUUU	AACUCCACCUCAACUGUCAAU	Cleavage	1
PotatoMir1003225741_x6		PGSC0003DMT400056959	Actin, macronuclear	1.5	20.126	1	21	200	220	AUUGAUAGUUGAGGUGUGUUU	AACUCCACCUCAACUGUCAAU	Cleavage	1
PotatoMir1003225741_x6		PGSC0003DMT400056961	Actin, macronuclear	1.5	20.126	1	21	200	220	AUUGAUAGUUGAGGUGUGUUU	AACUCCACCUCAACUGUCAAU	Cleavage	1
PotatoMir1003225741_x6		PGSC0003DMT400045602	Uncharacterized serine-rich protein C215.13	2	22.743	1	21	261	281	AUUGAUAGUUGAGGUGUGUUU	AACCAUACCUCAUCUGUCAAU	Translation	1
PotatoMir1003225741_x6		PGSC0003DMT400011618	Arp2/3 complex 20 kD subunit	1.5	24.032	1	21	1398	1418	AUUGAUAGUUGAGGUGUGUUU	AAACACAUCUAAACUAUCAAU	Translation	1
PotatoMir1003225741_x6		PGSC0003DMT400011620	Arp2/3 complex 20 kD subunit	1.5	24.032	1	21	886	906	AUUGAUAGUUGAGGUGUGUUU	AAACACAUCUAAACUAUCAAU	Translation	1
PotatoMir1003317851_x50		PGSC0003DMT400094398	Gene of unknown function	2	8.028	1	20	42	61	AUUUCCAGAAAAGCGACGGA	UUUGUCUCUUUUCUGGAAAA	Cleavage	1
PotatoMir1003317851_x50		PGSC0003DMT400094398	Gene of unknown function	2	8.028	1	20	42	61	AUUUCCAGAAAAGCGACGGA	UUUGUCUCUUUUCUGGAAAA	Cleavage	1
PotatoMir1003317851_x50		PGSC0003DMT400011071	Pyruvate dehydrogenase	2	14.92	1	19	611	629	AUUUCCAGAAAAGCGACGG	CUGUUGUUUUUCUGGAAAA	Cleavage	1
PotatoMir1003317851_x50		PGSC0003DMT400011071	Pyruvate dehydrogenase	2	14.92	1	19	611	629	AUUUCCAGAAAAGCGACGG	CUGUUGUUUUUCUGGAAAA	Cleavage	1
PotatoMir1003317851_x50		PGSC0003DMT400071515	DNA binding protein	1.5	19.628	1	21	125	145	AUUUCCAGAAAAGCGACGGAC	GUUGGUUGCUUUUUUGGGAAU	Cleavage	1
PotatoMir1003317851_x50		PGSC0003DMT400071515	DNA binding protein	1.5	19.628	1	21	125	145	AUUUCCAGAAAAGCGACGGAC	GUUGGUUGCUUUUUUGGGAAU	Cleavage	1
PotatoMir1003317851_x50		PGSC0003DMT400011072	Pyruvate dehydrogenase	2	19.934	1	19	786	804	AUUUCCAGAAAAGCGACGG	CUGUUGUUUUUCUGGAAAA	Cleavage	1
PotatoMir1003317851_x50		PGSC0003DMT400011072	Pyruvate dehydrogenase	2	19.934	1	19	786	804	AUUUCCAGAAAAGCGACGG	CUGUUGUUUUUCUGGAAAA	Cleavage	1
PotatoMir1003325706_x15		PGSC0003DMT400031581	Valacyclovir hydrolase	2	11.702	1	23	2027	2049	AUUUCGGUAUACAAAUGGGAUGA	UUUUCUGAUUUGUAUGUCGAAAU	Cleavage	1
PotatoMir1003325706_x15		PGSC0003DMT400077450	Histidine phosphotransfer protein	1.5	13.16	1	20	22	41	AUUUCGGUAUACAAAUGGGA	UUCUAUUUGUAUAUUGAAAU	Cleavage	1
PotatoMir1003325706_x15		PGSC0003DMT400077451	Histidine phosphotransfer protein	1.5	13.16	1	20	22	41	AUUUCGGUAUACAAAUGGGA	UUCUAUUUGUAUAUUGAAAU	Cleavage	1
PotatoMir1003366893_x11		PGSC0003DMT400030124	Transferase, transferring glycosyl groups	2	9.93	1	22	466	487	AUUUUACGUUGAUUUCAUCUCA	UGAGCUAAAAUCGACGUAAAGU	Cleavage	1
PotatoMir1003366893_x11		PGSC0003DMT400030125	Transferase, transferring glycosyl groups	2	9.93	1	22	466	487	AUUUUACGUUGAUUUCAUCUCA	UGAGCUAAAAUCGACGUAAAGU	Cleavage	1
PotatoMir1003366893_x11		PGSC0003DMT400022101	Cysteine proteinase inhibitor 5	2	15.177	1	24	350	373	AUUUUACGUUGAUUUCAUCUCAUG	CAGGAAAUGAAAGCAAUGUAAGAU	Cleavage	1
PotatoMir1003366893_x11		PGSC0003DMT400052947	Ubiquitin family protein	1.5	19.38	1	23	975	997	AUUUUACGUUGAUUUCAUCUCAU	AUGAUAUGGAAUCAGCGUGAAAU	Cleavage	1
PotatoMir1003366893_x11		PGSC0003DMT400011106	Gene of unknown function	1	19.929	1	24	152	175	AUUUUACGUUGAUUUCAUCUCAUG	CAUGAUAUGGAAUCAGCGUAAAAU	Cleavage	1
PotatoMir1003397545_x20		PGSC0003DMT400089119	Conserved gene of unknown function	0.5	12.858	1	24	515	538	AUUUUUGAAUGGAAGGCCCAUGUG	UACAUGAGUCUUCCAUUCAAAAAU	Cleavage	1
PotatoMir1003397545_x20		PGSC0003DMT400060337	HAD-superfamily hydrolase, subfamily IA, variant 3	1.5	13.916	1	24	250	273	AUUUUUGAAUGGAAGGCCCAUGUG	CUCAAAGGCCUUCAAUUCAAGAAU	Translation	1
PotatoMir1003397545_x20		PGSC0003DMT400081714	Cell division protease ftsH	2	18.651	1	23	530	552	AUUUUUGAAUGGAAGGCCCAUGU	GCAUGUGCCUUGCAUUCAAAAAA	Cleavage	1
PotatoMir1003397545_x20		PGSC0003DMT400007125	Beta-fructofuranosidase	2	21.485	1	20	297	316	AUUUUUGAAUGGAAGGCCCA	UGGGUCUUCCAUUCAAGAAG	Cleavage	1
PotatoMir1003398604_x43		PGSC0003DMT400092428	Clathrin assembly protein	1	14.352	1	24	1044	1067	AUUUUUGGAGAAUCUGACACGGGU	AUCCGUGUCAGAUACUCCAAAAAU	Translation	1
PotatoMir1003398604_x43		PGSC0003DMT400034999	Conserved gene of unknown function	1	17.798	1	24	3291	3314	AUUUUUGGAGAAUCUGACACGGGU	ACCUGUGUCAGAUCCUCCAAAAAU	Translation	1
PotatoMir1003398604_x43		PGSC0003DMT400000932	Myb	0.5	18.042	1	24	678	701	AUUUUUGGAGAAUCUGACACGGGU	ACUCGUGUCAGAUUCUCCAGAAAU	Cleavage	1
PotatoMir1003398604_x43		PGSC0003DMT400047642	Ubiquitin-protein ligase	2	18.798	1	24	234	257	AUUUUUGGAGAAUCUGACACGGGU	ACCCGUGUCAGAUUCUCUCAAAAU	Cleavage	1
PotatoMir1003398604_x43		PGSC0003DMT400047643	Ubiquitin-protein ligase	2	18.798	1	24	234	257	AUUUUUGGAGAAUCUGACACGGGU	ACCCGUGUCAGAUUCUCUCAAAAU	Cleavage	1
PotatoMir1003398604_x43		PGSC0003DMT400069354	3'-N-debenzoyl-2'-deoxytaxol N-benzoyltransferase	0	19.654	1	24	63	86	AUUUUUGGAGAAUCUGACACGGGU	ACCCGUGUCAGAUUCUCCAAAAAU	Cleavage	1
PotatoMir1003398604_x43		PGSC0003DMT400054374	Nucleic acid binding protein	0.5	23.402	1	24	888	911	AUUUUUGGAGAAUCUGACACGGGU	ACCCGUCUCGGAUUCUCCAAAAAU	Cleavage	1
PotatoMir1003455977_x36		PGSC0003DMT400091424	Integrase core domain containing protein	2	16.505	1	18	504	521	CAAGGCUCAUGCAGACAU	GUGUCUGUAUGAGUCUUU	Cleavage	1
PotatoMir1003455977_x36		PGSC0003DMT400001782	Nitrate transporter NRT1.1	2	17.145	1	21	1029	1049	CAAGGCUCAUGCAGACAUGCA	UCUAUUUCUGCAUAAGCCUUG	Cleavage	1
PotatoMir1003455977_x36		PGSC0003DMT400001783	Nitrate transporter NRT1.1	2	17.145	1	21	1113	1133	CAAGGCUCAUGCAGACAUGCA	UCUAUUUCUGCAUAAGCCUUG	Cleavage	1
PotatoMir1003455977_x36		PGSC0003DMT400001784	Nitrate transporter NRT1.1	2	17.145	1	21	753	773	CAAGGCUCAUGCAGACAUGCA	UCUAUUUCUGCAUAAGCCUUG	Cleavage	1
PotatoMir1003455977_x36		PGSC0003DMT400022633	SNF2 domain-containing protein / helicase domain-containing protein / RING finger domain-containing protein	2	23.943	1	18	104	121	CAAGGCUCAUGCAGACAU	AUGUUUUCAUGAGUCUUG	Cleavage	1
PotatoMir1003455977_x36		PGSC0003DMT400022634	SNF2 domain-containing protein / helicase domain-containing protein / RING finger domain-containing protein	2	23.943	1	18	104	121	CAAGGCUCAUGCAGACAU	AUGUUUUCAUGAGUCUUG	Cleavage	1
PotatoMir1003471258_x19		PGSC0003DMT400080699	F-box/kelch-repeat protein OR23	1.5	14.79	1	18	886	903	CAAUGCAACAUACUCAUC	GAUGAGUGGGUUGCAUUG	Translation	1
PotatoMir1003589277_x13		PGSC0003DMT400076537	Phosphoric diester hydrolase	1.5	21.994	1	18	831	848	CAUGUGCUCUAGCUCUCC	GGAGAGUGAGAGCACAUG	Translation	1
PotatoMir1003589277_x13		PGSC0003DMT400076538	Phosphoric diester hydrolase	1.5	21.994	1	18	339	356	CAUGUGCUCUAGCUCUCC	GGAGAGUGAGAGCACAUG	Translation	1
PotatoMir1003589277_x13		PGSC0003DMT400041096	WD-repeat protein	2	22.399	1	19	409	427	CAUGUGCUCUAGCUCUCCA	UGGAGAGCAAGAGUGCAUG	Translation	1
PotatoMir1003589277_x13		PGSC0003DMT400041097	WD-repeat protein	2	22.399	1	19	1056	1074	CAUGUGCUCUAGCUCUCCA	UGGAGAGCAAGAGUGCAUG	Translation	1
PotatoMir1003589277_x13		PGSC0003DMT400041100	WD-repeat protein	2	22.399	1	19	1667	1685	CAUGUGCUCUAGCUCUCCA	UGGAGAGCAAGAGUGCAUG	Translation	1
PotatoMir1003589277_x13		PGSC0003DMT400041095	WD-repeat protein	2	22.504	1	19	930	948	CAUGUGCUCUAGCUCUCCA	UGGAGAGCAAGAGUGCAUG	Translation	1
PotatoMir1003636512_x6		PGSC0003DMT400022536	Galactosyltransferase family protein	1.5	12.089	1	20	364	383	CCAUUUUUUCGAAAUUAGAC	GUGUAGUUUCUAAAAAAUGG	Translation	1
PotatoMir1003636512_x6		PGSC0003DMT400022537	Galactosyltransferase family protein	1.5	12.089	1	20	364	383	CCAUUUUUUCGAAAUUAGAC	GUGUAGUUUCUAAAAAAUGG	Translation	1
PotatoMir1003636512_x6		PGSC0003DMT400047618	Jumonji domain protein	1	13.706	1	17	1000	1016	CCAUUUUUUCGAAAUUA	UGAUUUCGAGAAAAUGG	Cleavage	1
PotatoMir1003636512_x6		PGSC0003DMT400082714	Conserved gene of unknown function	1.5	14.124	1	18	335	352	CCAUUUUUUCGAAAUUAG	CUAGUUUUGAGAAAAUGG	Cleavage	1
PotatoMir1003636512_x6		PGSC0003DMT400008366	SAUR family protein	1	18.832	1	19	112	130	CCAUUUUUUCGAAAUUAGA	UUUAAUUUCAAAAAAAUGG	Translation	1
PotatoMir1003636512_x6		PGSC0003DMT400011423	Conserved gene of unknown function	2	21.625	1	20	665	684	CCAUUUUUUCGAAAUUAGAC	GUUUUAUUUUGAGAAAAUGG	Cleavage	1
PotatoMir1003705672_x24		PGSC0003DMT400009749	Ankyrin repeat-containing protein	2	14.691	1	19	749	767	CCUUGUGAGUAAGUUGAAU	AUUCAAUUGAUUCACAAGG	Translation	1
PotatoMir1003705672_x24		PGSC0003DMT400009749	Ankyrin repeat-containing protein	2	14.691	1	19	749	767	CCUUGUGAGUAAGUUGAAU	AUUCAAUUGAUUCACAAGG	Translation	1
PotatoMir1003705672_x24		PGSC0003DMT400009750	Ankyrin repeat-containing protein	2	17.687	1	19	844	862	CCUUGUGAGUAAGUUGAAU	AUUCAAUUGAUUCACAAGG	Translation	1
PotatoMir1003705672_x24		PGSC0003DMT400009750	Ankyrin repeat-containing protein	2	17.687	1	19	844	862	CCUUGUGAGUAAGUUGAAU	AUUCAAUUGAUUCACAAGG	Translation	1
PotatoMir1003705672_x24		PGSC0003DMT400085209	Ankyrin repeat-containing protein	2	17.687	1	19	749	767	CCUUGUGAGUAAGUUGAAU	AUUCAAUUGAUUCACAAGG	Translation	1
PotatoMir1003705672_x24		PGSC0003DMT400085209	Ankyrin repeat-containing protein	2	17.687	1	19	749	767	CCUUGUGAGUAAGUUGAAU	AUUCAAUUGAUUCACAAGG	Translation	1
PotatoMir1003739143_x473		PGSC0003DMT400095067	Conserved gene of unknown function	0	16.91	1	17	90	106	CGAGGCGCUGUCUACGA	UCGUAGACAGCGCCUCG	Cleavage	1
PotatoMir1003739143_x473		PGSC0003DMT400092742	Conserved gene of unknown function	0	19.959	1	17	807	823	CGAGGCGCUGUCUACGA	UCGUAGACAGCGCCUCG	Cleavage	1
PotatoMir1003946822_x7		PGSC0003DMT400058565	Molybdopterin cofactor sulfurase	2	10.32	1	21	1999	2019	CUUAUAAUUGUAAUUAUGAUC	GAUGAUAAUUAUAAUAAUAAG	Cleavage	1
PotatoMir1003946822_x7		PGSC0003DMT400001105	Zinc finger family protein	1	12.635	1	21	256	276	CUUAUAAUUGUAAUUAUGAUC	GAGGAUAAUUACAAUUAUAAU	Cleavage	1
PotatoMir1003946822_x7		PGSC0003DMT400042758	Tospovirus resistance protein A	2	13.967	1	20	4109	4128	CUUAUAAUUGUAAUUAUGAU	AUUUUAGUUACAAUUAUGAG	Cleavage	1
PotatoMir1003946822_x7		PGSC0003DMT400052425	Defective in exine formation	2	15.146	1	21	1631	1651	CUUAUAAUUGUAAUUAUGAUC	GAGUAUAAUUACGAUUAUGAU	Cleavage	1
PotatoMir1003951643_x42		PGSC0003DMT400035126	Leafy cotyledon1	1	11.854	1	24	387	410	CUUCAACUUUGAAUGUGCACAAGU	AUGUGUGCACAUCCAAAGUUGAAG	Cleavage	1
PotatoMir1003951643_x42		PGSC0003DMT400007434	Sn-1 protein	1	14.596	1	24	708	731	CUUCAACUUUGAAUGUGCACAAGU	ACUUAUGUACAUUCAAAGUUGGAG	Cleavage	1
PotatoMir1003951643_x42		PGSC0003DMT400020064	Sn-1 protein	1	15.063	1	24	656	679	CUUCAACUUUGAAUGUGCACAAGU	ACUUAUGUACAUUCAAAGUUGGAG	Cleavage	1
PotatoMir1003951643_x42		PGSC0003DMT400040357	F-box domain containing protein	1	17.447	1	24	1481	1504	CUUCAACUUUGAAUGUGCACAAGU	ACUUAUGCAUAUUCAAAGUUGGAG	Cleavage	1
PotatoMir1003951643_x42		PGSC0003DMT400074794	LATD/NIP	1.5	21.456	1	24	1290	1313	CUUCAACUUUGAAUGUGCACAAGU	ACUUGUGCACAUCCAAAGUUGGAG	Cleavage	1
PotatoMir1003951643_x42		PGSC0003DMT400053350	ADP-ribosylation factor	1.5	21.637	1	24	2605	2628	CUUCAACUUUGAAUGUGCACAAGU	ACUUGUGCACAUCCAAAGUUGGAG	Cleavage	1
PotatoMir1003951643_x42		PGSC0003DMT400044986	Cdk10/11	1.5	21.736	1	24	1691	1714	CUUCAACUUUGAAUGUGCACAAGU	AUUUGUGCACACUCAAAGUUGGAG	Cleavage	1
PotatoMir1003951643_x42		PGSC0003DMT400044987	Cdk10/11	1.5	21.736	1	24	1691	1714	CUUCAACUUUGAAUGUGCACAAGU	AUUUGUGCACACUCAAAGUUGGAG	Cleavage	1
PotatoMir1003951643_x42		PGSC0003DMT400044988	Cdk10/11	1.5	21.736	1	24	1691	1714	CUUCAACUUUGAAUGUGCACAAGU	AUUUGUGCACACUCAAAGUUGGAG	Cleavage	1
PotatoMir1003951643_x42		PGSC0003DMT400044989	Cdk10/11	1.5	21.736	1	24	1691	1714	CUUCAACUUUGAAUGUGCACAAGU	AUUUGUGCACACUCAAAGUUGGAG	Cleavage	1
PotatoMir1003951643_x42		PGSC0003DMT400018732	Conserved gene of unknown function	2	22.383	1	24	806	829	CUUCAACUUUGAAUGUGCACAAGU	AUUUGUGUACAUCCAAAGUUGGAG	Cleavage	1
PotatoMir1003951643_x42		PGSC0003DMT400018733	Conserved gene of unknown function	2	22.383	1	24	884	907	CUUCAACUUUGAAUGUGCACAAGU	AUUUGUGUACAUCCAAAGUUGGAG	Cleavage	1
PotatoMir1004113062_x18		PGSC0003DMT400047228	Conserved gene of unknown function	2	13.412	1	23	73	95	GAAUUUUCAAAUGAUCGUAACUU	GAGUUUCAAUCAUGUGAAAAUUC	Translation	1
PotatoMir1004113062_x18		PGSC0003DMT400081414	Fiber protein Fb2	1	20.385	1	21	117	137	GAAUUUUCAAAUGAUCGUAAC	GUGACGAUGAUUUGAAAAUUC	Cleavage	1
PotatoMir1004113062_x18		PGSC0003DMT400028488	Putative protein	2	22.54	1	24	2605	2629	GAAUUUUCAAAUGAUCG-UAACUUU	AAAGUUAAUGAUGAUUUGAAGAUUC	Cleavage	1
PotatoMir1004182473_x34		PGSC0003DMT400027880	Gene of unknown function	2	11.913	1	20	329	348	GAGAUGAGAUCAAUGUUUGG	UCAAAUAUUGAUUUCAUUUU	Cleavage	1
PotatoMir1004182473_x34		PGSC0003DMT400034278	Phytol kinase 1, chloroplast	2	14.083	1	23	187	209	GAGAUGAGAUCAAUGUUUGGACA	UGUUUAAAUAUUGAUUUCAUUUU	Cleavage	1
PotatoMir1004182473_x34		PGSC0003DMT400034279	Phytol kinase 1, chloroplast	2	14.083	1	23	187	209	GAGAUGAGAUCAAUGUUUGGACA	UGUUUAAAUAUUGAUUUCAUUUU	Cleavage	1
PotatoMir1004182473_x34		PGSC0003DMT400034280	Phytol kinase 1, chloroplast	2	14.083	1	23	187	209	GAGAUGAGAUCAAUGUUUGGACA	UGUUUAAAUAUUGAUUUCAUUUU	Cleavage	1
PotatoMir1004182473_x34		PGSC0003DMT400034281	Phytol kinase 1, chloroplast	2	14.083	1	23	187	209	GAGAUGAGAUCAAUGUUUGGACA	UGUUUAAAUAUUGAUUUCAUUUU	Cleavage	1
PotatoMir1004183433_x37		PGSC0003DMT400011103	Flavonoid 8-O-methyltransferase	1	14.663	1	24	27	50	GAGAUGGAAUCAGUGUUUGGACAU	AUGUCCAAACACUGAUGCCAUCUC	Cleavage	1
PotatoMir1004183433_x37		PGSC0003DMT400041150	Amine oxidase	1.5	15.311	1	21	975	995	GAGAUGGAAUCAGUGUUUGGA	UGCAGAUGCUGAUUCCAUCUC	Cleavage	1
PotatoMir1004183433_x37		PGSC0003DMT400028003	Octanoyltransferase	1.5	15.758	1	24	1234	1257	GAGAUGGAAUCAGUGUUUGGACAU	AUGUCCAAACGCUAAUUCCAUCUC	Translation	1
PotatoMir1004183433_x37		PGSC0003DMT400009919	Farnesylated protein	2	17.436	1	24	160	183	GAGAUGGAAUCAGUGUUUGGACAU	AAGUUUAAAUUCUGAUUCCGUCUC	Cleavage	1
PotatoMir1004183433_x37		PGSC0003DMT400022876	Conserved gene of unknown function	1	17.622	1	24	14	37	GAGAUGGAAUCAGUGUUUGGACAU	AUGUCCAAAUGCUGAUUCCAUCUC	Cleavage	1
PotatoMir1004183433_x37		PGSC0003DMT400052947	Ubiquitin family protein	1	21.98	1	24	1001	1024	GAGAUGGAAUCAGUGUUUGGACAU	AUGUCCAAACGCUGAUUCUAUCUC	Cleavage	1
PotatoMir1004218686_x8		PGSC0003DMT400050619	Potato resistance I2GA-SH23-3	2	12.75	1	20	47	66	GAGUAAUUUAUGAACAAGAA	UUCUUGUUUGGAAAUUACUC	Translation	1
PotatoMir1004218686_x8		PGSC0003DMT400050619	Potato resistance I2GA-SH23-3	2	12.75	1	20	47	66	GAGUAAUUUAUGAACAAGAA	UUCUUGUUUGGAAAUUACUC	Translation	1
PotatoMir1004218686_x8		PGSC0003DMT400041672	NOL1/NOP2/sun family protein	2	15.461	1	21	2752	2772	GAGUAAUUUAUGAACAAGAAA	UUGCUUGUUUGUAGGUUACUC	Cleavage	1
PotatoMir1004218686_x8		PGSC0003DMT400041672	NOL1/NOP2/sun family protein	2	15.461	1	21	2752	2772	GAGUAAUUUAUGAACAAGAAA	UUGCUUGUUUGUAGGUUACUC	Cleavage	1
PotatoMir1004218686_x8		PGSC0003DMT400041674	NOL1/NOP2/sun family protein	2	15.461	1	21	2405	2425	GAGUAAUUUAUGAACAAGAAA	UUGCUUGUUUGUAGGUUACUC	Cleavage	1
PotatoMir1004218686_x8		PGSC0003DMT400041674	NOL1/NOP2/sun family protein	2	15.461	1	21	2405	2425	GAGUAAUUUAUGAACAAGAAA	UUGCUUGUUUGUAGGUUACUC	Cleavage	1
PotatoMir1004218686_x8		PGSC0003DMT400048200	Potato resistance I2GA-SH23-3	2	17.046	1	20	38	57	GAGUAAUUUAUGAACAAGAA	UUCUUGUUUGCAAAUUACUC	Translation	1
PotatoMir1004218686_x8		PGSC0003DMT400048200	Potato resistance I2GA-SH23-3	2	17.046	1	20	38	57	GAGUAAUUUAUGAACAAGAA	UUCUUGUUUGCAAAUUACUC	Translation	1
PotatoMir1004218686_x8		PGSC0003DMT400028062	RNA-binding region RNP-1 (RNA recognition motif); Calcium-binding EF-hand	2	23.009	1	20	710	729	GAGUAAUUUAUGAACAAGAA	UUUUAGUUCAUAAAUUGCUU	Cleavage	1
PotatoMir1004218686_x8		PGSC0003DMT400028062	RNA-binding region RNP-1 (RNA recognition motif); Calcium-binding EF-hand	2	23.009	1	20	710	729	GAGUAAUUUAUGAACAAGAA	UUUUAGUUCAUAAAUUGCUU	Cleavage	1
PotatoMir1004299562_x5		PGSC0003DMT400024186	Clathrin coat assembly	2	17.381	1	22	607	628	GAUUUGGUAGUUGGUGUUCUUG	CAGGGACAGCAAUUACUAAAUC	Cleavage	1
PotatoMir1004299562_x5		PGSC0003DMT400024187	Clathrin coat assembly	2	17.381	1	22	611	632	GAUUUGGUAGUUGGUGUUCUUG	CAGGGACAGCAAUUACUAAAUC	Cleavage	1
PotatoMir1004299562_x5		PGSC0003DMT400024188	Clathrin coat assembly	2	17.381	1	22	607	628	GAUUUGGUAGUUGGUGUUCUUG	CAGGGACAGCAAUUACUAAAUC	Cleavage	1
PotatoMir1004299562_x5		PGSC0003DMT400024189	Clathrin coat assembly	2	17.381	1	22	607	628	GAUUUGGUAGUUGGUGUUCUUG	CAGGGACAGCAAUUACUAAAUC	Cleavage	1
PotatoMir1004299562_x5		PGSC0003DMT400041833	Membrane-associated 30 kDa protein, chloroplastic	2	23.473	1	21	1077	1097	GAUUUGGUAGUUGGUGUUCUU	GAGAACACCAGUUGCCAGAUC	Cleavage	1
PotatoMir1004299562_x5		PGSC0003DMT400041831	Membrane-associated 30 kDa protein, chloroplastic	2	23.866	1	21	861	881	GAUUUGGUAGUUGGUGUUCUU	GAGAACACCAGUUGCCAGAUC	Cleavage	1
PotatoMir1004453921_x22		PGSC0003DMT400061547	Biotin carboxyl carrier protein of acetyl-CoA carboxylase	1.5	14.552	1	20	468	487	GGGCUACUCUCUAUUGGCAU	GUUCCAACAGAGAGUAGUCC	Cleavage	1
PotatoMir1004453921_x22		PGSC0003DMT400061547	Biotin carboxyl carrier protein of acetyl-CoA carboxylase	1.5	14.552	1	20	468	487	GGGCUACUCUCUAUUGGCAU	GUUCCAACAGAGAGUAGUCC	Cleavage	1
PotatoMir1004453921_x22		PGSC0003DMT400061547	Biotin carboxyl carrier protein of acetyl-CoA carboxylase	1.5	14.552	1	20	468	487	GGGCUACUCUCUAUUGGCAU	GUUCCAACAGAGAGUAGUCC	Cleavage	1
PotatoMir1004453921_x22		PGSC0003DMT400061547	Biotin carboxyl carrier protein of acetyl-CoA carboxylase	1.5	14.552	1	20	468	487	GGGCUACUCUCUAUUGGCAU	GUUCCAACAGAGAGUAGUCC	Cleavage	1
PotatoMir1004453921_x22		PGSC0003DMT400061547	Biotin carboxyl carrier protein of acetyl-CoA carboxylase	1.5	14.552	1	20	468	487	GGGCUACUCUCUAUUGGCAU	GUUCCAACAGAGAGUAGUCC	Cleavage	1
PotatoMir1004453921_x22		PGSC0003DMT400061547	Biotin carboxyl carrier protein of acetyl-CoA carboxylase	1.5	14.552	1	20	468	487	GGGCUACUCUCUAUUGGCAU	GUUCCAACAGAGAGUAGUCC	Cleavage	1
PotatoMir1004453921_x22		PGSC0003DMT400061547	Biotin carboxyl carrier protein of acetyl-CoA carboxylase	1.5	14.552	1	20	468	487	GGGCUACUCUCUAUUGGCAU	GUUCCAACAGAGAGUAGUCC	Cleavage	1
PotatoMir1004453921_x22		PGSC0003DMT400061547	Biotin carboxyl carrier protein of acetyl-CoA carboxylase	1.5	14.552	1	20	468	487	GGGCUACUCUCUAUUGGCAU	GUUCCAACAGAGAGUAGUCC	Cleavage	1
PotatoMir1004465615_x3237		PGSC0003DMT400084777	Gene of unknown function	1	16.578	1	17	223	239	GGGUGUUGGUCGAUUAA	UUAAUCGACCAAUAUCC	Cleavage	1
PotatoMir1004465615_x3237		PGSC0003DMT400040437	Gene of unknown function	2	17.762	1	18	318	335	GGGUGUUGGUCGAUUAAG	CUUAGUUGACCAGUACCC	Cleavage	1
PotatoMir1004630472_x11		PGSC0003DMT400012906	Auxin-induced SAUR	2	5.407	1	24	346	369	GUUCAUAAUUAUAGUAUAAGGAUG	CAUCCUUAUAUUAUUAUUGUGAAC	Translation	1
PotatoMir1004966957_x11		PGSC0003DMT400068340	Class III peroxidase	1.5	8.442	1	17	1055	1071	UAGUAUGGUAGAAAGAU	AUCUUUUUACUAUAUUA	Cleavage	1
PotatoMir1004966957_x11		PGSC0003DMT400082723	S-receptor kinase	2	10.537	1	18	2965	2982	UAGUAUGGUAGAAAGAUU	AAUUUUUUUGCCAUAUUA	Cleavage	1
PotatoMir1004966957_x11		PGSC0003DMT400067579	O-methyltransferase	1.5	15.45	1	20	98	117	UAGUAUGGUAGAAAGAUUCA	UGAAUUUUUCUAUCAUAUUA	Cleavage	1
PotatoMir1004966957_x11		PGSC0003DMT400042837	Cytochrome P450	2	15.669	1	20	653	672	UAGUAUGGUAGAAAGAUUCA	UGGAUUUUUUUCCCAUACUA	Translation	1
PotatoMir1004966957_x11		PGSC0003DMT400042835	Cytochrome P450	2	17.135	1	19	658	676	UAGUAUGGUAGAAAGAUUC	GGAUUUUUUUCCCAUACUA	Translation	1
PotatoMir1004966957_x11		PGSC0003DMT400084282	ATP-dependent Clp protease proteolytic subunit	1.5	22.208	1	20	455	474	UAGUAUGGUAGAAAGAUUCA	UGGAUCUUUCUACCGUGUUA	Cleavage	1
PotatoMir1004979244_x205		PGSC0003DMT400046304	Gene of unknown function	2	12.575	1	24	2920	2943	UAGUUUUUGGACGACAGGGGCACC	GGUGCCCCUACCGUCCAAAAACUA	Cleavage	1
PotatoMir1004979244_x205		PGSC0003DMT400000501	Conserved gene of unknown function	2	12.826	1	24	1432	1455	UAGUUUUUGGACGACAGGGGCACC	GGUGCCCUUAUCGUCCAAAAAUUA	Cleavage	1
PotatoMir1004979244_x205		PGSC0003DMT400000502	Conserved gene of unknown function	2	12.826	1	24	1543	1566	UAGUUUUUGGACGACAGGGGCACC	GGUGCCCUUAUCGUCCAAAAAUUA	Cleavage	1
PotatoMir1004979244_x205		PGSC0003DMT400013670	Gene of unknown function	1	13.205	1	24	373	396	UAGUUUUUGGACGACAGGGGCACC	GGUGCCUCUGUCGUACAAAAACUA	Translation	1
PotatoMir1004979244_x205		PGSC0003DMT400072534	Tropinone reductase I	1	14.859	1	24	783	806	UAGUUUUUGGACGACAGGGGCACC	GGUACUCUUGUCGUUCAAAAACUA	Cleavage	1
PotatoMir1004979244_x205		PGSC0003DMT400069001	Conserved gene of unknown function	1	15.076	1	20	432	451	UAGUUUUUGGACGACAGGGG	CGCCUAUCGUCCAAAAACUA	Cleavage	1
PotatoMir1004979244_x205		PGSC0003DMT400067688	ATP binding protein	2	23.193	1	24	3164	3187	UAGUUUUUGGACGACAGGGGCACC	GGUGCUCCUGCCAUCCAAAAACUA	Cleavage	1
PotatoMir1005029620_x35		PGSC0003DMT400057185	Bromodomain-containing protein	2	16.274	1	20	5849	5868	UAUGACAAACACUGCAAAAA	UUGUUGCAGUGUUUGCUAUA	Cleavage	1
PotatoMir1005029620_x35		PGSC0003DMT400057186	Bromodomain-containing protein	2	16.274	1	20	3447	3466	UAUGACAAACACUGCAAAAA	UUGUUGCAGUGUUUGCUAUA	Cleavage	1
PotatoMir1005029620_x35		PGSC0003DMT400057187	Bromodomain-containing protein	2	16.274	1	20	3371	3390	UAUGACAAACACUGCAAAAA	UUGUUGCAGUGUUUGCUAUA	Cleavage	1
PotatoMir1005029620_x35		PGSC0003DMT400056800	Heat shock protein DnaJ	0	16.34	1	17	785	801	UAUGACAAACACUGCAA	UUGCAGUGUUUGUCAUA	Cleavage	1
PotatoMir1005034161_x379		PGSC0003DMT400009657	Conserved gene of unknown function	1.5	15.683	1	18	643	660	UAUGAUCGAAGUUUCAAU	GUUGAAGCUUCGAUUAUG	Cleavage	1
PotatoMir1005034161_x379		PGSC0003DMT400009658	Conserved gene of unknown function	1.5	15.683	1	18	1559	1576	UAUGAUCGAAGUUUCAAU	GUUGAAGCUUCGAUUAUG	Cleavage	1
PotatoMir1005034161_x379		PGSC0003DMT400009659	Conserved gene of unknown function	1.5	15.683	1	18	1556	1573	UAUGAUCGAAGUUUCAAU	GUUGAAGCUUCGAUUAUG	Cleavage	1
PotatoMir1005034161_x379		PGSC0003DMT400066186	Homeobox protein HAT3.1	2	16.641	1	21	2058	2078	UAUGAUCGAAGUUUCAAUGAC	GGUAUUUAAAUUUCGAUCAUG	Cleavage	1
PotatoMir1005034161_x379		PGSC0003DMT400066187	Homeobox protein HAT3.1	2	16.641	1	21	1942	1962	UAUGAUCGAAGUUUCAAUGAC	GGUAUUUAAAUUUCGAUCAUG	Cleavage	1
PotatoMir1005067965_x6		PGSC0003DMT400065602	Early flowering 3	1.5	7.974	1	22	3248	3269	UAUUGGAUAUUGAAAAUGAAAC	GUUUGAUUUCCAAUAUUCAAUA	Cleavage	1
PotatoMir1005067965_x6		PGSC0003DMT400072987	Conserved gene of unknown function	2	16.507	1	21	490	510	UAUUGGAUAUUGAAAAUGAAA	UUUCAUUUUCAAUAUUCACUA	Cleavage	1
PotatoMir1005067965_x6		PGSC0003DMT400072988	Conserved gene of unknown function	2	16.507	1	21	490	510	UAUUGGAUAUUGAAAAUGAAA	UUUCAUUUUCAAUAUUCACUA	Cleavage	1
PotatoMir1005067965_x6		PGSC0003DMT400072989	Conserved gene of unknown function	2	16.507	1	21	481	501	UAUUGGAUAUUGAAAAUGAAA	UUUCAUUUUCAAUAUUCACUA	Cleavage	1
PotatoMir1005125743_x16		PGSC0003DMT400071414	SNF5	2	12.658	1	23	25	47	UCACCUUCAGAAUUGUAGAUUUC	GACAUGAACAAUUUUGAGGGUGA	Cleavage	1
PotatoMir1005188557_x12		PGSC0003DMT400062134	TCP domain class transcription factor	2	12.168	1	22	527	548	UCCAUCUUCAAUAUCACUUUCU	AUAAAGAGAUAUUGAAGAUGGU	Cleavage	1
PotatoMir1005188557_x12		PGSC0003DMT400006635	Heterogeneous nuclear ribonucleoprotein A3	2	14.201	1	21	1262	1282	UCCAUCUUCAAUAUCACUUUC	GAAGUUGAUGUUGAAGGUGGA	Cleavage	1
PotatoMir1005188557_x12		PGSC0003DMT400006636	Heterogeneous nuclear ribonucleoprotein A3	2	14.201	1	21	2011	2031	UCCAUCUUCAAUAUCACUUUC	GAAGUUGAUGUUGAAGGUGGA	Cleavage	1
PotatoMir1005188557_x12		PGSC0003DMT400006637	Heterogeneous nuclear ribonucleoprotein A3	2	14.201	1	21	1759	1779	UCCAUCUUCAAUAUCACUUUC	GAAGUUGAUGUUGAAGGUGGA	Cleavage	1
PotatoMir1005188557_x12		PGSC0003DMT400006638	Heterogeneous nuclear ribonucleoprotein A3	2	14.201	1	21	1885	1905	UCCAUCUUCAAUAUCACUUUC	GAAGUUGAUGUUGAAGGUGGA	Cleavage	1
PotatoMir1005188557_x12		PGSC0003DMT400011867	UDP-D-glucuronic acid 4-epimerase	1	16.344	1	19	1419	1437	UCCAUCUUCAAUAUCACUU	GAGUGAUAUUGAAGAUGGU	Cleavage	1
PotatoMir1005188557_x12		PGSC0003DMT400033011	TCP domain class transcription factor	2	17.682	1	22	537	558	UCCAUCUUCAAUAUCACUUUCU	AUAAAGAGAUAUUGAAGAUGGU	Cleavage	1
PotatoMir1005188557_x12		PGSC0003DMT400022137	RNA helicase	1.5	18.408	1	21	609	629	UCCAUCUUCAAUAUCACUUUC	GGAAGUGCUAUUGAAGAUGGG	Cleavage	1
PotatoMir1005188557_x12		PGSC0003DMT400004340	Eukaryotic translation initiation factor 4g	2	21.576	1	21	2663	2683	UCCAUCUUCAAUAUCACUUUC	GGAAGUGGUGUUGGGGAUGGA	Cleavage	1
PotatoMir1005188557_x12		PGSC0003DMT400004341	Eukaryotic translation initiation factor 4g	2	21.576	1	21	3309	3329	UCCAUCUUCAAUAUCACUUUC	GGAAGUGGUGUUGGGGAUGGA	Cleavage	1
PotatoMir1005274387_x23		PGSC0003DMT400052108	Bromodomain-containing protein	2	14.664	1	23	2962	2984	UCGUCCGUCGUUUUUAAUUAAAA	UUUUUUUUAGAAAUUACGGACGA	Translation	1
PotatoMir1005274387_x23		PGSC0003DMT400091252	Gene of unknown function	2	17.761	1	20	50	69	UCGUCCGUCGUUUUUAAUUA	UGAUUGAAGGCGGCGGACGA	Cleavage	1
PotatoMir1005303009_x51		PGSC0003DMT400083243	Limonene cyclase	1.5	21.423	1	18	173	190	UCUCCAGCGAUAUUUGAA	UUCAAAUAUAGCUGGAGG	Translation	1
PotatoMir1005303009_x51		PGSC0003DMT400064009	Conserved gene of unknown function	2	24.342	1	21	1152	1172	UCUCCAGCGAUAUUUGAAACU	AGUAUCCAAUAUGGCUGGAGA	Translation	1
PotatoMir1005303009_x51		PGSC0003DMT400064012	Conserved gene of unknown function	2	24.765	1	21	215	235	UCUCCAGCGAUAUUUGAAACU	AGUAUCCAAUAUGGCUGGAGA	Translation	1
PotatoMir1005377406_x130		PGSC0003DMT400075460	Glycosyltransferase	0.5	15.823	1	24	869	892	UGAACAAGUAGACACAUACGUCCU	AGGACACAUGUGUCUAUUUGUUCA	Cleavage	1
PotatoMir1005377406_x130		PGSC0003DMT400075461	Glycosyltransferase	0.5	15.823	1	24	1593	1616	UGAACAAGUAGACACAUACGUCCU	AGGACACAUGUGUCUAUUUGUUCA	Cleavage	1
PotatoMir1005377406_x130		PGSC0003DMT400027030	Kinase	1.5	16.323	1	24	2352	2375	UGAACAAGUAGACACAUACGUCCU	AGAAUGUGUGUGUCUGUUUGUUCA	Cleavage	1
PotatoMir1005377406_x130		PGSC0003DMT400046344	Cyclic nucleotide-gated ion channel 1	0.5	20.452	1	23	588	610	UGAACAAGUAGACACAUACGUCC	GGACAUGUGUGUCUACUUGUUCA	Cleavage	1
PotatoMir1005377406_x130		PGSC0003DMT400015015	Conserved gene of unknown function	1.5	21.225	1	24	791	814	UGAACAAGUAGACACAUACGUCCU	AGGAUGAAUGUGUCUAUUUGUUCU	Cleavage	1
PotatoMir1005377406_x130		PGSC0003DMT400044986	Cdk10/11	0.5	22.034	1	24	1644	1667	UGAACAAGUAGACACAUACGUCCU	AAGACAUGUGUGUCUACUUGUUCA	Cleavage	1
PotatoMir1005377406_x130		PGSC0003DMT400044987	Cdk10/11	0.5	22.034	1	24	1644	1667	UGAACAAGUAGACACAUACGUCCU	AAGACAUGUGUGUCUACUUGUUCA	Cleavage	1
PotatoMir1005377406_x130		PGSC0003DMT400044988	Cdk10/11	0.5	22.034	1	24	1644	1667	UGAACAAGUAGACACAUACGUCCU	AAGACAUGUGUGUCUACUUGUUCA	Cleavage	1
PotatoMir1005377406_x130		PGSC0003DMT400044989	Cdk10/11	0.5	22.034	1	24	1644	1667	UGAACAAGUAGACACAUACGUCCU	AAGACAUGUGUGUCUACUUGUUCA	Cleavage	1
PotatoMir1005377406_x130		PGSC0003DMT400047888	Conserved gene of unknown function	0.5	22.364	1	24	2683	2706	UGAACAAGUAGACACAUACGUCCU	AGGACAUGUGUGUCUACUUGUUCA	Cleavage	1
PotatoMir1005377443_x537		PGSC0003DMT400007611	Gene of unknown function	1	14.367	1	24	473	496	UGAACAAGUAGACACAUGCGUCCU	AGAAUGCAUAUGUCUACUUGUUCA	Cleavage	1
PotatoMir1005377443_x537		PGSC0003DMT400007611	Gene of unknown function	1	14.367	1	24	473	496	UGAACAAGUAGACACAUGCGUCCU	AGAAUGCAUAUGUCUACUUGUUCA	Cleavage	1
PotatoMir1005377443_x537		PGSC0003DMT400007611	Gene of unknown function	1	14.367	1	24	473	496	UGAACAAGUAGACACAUGCGUCCU	AGAAUGCAUAUGUCUACUUGUUCA	Cleavage	1
PotatoMir1005377443_x537		PGSC0003DMT400007611	Gene of unknown function	1	14.367	1	24	473	496	UGAACAAGUAGACACAUGCGUCCU	AGAAUGCAUAUGUCUACUUGUUCA	Cleavage	1
PotatoMir1005377443_x537		PGSC0003DMT400071641	UPF0497 membrane protein 16	1.5	14.492	1	24	556	579	UGAACAAGUAGACACAUGCGUCCU	AAGAUGCGUGUGUUUGCUUGUUCA	Cleavage	1
PotatoMir1005377443_x537		PGSC0003DMT400071641	UPF0497 membrane protein 16	1.5	14.492	1	24	556	579	UGAACAAGUAGACACAUGCGUCCU	AAGAUGCGUGUGUUUGCUUGUUCA	Cleavage	1
PotatoMir1005377443_x537		PGSC0003DMT400071641	UPF0497 membrane protein 16	1.5	14.492	1	24	556	579	UGAACAAGUAGACACAUGCGUCCU	AAGAUGCGUGUGUUUGCUUGUUCA	Cleavage	1
PotatoMir1005377443_x537		PGSC0003DMT400071641	UPF0497 membrane protein 16	1.5	14.492	1	24	556	579	UGAACAAGUAGACACAUGCGUCCU	AAGAUGCGUGUGUUUGCUUGUUCA	Cleavage	1
PotatoMir1005377443_x537		PGSC0003DMT400075460	Glycosyltransferase	0.5	15.823	1	24	869	892	UGAACAAGUAGACACAUGCGUCCU	AGGACACAUGUGUCUAUUUGUUCA	Cleavage	1
PotatoMir1005377443_x537		PGSC0003DMT400075460	Glycosyltransferase	0.5	15.823	1	24	869	892	UGAACAAGUAGACACAUGCGUCCU	AGGACACAUGUGUCUAUUUGUUCA	Cleavage	1
PotatoMir1005377443_x537		PGSC0003DMT400075460	Glycosyltransferase	0.5	15.823	1	24	869	892	UGAACAAGUAGACACAUGCGUCCU	AGGACACAUGUGUCUAUUUGUUCA	Cleavage	1
PotatoMir1005377443_x537		PGSC0003DMT400075460	Glycosyltransferase	0.5	15.823	1	24	869	892	UGAACAAGUAGACACAUGCGUCCU	AGGACACAUGUGUCUAUUUGUUCA	Cleavage	1
PotatoMir1005377443_x537		PGSC0003DMT400075461	Glycosyltransferase	0.5	15.823	1	24	1593	1616	UGAACAAGUAGACACAUGCGUCCU	AGGACACAUGUGUCUAUUUGUUCA	Cleavage	1
PotatoMir1005377443_x537		PGSC0003DMT400075461	Glycosyltransferase	0.5	15.823	1	24	1593	1616	UGAACAAGUAGACACAUGCGUCCU	AGGACACAUGUGUCUAUUUGUUCA	Cleavage	1
PotatoMir1005377443_x537		PGSC0003DMT400075461	Glycosyltransferase	0.5	15.823	1	24	1593	1616	UGAACAAGUAGACACAUGCGUCCU	AGGACACAUGUGUCUAUUUGUUCA	Cleavage	1
PotatoMir1005377443_x537		PGSC0003DMT400075461	Glycosyltransferase	0.5	15.823	1	24	1593	1616	UGAACAAGUAGACACAUGCGUCCU	AGGACACAUGUGUCUAUUUGUUCA	Cleavage	1
PotatoMir1005377443_x537		PGSC0003DMT400027030	Kinase	1.5	16.323	1	24	2352	2375	UGAACAAGUAGACACAUGCGUCCU	AGAAUGUGUGUGUCUGUUUGUUCA	Cleavage	1
PotatoMir1005377443_x537		PGSC0003DMT400027030	Kinase	1.5	16.323	1	24	2352	2375	UGAACAAGUAGACACAUGCGUCCU	AGAAUGUGUGUGUCUGUUUGUUCA	Cleavage	1
PotatoMir1005377443_x537		PGSC0003DMT400027030	Kinase	1.5	16.323	1	24	2352	2375	UGAACAAGUAGACACAUGCGUCCU	AGAAUGUGUGUGUCUGUUUGUUCA	Cleavage	1
PotatoMir1005377443_x537		PGSC0003DMT400027030	Kinase	1.5	16.323	1	24	2352	2375	UGAACAAGUAGACACAUGCGUCCU	AGAAUGUGUGUGUCUGUUUGUUCA	Cleavage	1
PotatoMir1005377443_x537		PGSC0003DMT400046344	Cyclic nucleotide-gated ion channel 1	0.5	20.452	1	23	588	610	UGAACAAGUAGACACAUGCGUCC	GGACAUGUGUGUCUACUUGUUCA	Cleavage	1
PotatoMir1005377443_x537		PGSC0003DMT400046344	Cyclic nucleotide-gated ion channel 1	0.5	20.452	1	23	588	610	UGAACAAGUAGACACAUGCGUCC	GGACAUGUGUGUCUACUUGUUCA	Cleavage	1
PotatoMir1005377443_x537		PGSC0003DMT400046344	Cyclic nucleotide-gated ion channel 1	0.5	20.452	1	23	588	610	UGAACAAGUAGACACAUGCGUCC	GGACAUGUGUGUCUACUUGUUCA	Cleavage	1
PotatoMir1005377443_x537		PGSC0003DMT400046344	Cyclic nucleotide-gated ion channel 1	0.5	20.452	1	23	588	610	UGAACAAGUAGACACAUGCGUCC	GGACAUGUGUGUCUACUUGUUCA	Cleavage	1
PotatoMir1005377443_x537		PGSC0003DMT400015015	Conserved gene of unknown function	1.5	21.225	1	24	791	814	UGAACAAGUAGACACAUGCGUCCU	AGGAUGAAUGUGUCUAUUUGUUCU	Cleavage	1
PotatoMir1005377443_x537		PGSC0003DMT400015015	Conserved gene of unknown function	1.5	21.225	1	24	791	814	UGAACAAGUAGACACAUGCGUCCU	AGGAUGAAUGUGUCUAUUUGUUCU	Cleavage	1
PotatoMir1005377443_x537		PGSC0003DMT400015015	Conserved gene of unknown function	1.5	21.225	1	24	791	814	UGAACAAGUAGACACAUGCGUCCU	AGGAUGAAUGUGUCUAUUUGUUCU	Cleavage	1
PotatoMir1005377443_x537		PGSC0003DMT400015015	Conserved gene of unknown function	1.5	21.225	1	24	791	814	UGAACAAGUAGACACAUGCGUCCU	AGGAUGAAUGUGUCUAUUUGUUCU	Cleavage	1
PotatoMir1005377443_x537		PGSC0003DMT400075660	Gene of unknown function	0	21.23	1	24	446	469	UGAACAAGUAGACACAUGCGUCCU	AGUAUUCAUGUGUCUACUUGUUCA	Cleavage	1
PotatoMir1005377443_x537		PGSC0003DMT400075660	Gene of unknown function	0	21.23	1	24	446	469	UGAACAAGUAGACACAUGCGUCCU	AGUAUUCAUGUGUCUACUUGUUCA	Cleavage	1
PotatoMir1005377443_x537		PGSC0003DMT400075660	Gene of unknown function	0	21.23	1	24	446	469	UGAACAAGUAGACACAUGCGUCCU	AGUAUUCAUGUGUCUACUUGUUCA	Cleavage	1
PotatoMir1005377443_x537		PGSC0003DMT400075660	Gene of unknown function	0	21.23	1	24	446	469	UGAACAAGUAGACACAUGCGUCCU	AGUAUUCAUGUGUCUACUUGUUCA	Cleavage	1
PotatoMir1005377443_x537		PGSC0003DMT400047888	Conserved gene of unknown function	0.5	22.364	1	24	2683	2706	UGAACAAGUAGACACAUGCGUCCU	AGGACAUGUGUGUCUACUUGUUCA	Cleavage	1
PotatoMir1005377443_x537		PGSC0003DMT400047888	Conserved gene of unknown function	0.5	22.364	1	24	2683	2706	UGAACAAGUAGACACAUGCGUCCU	AGGACAUGUGUGUCUACUUGUUCA	Cleavage	1
PotatoMir1005377443_x537		PGSC0003DMT400047888	Conserved gene of unknown function	0.5	22.364	1	24	2683	2706	UGAACAAGUAGACACAUGCGUCCU	AGGACAUGUGUGUCUACUUGUUCA	Cleavage	1
PotatoMir1005377443_x537		PGSC0003DMT400047888	Conserved gene of unknown function	0.5	22.364	1	24	2683	2706	UGAACAAGUAGACACAUGCGUCCU	AGGACAUGUGUGUCUACUUGUUCA	Cleavage	1
PotatoMir1005420324_x24		PGSC0003DMT400073303	ATP binding protein	2	16.804	1	19	1802	1820	UGACUUGAGAUUCCUACUU	AAGUAGGAAACUUAAGUUA	Translation	1
PotatoMir1005420324_x24		PGSC0003DMT400060733	Glutamine synthetase	2	18.597	1	18	674	691	UGACUUGAGAUUCCUACU	AGUGGGAAUUUCAAGUUG	Cleavage	1
PotatoMir1005420324_x24		PGSC0003DMT400037457	Glutamine synthetase	2	20.52	1	20	477	496	UGACUUGAGAUUCCUACUUG	CCAGUGGGAAUUUCAAGUUG	Cleavage	1
PotatoMir1005452751_x50		PGSC0003DMT400043501	GNS1/SUR4 membrane family protein	1.5	11.328	1	18	143	160	UGAUAUAAUUGGACUUUG	UGGAGUCCAAUUAUAUUA	Cleavage	1
PotatoMir1005452751_x50		PGSC0003DMT400072584	Short chain alcohol dehydrogenase	2	14.055	1	19	657	675	UGAUAUAAUUGGACUUUGG	UUAAGGUUCGAUUAUAUUA	Cleavage	1
PotatoMir1005452751_x50		PGSC0003DMT400072585	Short chain alcohol dehydrogenase	2	14.055	1	19	960	978	UGAUAUAAUUGGACUUUGG	UUAAGGUUCGAUUAUAUUA	Cleavage	1
PotatoMir1005452751_x50		PGSC0003DMT400049628	ATP binding protein	0.5	14.955	1	17	1302	1318	UGAUAUAAUUGGACUUU	AAAGUUCAAUUAUAUCA	Cleavage	1
PotatoMir1005452751_x50		PGSC0003DMT400024258	Tetratricopeptide-like helical	2	15.718	1	21	1071	1091	UGAUAUAAUUGGACUUUGGCC	GGGUAGAGUUCGAUUAUAUUA	Cleavage	1
PotatoMir1005536707_x462		PGSC0003DMT400055458	Cytochrome B5	2	10.108	1	22	5914	5935	UGGUCGGCAUGACUCCCGAGGU	ACCUCAAGAGUCAUGCCGACCA	Cleavage	1
PotatoMir1005536707_x462		PGSC0003DMT400055458	Cytochrome B5	2	10.108	1	22	5914	5935	UGGUCGGCAUGACUCCCGAGGU	ACCUCAAGAGUCAUGCCGACCA	Cleavage	1
PotatoMir1005536707_x462		PGSC0003DMT400055458	Cytochrome B5	2	10.108	1	22	5914	5935	UGGUCGGCAUGACUCCCGAGGU	ACCUCAAGAGUCAUGCCGACCA	Cleavage	1
PotatoMir1005536707_x462		PGSC0003DMT400055458	Cytochrome B5	2	10.108	1	22	5914	5935	UGGUCGGCAUGACUCCCGAGGU	ACCUCAAGAGUCAUGCCGACCA	Cleavage	1
PotatoMir1005536707_x462		PGSC0003DMT400055458	Cytochrome B5	2	10.108	1	22	5914	5935	UGGUCGGCAUGACUCCCGAGGU	ACCUCAAGAGUCAUGCCGACCA	Cleavage	1
PotatoMir1005536707_x462		PGSC0003DMT400055458	Cytochrome B5	2	10.108	1	22	5914	5935	UGGUCGGCAUGACUCCCGAGGU	ACCUCAAGAGUCAUGCCGACCA	Cleavage	1
PotatoMir1005536707_x462		PGSC0003DMT400055458	Cytochrome B5	2	10.108	1	22	5914	5935	UGGUCGGCAUGACUCCCGAGGU	ACCUCAAGAGUCAUGCCGACCA	Cleavage	1
PotatoMir1005536707_x462		PGSC0003DMT400055415	T-snare	1	13.117	1	22	5056	5077	UGGUCGGCAUGACUCCCGAGGU	AUCUCAGGAGUCAUGCCGACCA	Cleavage	1
PotatoMir1005536707_x462		PGSC0003DMT400055415	T-snare	1	13.117	1	22	5056	5077	UGGUCGGCAUGACUCCCGAGGU	AUCUCAGGAGUCAUGCCGACCA	Cleavage	1
PotatoMir1005536707_x462		PGSC0003DMT400055415	T-snare	1	13.117	1	22	5056	5077	UGGUCGGCAUGACUCCCGAGGU	AUCUCAGGAGUCAUGCCGACCA	Cleavage	1
PotatoMir1005536707_x462		PGSC0003DMT400055415	T-snare	1	13.117	1	22	5056	5077	UGGUCGGCAUGACUCCCGAGGU	AUCUCAGGAGUCAUGCCGACCA	Cleavage	1
PotatoMir1005536707_x462		PGSC0003DMT400055415	T-snare	1	13.117	1	22	5056	5077	UGGUCGGCAUGACUCCCGAGGU	AUCUCAGGAGUCAUGCCGACCA	Cleavage	1
PotatoMir1005536707_x462		PGSC0003DMT400055415	T-snare	1	13.117	1	22	5056	5077	UGGUCGGCAUGACUCCCGAGGU	AUCUCAGGAGUCAUGCCGACCA	Cleavage	1
PotatoMir1005536707_x462		PGSC0003DMT400055415	T-snare	1	13.117	1	22	5056	5077	UGGUCGGCAUGACUCCCGAGGU	AUCUCAGGAGUCAUGCCGACCA	Cleavage	1
PotatoMir1005536707_x462		PGSC0003DMT400055418	T-snare	1	13.117	1	22	4958	4979	UGGUCGGCAUGACUCCCGAGGU	AUCUCAGGAGUCAUGCCGACCA	Cleavage	1
PotatoMir1005536707_x462		PGSC0003DMT400055418	T-snare	1	13.117	1	22	4958	4979	UGGUCGGCAUGACUCCCGAGGU	AUCUCAGGAGUCAUGCCGACCA	Cleavage	1
PotatoMir1005536707_x462		PGSC0003DMT400055418	T-snare	1	13.117	1	22	4958	4979	UGGUCGGCAUGACUCCCGAGGU	AUCUCAGGAGUCAUGCCGACCA	Cleavage	1
PotatoMir1005536707_x462		PGSC0003DMT400055418	T-snare	1	13.117	1	22	4958	4979	UGGUCGGCAUGACUCCCGAGGU	AUCUCAGGAGUCAUGCCGACCA	Cleavage	1
PotatoMir1005536707_x462		PGSC0003DMT400055418	T-snare	1	13.117	1	22	4958	4979	UGGUCGGCAUGACUCCCGAGGU	AUCUCAGGAGUCAUGCCGACCA	Cleavage	1
PotatoMir1005536707_x462		PGSC0003DMT400055418	T-snare	1	13.117	1	22	4958	4979	UGGUCGGCAUGACUCCCGAGGU	AUCUCAGGAGUCAUGCCGACCA	Cleavage	1
PotatoMir1005536707_x462		PGSC0003DMT400055418	T-snare	1	13.117	1	22	4958	4979	UGGUCGGCAUGACUCCCGAGGU	AUCUCAGGAGUCAUGCCGACCA	Cleavage	1
PotatoMir1005536707_x462		PGSC0003DMT400077861	Integrase	0.5	14.881	1	22	2419	2440	UGGUCGGCAUGACUCCCGAGGU	ACCUCGGGAGUCAUGUCGACCA	Cleavage	1
PotatoMir1005536707_x462		PGSC0003DMT400077861	Integrase	0.5	14.881	1	22	2419	2440	UGGUCGGCAUGACUCCCGAGGU	ACCUCGGGAGUCAUGUCGACCA	Cleavage	1
PotatoMir1005536707_x462		PGSC0003DMT400077861	Integrase	0.5	14.881	1	22	2419	2440	UGGUCGGCAUGACUCCCGAGGU	ACCUCGGGAGUCAUGUCGACCA	Cleavage	1
PotatoMir1005536707_x462		PGSC0003DMT400077861	Integrase	0.5	14.881	1	22	2419	2440	UGGUCGGCAUGACUCCCGAGGU	ACCUCGGGAGUCAUGUCGACCA	Cleavage	1
PotatoMir1005536707_x462		PGSC0003DMT400077861	Integrase	0.5	14.881	1	22	2419	2440	UGGUCGGCAUGACUCCCGAGGU	ACCUCGGGAGUCAUGUCGACCA	Cleavage	1
PotatoMir1005536707_x462		PGSC0003DMT400077861	Integrase	0.5	14.881	1	22	2419	2440	UGGUCGGCAUGACUCCCGAGGU	ACCUCGGGAGUCAUGUCGACCA	Cleavage	1
PotatoMir1005536707_x462		PGSC0003DMT400077861	Integrase	0.5	14.881	1	22	2419	2440	UGGUCGGCAUGACUCCCGAGGU	ACCUCGGGAGUCAUGUCGACCA	Cleavage	1
PotatoMir1005536707_x462		PGSC0003DMT400051470	Aldehyde dehydrogenase family 3 member F1	2	18.595	1	22	542	563	UGGUCGGCAUGACUCCCGAGGU	AGUUUGGGAGUUGUGCUGGCCA	Cleavage	1
PotatoMir1005536707_x462		PGSC0003DMT400051470	Aldehyde dehydrogenase family 3 member F1	2	18.595	1	22	542	563	UGGUCGGCAUGACUCCCGAGGU	AGUUUGGGAGUUGUGCUGGCCA	Cleavage	1
PotatoMir1005536707_x462		PGSC0003DMT400051470	Aldehyde dehydrogenase family 3 member F1	2	18.595	1	22	542	563	UGGUCGGCAUGACUCCCGAGGU	AGUUUGGGAGUUGUGCUGGCCA	Cleavage	1
PotatoMir1005536707_x462		PGSC0003DMT400051470	Aldehyde dehydrogenase family 3 member F1	2	18.595	1	22	542	563	UGGUCGGCAUGACUCCCGAGGU	AGUUUGGGAGUUGUGCUGGCCA	Cleavage	1
PotatoMir1005536707_x462		PGSC0003DMT400051470	Aldehyde dehydrogenase family 3 member F1	2	18.595	1	22	542	563	UGGUCGGCAUGACUCCCGAGGU	AGUUUGGGAGUUGUGCUGGCCA	Cleavage	1
PotatoMir1005536707_x462		PGSC0003DMT400051470	Aldehyde dehydrogenase family 3 member F1	2	18.595	1	22	542	563	UGGUCGGCAUGACUCCCGAGGU	AGUUUGGGAGUUGUGCUGGCCA	Cleavage	1
PotatoMir1005536707_x462		PGSC0003DMT400051470	Aldehyde dehydrogenase family 3 member F1	2	18.595	1	22	542	563	UGGUCGGCAUGACUCCCGAGGU	AGUUUGGGAGUUGUGCUGGCCA	Cleavage	1
PotatoMir1005536707_x462		PGSC0003DMT400075153	Gene of unknown function	2	22.296	1	22	91	112	UGGUCGGCAUGACUCCCGAGGU	AUUCCGGGAGACAUGCCGGUCA	Cleavage	1
PotatoMir1005536707_x462		PGSC0003DMT400075153	Gene of unknown function	2	22.296	1	22	91	112	UGGUCGGCAUGACUCCCGAGGU	AUUCCGGGAGACAUGCCGGUCA	Cleavage	1
PotatoMir1005536707_x462		PGSC0003DMT400075153	Gene of unknown function	2	22.296	1	22	91	112	UGGUCGGCAUGACUCCCGAGGU	AUUCCGGGAGACAUGCCGGUCA	Cleavage	1
PotatoMir1005536707_x462		PGSC0003DMT400075153	Gene of unknown function	2	22.296	1	22	91	112	UGGUCGGCAUGACUCCCGAGGU	AUUCCGGGAGACAUGCCGGUCA	Cleavage	1
PotatoMir1005536707_x462		PGSC0003DMT400075153	Gene of unknown function	2	22.296	1	22	91	112	UGGUCGGCAUGACUCCCGAGGU	AUUCCGGGAGACAUGCCGGUCA	Cleavage	1
PotatoMir1005536707_x462		PGSC0003DMT400075153	Gene of unknown function	2	22.296	1	22	91	112	UGGUCGGCAUGACUCCCGAGGU	AUUCCGGGAGACAUGCCGGUCA	Cleavage	1
PotatoMir1005536707_x462		PGSC0003DMT400075153	Gene of unknown function	2	22.296	1	22	91	112	UGGUCGGCAUGACUCCCGAGGU	AUUCCGGGAGACAUGCCGGUCA	Cleavage	1
PotatoMir1005536707_x462		PGSC0003DMT400075154	Gene of unknown function	2	22.296	1	22	91	112	UGGUCGGCAUGACUCCCGAGGU	AUUCCGGGAGACAUGCCGGUCA	Cleavage	1
PotatoMir1005536707_x462		PGSC0003DMT400075154	Gene of unknown function	2	22.296	1	22	91	112	UGGUCGGCAUGACUCCCGAGGU	AUUCCGGGAGACAUGCCGGUCA	Cleavage	1
PotatoMir1005536707_x462		PGSC0003DMT400075154	Gene of unknown function	2	22.296	1	22	91	112	UGGUCGGCAUGACUCCCGAGGU	AUUCCGGGAGACAUGCCGGUCA	Cleavage	1
PotatoMir1005536707_x462		PGSC0003DMT400075154	Gene of unknown function	2	22.296	1	22	91	112	UGGUCGGCAUGACUCCCGAGGU	AUUCCGGGAGACAUGCCGGUCA	Cleavage	1
PotatoMir1005536707_x462		PGSC0003DMT400075154	Gene of unknown function	2	22.296	1	22	91	112	UGGUCGGCAUGACUCCCGAGGU	AUUCCGGGAGACAUGCCGGUCA	Cleavage	1
PotatoMir1005536707_x462		PGSC0003DMT400075154	Gene of unknown function	2	22.296	1	22	91	112	UGGUCGGCAUGACUCCCGAGGU	AUUCCGGGAGACAUGCCGGUCA	Cleavage	1
PotatoMir1005536707_x462		PGSC0003DMT400075154	Gene of unknown function	2	22.296	1	22	91	112	UGGUCGGCAUGACUCCCGAGGU	AUUCCGGGAGACAUGCCGGUCA	Cleavage	1
PotatoMir1005536707_x462		PGSC0003DMT400075155	Gene of unknown function	2	22.296	1	22	91	112	UGGUCGGCAUGACUCCCGAGGU	AUUCCGGGAGACAUGCCGGUCA	Cleavage	1
PotatoMir1005536707_x462		PGSC0003DMT400075155	Gene of unknown function	2	22.296	1	22	91	112	UGGUCGGCAUGACUCCCGAGGU	AUUCCGGGAGACAUGCCGGUCA	Cleavage	1
PotatoMir1005536707_x462		PGSC0003DMT400075155	Gene of unknown function	2	22.296	1	22	91	112	UGGUCGGCAUGACUCCCGAGGU	AUUCCGGGAGACAUGCCGGUCA	Cleavage	1
PotatoMir1005536707_x462		PGSC0003DMT400075155	Gene of unknown function	2	22.296	1	22	91	112	UGGUCGGCAUGACUCCCGAGGU	AUUCCGGGAGACAUGCCGGUCA	Cleavage	1
PotatoMir1005536707_x462		PGSC0003DMT400075155	Gene of unknown function	2	22.296	1	22	91	112	UGGUCGGCAUGACUCCCGAGGU	AUUCCGGGAGACAUGCCGGUCA	Cleavage	1
PotatoMir1005536707_x462		PGSC0003DMT400075155	Gene of unknown function	2	22.296	1	22	91	112	UGGUCGGCAUGACUCCCGAGGU	AUUCCGGGAGACAUGCCGGUCA	Cleavage	1
PotatoMir1005536707_x462		PGSC0003DMT400075155	Gene of unknown function	2	22.296	1	22	91	112	UGGUCGGCAUGACUCCCGAGGU	AUUCCGGGAGACAUGCCGGUCA	Cleavage	1
PotatoMir1005536707_x462		PGSC0003DMT400075156	Gene of unknown function	2	22.296	1	22	91	112	UGGUCGGCAUGACUCCCGAGGU	AUUCCGGGAGACAUGCCGGUCA	Cleavage	1
PotatoMir1005536707_x462		PGSC0003DMT400075156	Gene of unknown function	2	22.296	1	22	91	112	UGGUCGGCAUGACUCCCGAGGU	AUUCCGGGAGACAUGCCGGUCA	Cleavage	1
PotatoMir1005536707_x462		PGSC0003DMT400075156	Gene of unknown function	2	22.296	1	22	91	112	UGGUCGGCAUGACUCCCGAGGU	AUUCCGGGAGACAUGCCGGUCA	Cleavage	1
PotatoMir1005536707_x462		PGSC0003DMT400075156	Gene of unknown function	2	22.296	1	22	91	112	UGGUCGGCAUGACUCCCGAGGU	AUUCCGGGAGACAUGCCGGUCA	Cleavage	1
PotatoMir1005536707_x462		PGSC0003DMT400075156	Gene of unknown function	2	22.296	1	22	91	112	UGGUCGGCAUGACUCCCGAGGU	AUUCCGGGAGACAUGCCGGUCA	Cleavage	1
PotatoMir1005536707_x462		PGSC0003DMT400075156	Gene of unknown function	2	22.296	1	22	91	112	UGGUCGGCAUGACUCCCGAGGU	AUUCCGGGAGACAUGCCGGUCA	Cleavage	1
PotatoMir1005536707_x462		PGSC0003DMT400075156	Gene of unknown function	2	22.296	1	22	91	112	UGGUCGGCAUGACUCCCGAGGU	AUUCCGGGAGACAUGCCGGUCA	Cleavage	1
PotatoMir1005564753_x3830		PGSC0003DMT400062930	Aldehyde dehydrogenase	1.5	13.609	1	17	1	17	UGUCGCAGAUGACUUUC	GAAGGUCAUUUGUGACA	Cleavage	1
PotatoMir1005564753_x3830		PGSC0003DMT400008664	Exostosin	2	14.59	1	17	1364	1380	UGUCGCAGAUGACUUUC	CGAAGUCAUUUGCGACA	Cleavage	1
PotatoMir1005564753_x3830		PGSC0003DMT400008665	Exostosin	2	14.59	1	17	477	493	UGUCGCAGAUGACUUUC	CGAAGUCAUUUGCGACA	Cleavage	1
PotatoMir1005564753_x3830		PGSC0003DMT400005795	Conserved gene of unknown function	0	15.08	1	19	316	334	UGUCGCAGAUGACUUUCGC	GCGAAAGUCAUCUGCGACA	Cleavage	1
PotatoMir1005564753_x3830		PGSC0003DMT400005792	Conserved gene of unknown function	0	15.402	1	19	280	298	UGUCGCAGAUGACUUUCGC	GCGAAAGUCAUCUGCGACA	Cleavage	1
PotatoMir1005564753_x3830		PGSC0003DMT400092954	Gene of unknown function	1	19.155	1	18	731	748	UGUCGCAGAUGACUUUCG	CGGAGGUCAUCUGCGACA	Cleavage	1
PotatoMir1005564753_x3830		PGSC0003DMT400028009	Conserved gene of unknown function	2	20.603	1	20	124	143	UGUCGCAGAUGACUUUCGCC	GGGGAAACUCAUCUGCGACU	Cleavage	1
PotatoMir1005564753_x3830		PGSC0003DMT400028010	Conserved gene of unknown function	2	20.603	1	20	124	143	UGUCGCAGAUGACUUUCGCC	GGGGAAACUCAUCUGCGACU	Cleavage	1
PotatoMir1005564753_x3830		PGSC0003DMT400028011	Conserved gene of unknown function	2	20.603	1	20	124	143	UGUCGCAGAUGACUUUCGCC	GGGGAAACUCAUCUGCGACU	Cleavage	1
PotatoMir1005564753_x3830		PGSC0003DMT400028012	Conserved gene of unknown function	2	20.603	1	20	124	143	UGUCGCAGAUGACUUUCGCC	GGGGAAACUCAUCUGCGACU	Cleavage	1
PotatoMir1005676747_x12		PGSC0003DMT400048533	N(4)-(Beta-n-acetylglucosaminyl)-l-asparaginase	2	12.583	1	22	1553	1574	UUAGACACCUCAACUAAGACUU	AAAUUUAAGUUGAAGUGUCUAA	Translation	1
PotatoMir1005676747_x12		PGSC0003DMT400022485	Conserved gene of unknown function	1.5	13.973	1	23	399	421	UUAGACACCUCAACUAAGACUUG	CUAGGUGUAGUUGGGGUGUCUAA	Cleavage	1
PotatoMir1005676747_x12		PGSC0003DMT400022486	Conserved gene of unknown function	1.5	13.973	1	23	399	421	UUAGACACCUCAACUAAGACUUG	CUAGGUGUAGUUGGGGUGUCUAA	Cleavage	1
PotatoMir1005676747_x12		PGSC0003DMT400025640	Ubiquitin-protein ligase	1	14.698	1	18	1361	1378	UUAGACACCUCAACUAAG	CUCAGUUGAGGUGUCUAA	Cleavage	1
PotatoMir1005676747_x12		PGSC0003DMT400025643	Ubiquitin-protein ligase	1	14.698	1	18	1464	1481	UUAGACACCUCAACUAAG	CUCAGUUGAGGUGUCUAA	Cleavage	1
PotatoMir1005676747_x12		PGSC0003DMT400025644	Ubiquitin-protein ligase	1	14.698	1	18	1288	1305	UUAGACACCUCAACUAAG	CUCAGUUGAGGUGUCUAA	Cleavage	1
PotatoMir1005676747_x12		PGSC0003DMT400011837	GTP binding protein	0.5	15.426	1	21	1330	1350	UUAGACACCUCAACUAAGACU	AGUCUUGGUUGAGGUGUCUAA	Cleavage	1
PotatoMir1005676747_x12		PGSC0003DMT400081389	RelA-SpoT RSH1	1	19.111	1	23	433	455	UUAGACACCUCAACUAAGACUUG	CAAGCCUCAGUUGAGGUGUCUAA	Cleavage	1
PotatoMir1005676747_x12		PGSC0003DMT400081394	RelA-SpoT RSH1	1	19.111	1	23	433	455	UUAGACACCUCAACUAAGACUUG	CAAGCCUCAGUUGAGGUGUCUAA	Cleavage	1
PotatoMir1005676747_x12		PGSC0003DMT400052958	CBL-interacting protein kinase 11	1	24.111	1	17	2207	2223	UUAGACACCUCAACUAA	UUAGUUGAGGUGUCUAU	Cleavage	1
PotatoMir1005676747_x12		PGSC0003DMT400019781	Gene of unknown function	2	24.4	1	22	753	774	UUAGACACCUCAACUAAGACUU	AGUUUUUAGUUGAGGUGUUAAA	Cleavage	1
PotatoMir1005745161_x7		PGSC0003DMT400068528	Conserved gene of unknown function	1.5	16.147	1	19	983	1001	UUCAAAUGAUCGUAACUUU	AAAGUUACAAUUAUUUGAA	Translation	1
PotatoMir1005745161_x7		PGSC0003DMT400057189	NADH:ubiquinone oxidoreductase family protein	1	17.155	1	24	365	388	UUCAAAUGAUCGUAACUUUGGCCU	AGUCAAUAGUUAUGAUCAUUUGGA	Cleavage	1
PotatoMir1005775808_x84		PGSC0003DMT400015703	Membrane protein	1.5	13.828	1	20	550	569	UUCCAAAGCUGCAGAAAUGA	UUAUUUUUGCAACUUUGGAA	Translation	1
PotatoMir1005775808_x84		PGSC0003DMT400080053	Glycosyltransferase	1	15.398	1	20	1379	1398	UUCCAAAGCUGCAGAAAUGA	UAGUUUCUGCAUCUUUGGAA	Translation	1
PotatoMir1005775808_x84		PGSC0003DMT400080056	Glycosyltransferase	1	15.398	1	20	987	1006	UUCCAAAGCUGCAGAAAUGA	UAGUUUCUGCAUCUUUGGAA	Translation	1
PotatoMir1005775808_x84		PGSC0003DMT400047328	Serine-threonine protein kinase, plant-type	2	15.399	1	21	2203	2223	UUCCAAAGCUGCAGAAAUGAG	UUUAUUUCUGCAUUUUUGGGA	Translation	1
PotatoMir1005775808_x84		PGSC0003DMT400057231	Conserved gene of unknown function	1.5	18.012	1	22	146	167	UUCCAAAGCUGCAGAAAUGAGU	GCCUAUAUCUGCAGUUUUGGAA	Cleavage	1
PotatoMir1005775808_x84		PGSC0003DMT400037272	Heterogeneous nuclear ribonucleoprotein 27C	1.5	20.539	1	19	275	293	UUCCAAAGCUGCAGAAAUG	CAUUUUUGAAGCUUUGGAA	Translation	1
PotatoMir1005775808_x84		PGSC0003DMT400045741	BRASSINOSTEROID INSENSITIVE 1-associated receptor kinase 1	1.5	20.554	1	22	367	388	UUCCAAAGCUGCAGAAAUGAGU	GCUGAUGUUUGCAGCUUUGGAA	Cleavage	1
PotatoMir1005821911_x118		PGSC0003DMT400048484	Conserved gene of unknown function	2	10.907	1	18	501	518	UUCGUGAGACAAAAAGAA	UUCUUUUUGUUUUGUGAA	Cleavage	1
PotatoMir1005821911_x118		PGSC0003DMT400057502	Conserved gene of unknown function	2	15.459	1	19	435	453	UUCGUGAGACAAAAAGAAG	CUACUUUUUGUCUCGUGAA	Cleavage	1
PotatoMir1005821911_x118		PGSC0003DMT400002638	DNA polymerase eta	2	18.613	1	21	710	730	UUCGUGAGACAAAAAGAAGCC	GGUUUUUGUUUGUCUUACGAA	Cleavage	1
PotatoMir1005821911_x118		PGSC0003DMT400002639	DNA polymerase eta	2	18.613	1	21	817	837	UUCGUGAGACAAAAAGAAGCC	GGUUUUUGUUUGUCUUACGAA	Cleavage	1
PotatoMir1005907528_x3771		PGSC0003DMT400076216	F-Box protein	1.5	12.637	1	17	306	322	UUGCAACACACCUGAAU	AUUCAGGUGUGUUUCAA	Cleavage	1
PotatoMir1005907528_x3771		PGSC0003DMT400059291	Gene of unknown function	2	15.945	1	19	142	160	UUGCAACACACCUGAAUCG	CGAUUCAAAUGUGUUGCAA	Translation	1
PotatoMir1005907528_x3771		PGSC0003DMT400093159	F-box domain-containing protein	1.5	17.761	1	17	162	178	UUGCAACACACCUGAAU	AUUCAGGUGUGUUUCAA	Cleavage	1
PotatoMir1005907528_x3771		PGSC0003DMT400055734	Galactose oxidase	2	18.213	1	20	80	99	UUGCAACACACCUGAAUCGU	GCGAUUCAAAUGUGUUGCAA	Translation	1
PotatoMir1005907528_x3771		PGSC0003DMT400055732	Galactose oxidase	2	18.251	1	20	656	675	UUGCAACACACCUGAAUCGU	GCGAUUCAAAUGUGUUGCAA	Translation	1
PotatoMir1005907528_x3771		PGSC0003DMT400055733	Galactose oxidase	2	18.399	1	20	763	782	UUGCAACACACCUGAAUCGU	GCGAUUCAAAUGUGUUGCAA	Translation	1
PotatoMir1005907528_x3771		PGSC0003DMT400073459	Conserved gene of unknown function	2	19.079	1	20	489	508	UUGCAACACACCUGAAUCGU	AUGAUUGAGAUGUGUUGCAA	Translation	1
PotatoMir1005907528_x3771		PGSC0003DMT400073460	Conserved gene of unknown function	2	19.079	1	20	729	748	UUGCAACACACCUGAAUCGU	AUGAUUGAGAUGUGUUGCAA	Translation	1
PotatoMir1005907528_x3771		PGSC0003DMT400073461	Conserved gene of unknown function	2	19.079	1	20	737	756	UUGCAACACACCUGAAUCGU	AUGAUUGAGAUGUGUUGCAA	Translation	1
PotatoMir1005907528_x3771		PGSC0003DMT400073462	Conserved gene of unknown function	2	19.079	1	20	734	753	UUGCAACACACCUGAAUCGU	AUGAUUGAGAUGUGUUGCAA	Translation	1
PotatoMir1005907528_x3771		PGSC0003DMT400070026	ATP binding / carbohydrate binding / kinase/ protein kinase/ protein serine/threonine kinase/ protein tyrosine kinase/ sugar binding	2	19.19	1	19	1074	1092	UUGCAACACACCUGAAUCG	UGAUUCAGGUGAGUUGCAC	Cleavage	1
PotatoMir1005931998_x469		PGSC0003DMT400013500	Glucose-6-phosphate/phosphate translocator 2	1	12.233	1	17	391	407	UUGGACUGAAGGGUUCC	GGGACCCUUUAGUCCAA	Cleavage	1
PotatoMir1005931998_x469		PGSC0003DMT400051252	Transcription factor	0.5	12.67	1	20	904	923	UUGGACUGAAGGGUUCCCUU	AGGGGGACCCUUCAGUCCAA	Cleavage	1
PotatoMir1005931998_x469		PGSC0003DMT400051253	Transcription factor	0.5	12.67	1	20	1639	1658	UUGGACUGAAGGGUUCCCUU	AGGGGGACCCUUCAGUCCAA	Cleavage	1
PotatoMir1005931998_x469		PGSC0003DMT400032268	Lanceolate	1.5	13.563	1	21	1884	1904	UUGGACUGAAGGGUUCCCUUC	GAGGGGACCCCUUCAGUCCAG	Cleavage	1
PotatoMir1005931998_x469		PGSC0003DMT400032269	Lanceolate	1.5	13.563	1	21	1884	1904	UUGGACUGAAGGGUUCCCUUC	GAGGGGACCCCUUCAGUCCAG	Cleavage	1
PotatoMir1005931998_x469		PGSC0003DMT400065527	Glucose-6-phosphate/phosphate translocator 2	1	13.606	1	17	266	282	UUGGACUGAAGGGUUCC	GGGACCCUUUAGUCCAA	Cleavage	1
PotatoMir1005931998_x469		PGSC0003DMT400065528	Glucose-6-phosphate/phosphate translocator 2	1	13.606	1	17	265	281	UUGGACUGAAGGGUUCC	GGGACCCUUUAGUCCAA	Cleavage	1
PotatoMir1005931998_x469		PGSC0003DMT400039786	SlTCP3	1.5	13.701	1	21	1286	1306	UUGGACUGAAGGGUUCCCUUC	GAGGGGACCCCUUCAGUCCAG	Cleavage	1
PotatoMir1005931998_x469		PGSC0003DMT400024327	Transcription factor	2	15.739	1	20	336	356	UUGGACUGAA-GGGUUCCCUU	AAGGGAACCCCUUCAGUCCAA	Translation	1
PotatoMir1005931998_x469		PGSC0003DMT400024328	Transcription factor	2	15.739	1	20	1079	1099	UUGGACUGAA-GGGUUCCCUU	AAGGGAACCCCUUCAGUCCAA	Translation	1
PotatoMir1005931998_x469		PGSC0003DMT400024329	Transcription factor	2	15.739	1	20	1079	1099	UUGGACUGAA-GGGUUCCCUU	AAGGGAACCCCUUCAGUCCAA	Translation	1
PotatoMir1005931998_x469		PGSC0003DMT400014421	Amino acid transporter	0	21.272	1	21	1835	1855	UUGGACUGAAGGGUUCCCUUC	GAAGGGAACCCUUCAGUCCAA	Cleavage	1
PotatoMir1005931998_x469		PGSC0003DMT400014422	Amino acid transporter	0	21.272	1	21	2451	2471	UUGGACUGAAGGGUUCCCUUC	GAAGGGAACCCUUCAGUCCAA	Cleavage	1
PotatoMir1005931998_x469		PGSC0003DMT400040941	Gene of unknown function	1	22.071	1	21	1315	1335	UUGGACUGAAGGGUUCCCUUC	GAAGGAAACCCUUCAGUCCAA	Cleavage	1
PotatoMir1005935486_x375		PGSC0003DMT400045848	Minor allergen Alt a	1	8.938	1	19	46	64	UUGGAGGAUUUGAAGAUUU	AAAUCUUCAAAUUCUUCAA	Cleavage	1
PotatoMir1005935486_x375		PGSC0003DMT400045848	Minor allergen Alt a	1	8.938	1	19	46	64	UUGGAGGAUUUGAAGAUUU	AAAUCUUCAAAUUCUUCAA	Cleavage	1
PotatoMir1005935486_x375		PGSC0003DMT400091475	Gene of unknown function	2	13.127	1	24	238	261	UUGGAGGAUUUGAAGAUUUCAACU	AGGUCAAAUCUUCAAGUUUUUCAA	Cleavage	1
PotatoMir1005935486_x375		PGSC0003DMT400091475	Gene of unknown function	2	13.127	1	24	238	261	UUGGAGGAUUUGAAGAUUUCAACU	AGGUCAAAUCUUCAAGUUUUUCAA	Cleavage	1
PotatoMir1005935486_x375		PGSC0003DMT400040924	Conserved gene of unknown function	2	13.512	1	21	1221	1241	UUGGAGGAUUUGAAGAUUUCA	UGAAGUCGUCAAAUCCUUCAA	Cleavage	1
PotatoMir1005935486_x375		PGSC0003DMT400040924	Conserved gene of unknown function	2	13.512	1	21	1221	1241	UUGGAGGAUUUGAAGAUUUCA	UGAAGUCGUCAAAUCCUUCAA	Cleavage	1
PotatoMir1005935486_x375		PGSC0003DMT400096484	Gene of unknown function	1.5	20.176	1	22	85	106	UUGGAGGAUUUGAAGAUUUCAA	UUUGAAUCUUCAAGUUCUUCAA	Cleavage	1
PotatoMir1005935486_x375		PGSC0003DMT400096484	Gene of unknown function	1.5	20.176	1	22	85	106	UUGGAGGAUUUGAAGAUUUCAA	UUUGAAUCUUCAAGUUCUUCAA	Cleavage	1
PotatoMir1005948637_x37		PGSC0003DMT400036722	Gene of unknown function	2	15.084	1	19	2599	2617	UUGGCUUUGGGCCUUUCCU	AGGAAAUCCCCAAAGCCAA	Cleavage	1
PotatoMir1005948637_x37		PGSC0003DMT400012073	Conserved gene of unknown function	1.5	15.444	1	19	320	338	UUGGCUUUGGGCCUUUCCU	AUGAGAGGUCUAAAGCCAA	Cleavage	1
PotatoMir1005948637_x37		PGSC0003DMT400048352	TAGL12 transcription factor	1.5	16.08	1	17	318	334	UUGGCUUUGGGCCUUUC	GAAAGGCUUAAGGCCAA	Cleavage	1
PotatoMir1005948637_x37		PGSC0003DMT400027073	Pentatricopeptide repeat-containing protein	1.5	16.119	1	19	1403	1421	UUGGCUUUGGGCCUUUCCU	AAGGAAGGACCAAAGCCAA	Translation	1
PotatoMir1005948637_x37		PGSC0003DMT400000019	Gene of unknown function	2	16.217	1	17	843	859	UUGGCUUUGGGCCUUUC	AAAAGGCCCAAAGCCAC	Cleavage	1
PotatoMir1005948637_x37		PGSC0003DMT400087211	Zinc finger protein	1.5	17.148	1	17	405	421	UUGGCUUUGGGCCUUUC	GAAAGGCUCAAAGCUGA	Cleavage	1
PotatoMir1005948637_x37		PGSC0003DMT400061157	Serine hydroxymethyltransferase	1	17.228	1	19	1531	1549	UUGGCUUUGGGCCUUUCCU	AGGAAAGGUUCAAAGCCAA	Cleavage	1
PotatoMir1005948637_x37		PGSC0003DMT400041648	2-oxoglutarate/malate translocator	2	17.758	1	18	277	294	UUGGCUUUGGGCCUUUCC	GGAAAGGUGCAAAGCUAA	Translation	1
PotatoMir1005948637_x37		PGSC0003DMT400041649	2-oxoglutarate/malate translocator	2	17.758	1	18	277	294	UUGGCUUUGGGCCUUUCC	GGAAAGGUGCAAAGCUAA	Translation	1
PotatoMir1005948637_x37		PGSC0003DMT400041650	2-oxoglutarate/malate translocator	2	17.758	1	18	277	294	UUGGCUUUGGGCCUUUCC	GGAAAGGUGCAAAGCUAA	Translation	1
PotatoMir1005948637_x37		PGSC0003DMT400041651	2-oxoglutarate/malate translocator	2	17.758	1	18	277	294	UUGGCUUUGGGCCUUUCC	GGAAAGGUGCAAAGCUAA	Translation	1
PotatoMir1005948637_x37		PGSC0003DMT400048410	F-box/LRR-repeat protein 15	2	19.455	1	17	835	851	UUGGCUUUGGGCCUUUC	AAAAGGCCCAAAGUUAA	Cleavage	1
PotatoMir1005948637_x37		PGSC0003DMT400048411	F-box/LRR-repeat protein 15	2	19.455	1	17	835	851	UUGGCUUUGGGCCUUUC	AAAAGGCCCAAAGUUAA	Cleavage	1
PotatoMir1005948637_x37		PGSC0003DMT400058292	Ubiquitin-protein ligase	1.5	21.722	1	17	2178	2194	UUGGCUUUGGGCCUUUC	AAAAGGCCCGAAGCCAA	Cleavage	1
PotatoMir1005948637_x37		PGSC0003DMT400042167	Transcription factor TCP7	0.5	24.855	1	19	2736	2754	UUGGCUUUGGGCCUUUCCU	AUGAAAGGCUCAAAGCCAA	Cleavage	1
PotatoMir1005948637_x37		PGSC0003DMT400042168	Transcription factor TCP7	0.5	24.855	1	19	3147	3165	UUGGCUUUGGGCCUUUCCU	AUGAAAGGCUCAAAGCCAA	Cleavage	1
PotatoMir1005956957_x6		PGSC0003DMT400076103	Transcription factor	1.5	7.036	1	22	547	568	UUGGGUUGGUUUGGUCUCGGGU	ACACUAGAUCAAAUCAAUCCAA	Cleavage	1
PotatoMir1005956957_x6		PGSC0003DMT400006966	Fatty acyl-CoA reductase 2	0.5	21.33	1	23	1712	1734	UUGGGUUGGUUUGGUCUCGGGUU	AACCCGAGACCAAACCAACCCGA	Cleavage	1
PotatoMir1005956957_x6		PGSC0003DMT400006967	Fatty acyl-CoA reductase 2	0.5	21.33	1	23	1405	1427	UUGGGUUGGUUUGGUCUCGGGUU	AACCCGAGACCAAACCAACCCGA	Cleavage	1
PotatoMir1005956957_x6		PGSC0003DMT400007227	Conserved gene of unknown function	2	22.613	1	23	2059	2081	UUGGGUUGGUUUGGUCUCGGGUU	ACUCUGAGGUCAAACAAACCCAA	Cleavage	1
PotatoMir1005956957_x6		PGSC0003DMT400007228	Conserved gene of unknown function	2	22.613	1	23	1473	1495	UUGGGUUGGUUUGGUCUCGGGUU	ACUCUGAGGUCAAACAAACCCAA	Cleavage	1
PotatoMir1005956957_x6		PGSC0003DMT400007229	Conserved gene of unknown function	2	22.613	1	23	1670	1692	UUGGGUUGGUUUGGUCUCGGGUU	ACUCUGAGGUCAAACAAACCCAA	Cleavage	1
PotatoMir1006005967_x91		PGSC0003DMT400092742	Conserved gene of unknown function	1	11.213	1	19	44	62	UUUAAAUGAGAAUUUUGGA	UUCAAAGUUCUCAUUUGAA	Cleavage	1
PotatoMir1006005967_x91		PGSC0003DMT400059782	Zinc finger protein	2	15.061	1	24	2318	2341	UUUAAAUGAGAAUUUUGGACUAUU	AGUAGUACAAAAUUUGUAUUUAAA	Translation	1
PotatoMir1006005967_x91		PGSC0003DMT400081279	MLO 6	2	20.999	1	24	1222	1245	UUUAAAUGAGAAUUUUGGACUAUU	AGUGGUCCAAAAUUAUCAUUUAGG	Translation	1
PotatoMir1006031670_x9		PGSC0003DMT400043884	Gene of unknown function	0.5	4.734	1	24	27	50	UUUAGAGUUUAAGGUUUAGAGUUU	AAACACUAAACCUUGAACUCUAAA	Cleavage	1
PotatoMir1006031670_x9		PGSC0003DMT400043884	Gene of unknown function	0.5	4.734	1	24	27	50	UUUAGAGUUUAAGGUUUAGAGUUU	AAACACUAAACCUUGAACUCUAAA	Cleavage	1
PotatoMir1006031670_x9		PGSC0003DMT400043884	Gene of unknown function	0.5	4.734	1	24	27	50	UUUAGAGUUUAAGGUUUAGAGUUU	AAACACUAAACCUUGAACUCUAAA	Cleavage	1
PotatoMir1006031670_x9		PGSC0003DMT400025179	Conserved gene of unknown function	2	13.776	1	24	69	93	UUUAGAGUUUAAGGUUUA-GAGUUU	AAAUUCGUAAAUUUUAAAUUCUGAA	Cleavage	1
PotatoMir1006031670_x9		PGSC0003DMT400025179	Conserved gene of unknown function	2	13.776	1	24	69	93	UUUAGAGUUUAAGGUUUA-GAGUUU	AAAUUCGUAAAUUUUAAAUUCUGAA	Cleavage	1
PotatoMir1006031670_x9		PGSC0003DMT400025179	Conserved gene of unknown function	2	13.776	1	24	69	93	UUUAGAGUUUAAGGUUUA-GAGUUU	AAAUUCGUAAAUUUUAAAUUCUGAA	Cleavage	1
PotatoMir1006055542_x5		PGSC0003DMT400004014	GPI mannosyltransferase 1	1.5	8.726	1	20	2	21	UUUCAAAAGGUUGUGACUUU	AAGGUCACAACUCUUUGAAA	Cleavage	1
PotatoMir1006055542_x5		PGSC0003DMT400004014	GPI mannosyltransferase 1	1.5	8.726	1	20	2	21	UUUCAAAAGGUUGUGACUUU	AAGGUCACAACUCUUUGAAA	Cleavage	1
PotatoMir1006055542_x5		PGSC0003DMT400049446	DELLA protein GAI	1.5	11.353	1	20	1316	1335	UUUCAAAAGGUUGUGACUUU	AAGGGCACAAUCUUUUGAAA	Cleavage	1
PotatoMir1006055542_x5		PGSC0003DMT400049446	DELLA protein GAI	1.5	11.353	1	20	1316	1335	UUUCAAAAGGUUGUGACUUU	AAGGGCACAAUCUUUUGAAA	Cleavage	1
PotatoMir1006055542_x5		PGSC0003DMT400042541	Transcription factor	1.5	14.442	1	19	654	672	UUUCAAAAGGUUGUGACUU	AAGUCAUAACCUUUUGAAU	Cleavage	1
PotatoMir1006055542_x5		PGSC0003DMT400042541	Transcription factor	1.5	14.442	1	19	654	672	UUUCAAAAGGUUGUGACUU	AAGUCAUAACCUUUUGAAU	Cleavage	1
PotatoMir1006055542_x5		PGSC0003DMT400039210	KDEL-tailed cysteine endopeptidase	1.5	14.555	1	20	2849	2868	UUUCAAAAGGUUGUGACUUU	AAUGUUAUAACUUUUUGAAA	Cleavage	1
PotatoMir1006055542_x5		PGSC0003DMT400039210	KDEL-tailed cysteine endopeptidase	1.5	14.555	1	20	2849	2868	UUUCAAAAGGUUGUGACUUU	AAUGUUAUAACUUUUUGAAA	Cleavage	1
PotatoMir1006055542_x5		PGSC0003DMT400003782	C2 domain-containing protein	2	15.964	1	19	1746	1764	UUUCAAAAGGUUGUGACUU	AGGUCAUAAUUUUUUGAAG	Cleavage	1
PotatoMir1006055542_x5		PGSC0003DMT400003782	C2 domain-containing protein	2	15.964	1	19	1746	1764	UUUCAAAAGGUUGUGACUU	AGGUCAUAAUUUUUUGAAG	Cleavage	1
PotatoMir1006055542_x5		PGSC0003DMT400069756	Binding protein	2	16.409	1	19	171	189	UUUCAAAAGGUUGUGACUU	AGGUCACAAUAUUUUGAGA	Translation	1
PotatoMir1006055542_x5		PGSC0003DMT400069756	Binding protein	2	16.409	1	19	171	189	UUUCAAAAGGUUGUGACUU	AGGUCACAAUAUUUUGAGA	Translation	1
PotatoMir1006055542_x5		PGSC0003DMT400030277	BRASSINOSTEROID INSENSITIVE 1	2	17.911	1	18	701	718	UUUCAAAAGGUUGUGACU	AGUUACAGCUUUUUGAGA	Cleavage	1
PotatoMir1006055542_x5		PGSC0003DMT400030277	BRASSINOSTEROID INSENSITIVE 1	2	17.911	1	18	701	718	UUUCAAAAGGUUGUGACU	AGUUACAGCUUUUUGAGA	Cleavage	1
PotatoMir1006055542_x5		PGSC0003DMT400030278	BRASSINOSTEROID INSENSITIVE 1	2	17.911	1	18	1491	1508	UUUCAAAAGGUUGUGACU	AGUUACAGCUUUUUGAGA	Cleavage	1
PotatoMir1006055542_x5		PGSC0003DMT400030278	BRASSINOSTEROID INSENSITIVE 1	2	17.911	1	18	1491	1508	UUUCAAAAGGUUGUGACU	AGUUACAGCUUUUUGAGA	Cleavage	1
PotatoMir1006058332_x10		PGSC0003DMT400077054	Cytochrome P450	1	11.305	1	24	1591	1614	UUUCAACUUUGAGUGUGCACAAGU	AUUUGUAUACACUCAAAGUUGAAG	Cleavage	1
PotatoMir1006058332_x10		PGSC0003DMT400077055	Cytochrome P450	1	11.305	1	24	1880	1903	UUUCAACUUUGAGUGUGCACAAGU	AUUUGUAUACACUCAAAGUUGAAG	Cleavage	1
PotatoMir1006058332_x10		PGSC0003DMT400075918	Serine/threonine-protein kinase PBS1	2	13.412	1	24	2672	2695	UUUCAACUUUGAGUGUGCACAAGU	ACUUGUGCACACACAAAGUUGGAG	Cleavage	1
PotatoMir1006058332_x10		PGSC0003DMT400075919	Serine/threonine-protein kinase PBS1	2	13.412	1	24	3100	3123	UUUCAACUUUGAGUGUGCACAAGU	ACUUGUGCACACACAAAGUUGGAG	Cleavage	1
PotatoMir1006058332_x10		PGSC0003DMT400075920	Serine/threonine-protein kinase PBS1	2	13.412	1	24	1753	1776	UUUCAACUUUGAGUGUGCACAAGU	ACUUGUGCACACACAAAGUUGGAG	Cleavage	1
PotatoMir1006058332_x10		PGSC0003DMT400007434	Sn-1 protein	2	14.596	1	24	708	731	UUUCAACUUUGAGUGUGCACAAGU	ACUUAUGUACAUUCAAAGUUGGAG	Cleavage	1
PotatoMir1006058332_x10		PGSC0003DMT400020064	Sn-1 protein	2	15.063	1	24	656	679	UUUCAACUUUGAGUGUGCACAAGU	ACUUAUGUACAUUCAAAGUUGGAG	Cleavage	1
PotatoMir1006058332_x10		PGSC0003DMT400051426	Ankyrin repeat-containing protein	0.5	15.552	1	24	2670	2693	UUUCAACUUUGAGUGUGCACAAGU	GCUUGUGCACACUCAAAGUUGGAA	Cleavage	1
PotatoMir1006058332_x10		PGSC0003DMT400058441	Phytochromobilin synthase	2	16.19	1	24	1473	1496	UUUCAACUUUGAGUGUGCACAAGU	ACUUGUGCACACCCAAAGUUGGAG	Cleavage	1
PotatoMir1006058332_x10		PGSC0003DMT400040357	F-box domain containing protein	2	17.447	1	24	1481	1504	UUUCAACUUUGAGUGUGCACAAGU	ACUUAUGCAUAUUCAAAGUUGGAG	Cleavage	1
PotatoMir1006058332_x10		PGSC0003DMT400044986	Cdk10/11	1	21.736	1	24	1691	1714	UUUCAACUUUGAGUGUGCACAAGU	AUUUGUGCACACUCAAAGUUGGAG	Cleavage	1
PotatoMir1006058332_x10		PGSC0003DMT400044987	Cdk10/11	1	21.736	1	24	1691	1714	UUUCAACUUUGAGUGUGCACAAGU	AUUUGUGCACACUCAAAGUUGGAG	Cleavage	1
PotatoMir1006058332_x10		PGSC0003DMT400044988	Cdk10/11	1	21.736	1	24	1691	1714	UUUCAACUUUGAGUGUGCACAAGU	AUUUGUGCACACUCAAAGUUGGAG	Cleavage	1
PotatoMir1006058332_x10		PGSC0003DMT400044989	Cdk10/11	1	21.736	1	24	1691	1714	UUUCAACUUUGAGUGUGCACAAGU	AUUUGUGCACACUCAAAGUUGGAG	Cleavage	1
PotatoMir1006083449_x60		PGSC0003DMT400064590	F-box family protein	1.5	11.608	1	21	430	450	UUUCCUAUCUGAACUAUCACC	GGUUAUAGUUUUGAUAGGAAA	Translation	1
PotatoMir1006083449_x60		PGSC0003DMT400004833	Translin family protein	1.5	13.611	1	21	783	803	UUUCCUAUCUGAACUAUCACC	GAUGAUAGUUCAGAUAUGAAA	Cleavage	1
PotatoMir1006083449_x60		PGSC0003DMT400004835	Translin family protein	1.5	13.611	1	21	694	714	UUUCCUAUCUGAACUAUCACC	GAUGAUAGUUCAGAUAUGAAA	Cleavage	1
PotatoMir1006083449_x60		PGSC0003DMT400004836	Translin family protein	1.5	13.611	1	21	694	714	UUUCCUAUCUGAACUAUCACC	GAUGAUAGUUCAGAUAUGAAA	Cleavage	1
PotatoMir1006083449_x60		PGSC0003DMT400046566	Conserved gene of unknown function	2	14.854	1	20	762	781	UUUCCUAUCUGAACUAUCAC	GUGAUAGUUCAGGUAGGAUA	Cleavage	1
PotatoMir1006083449_x60		PGSC0003DMT400034465	Ubiquitin-protein ligase	1.5	15.548	1	19	465	483	UUUCCUAUCUGAACUAUCA	UGAUCGUUCAGGUAGGAAA	Cleavage	1
PotatoMir1006083449_x60		PGSC0003DMT400034466	Ubiquitin-protein ligase	1.5	15.548	1	19	465	483	UUUCCUAUCUGAACUAUCA	UGAUCGUUCAGGUAGGAAA	Cleavage	1
PotatoMir1006083449_x60		PGSC0003DMT400034467	Ubiquitin-protein ligase	1.5	15.548	1	19	465	483	UUUCCUAUCUGAACUAUCA	UGAUCGUUCAGGUAGGAAA	Cleavage	1
PotatoMir1006083449_x60		PGSC0003DMT400073550	Phosphoglycerate/bisphosphoglycerate mutase	1.5	20.7	1	21	717	737	UUUCCUAUCUGAACUAUCACC	GGUGAUAGUUCAAAUGGGAAA	Translation	1
PotatoMir1006083449_x60		PGSC0003DMT400043440	F-box family protein	1	21.006	1	21	3213	3233	UUUCCUAUCUGAACUAUCACC	GGUGAUAGUUUAGGUAGGAAA	Cleavage	1
PotatoMir1006083449_x60		PGSC0003DMT400043441	F-box family protein	1	21.006	1	21	1139	1159	UUUCCUAUCUGAACUAUCACC	GGUGAUAGUUUAGGUAGGAAA	Cleavage	1
PotatoMir1006083449_x60		PGSC0003DMT400043442	F-box family protein	1	21.006	1	21	1351	1371	UUUCCUAUCUGAACUAUCACC	GGUGAUAGUUUAGGUAGGAAA	Cleavage	1
PotatoMir1006083449_x60		PGSC0003DMT400073545	Phosphoglycerate/bisphosphoglycerate mutase family protein	1.5	21.59	1	21	683	703	UUUCCUAUCUGAACUAUCACC	GGUGAUAGUUCAAAUGGGAAA	Translation	1
PotatoMir1006083449_x60		PGSC0003DMT400030428	Chalcone isomerase	1.5	23.522	1	19	194	212	UUUCCUAUCUGAACUAUCA	UGAUAGUUCAGAUAGAAAA	Cleavage	1
PotatoMir1006122626_x346		PGSC0003DMT400064404	Avr9/Cf-9 rapidly elicited protein 20	1.5	16.03	1	24	2625	2648	UUUGACAAUGCACAUCUAGACACU	ACUGUCUAGAUGUGCAUAGUCAAA	Cleavage	1
PotatoMir1006122626_x346		PGSC0003DMT400030398	Amino acid transporter	2	16.037	1	24	1138	1161	UUUGACAAUGCACAUCUAGACACU	AGUGUCUAGACGUGCAAUGUCAAA	Cleavage	1
PotatoMir1006122626_x346		PGSC0003DMT400030400	Amino acid transporter	2	16.037	1	24	1041	1064	UUUGACAAUGCACAUCUAGACACU	AGUGUCUAGACGUGCAAUGUCAAA	Cleavage	1
PotatoMir1006122626_x346		PGSC0003DMT400030401	Amino acid transporter	2	16.037	1	24	1041	1064	UUUGACAAUGCACAUCUAGACACU	AGUGUCUAGACGUGCAAUGUCAAA	Cleavage	1
PotatoMir1006122626_x346		PGSC0003DMT400055751	Mitogen-activated protein kinase 4	1.5	17.967	1	24	3496	3519	UUUGACAAUGCACAUCUAGACACU	AGUGUCUAGAUGUGCAUUCUCAAA	Cleavage	1
PotatoMir1006122626_x346		PGSC0003DMT400020450	Actin binding protein	1.5	19.342	1	24	763	786	UUUGACAAUGCACAUCUAGACACU	GGUGUCUAGAUGUGCAUAGUCAAA	Cleavage	1
PotatoMir1006122626_x346		PGSC0003DMT400016455	Ankyrin repeat family protein	1.5	24.069	1	24	750	773	UUUGACAAUGCACAUCUAGACACU	GGUGUCUAGAUGUGCAUUUUCAAA	Cleavage	1
PotatoMir1006122626_x346		PGSC0003DMT400001233	Zinc finger protein	0.5	24.271	1	20	1276	1295	UUUGACAAUGCACAUCUAGA	UUUAGAUGUGUAUUGUCAAA	Cleavage	1
PotatoMir1006130958_x67		PGSC0003DMT400064587	PRF	0.5	11.173	1	24	5859	5882	UUUGAGUAUGCACAAGUAGACACU	AAUGUCUACUUGUGUAUACUCAAA	Cleavage	1
PotatoMir1006130958_x67		PGSC0003DMT400064588	PRF	0.5	11.173	1	24	5417	5440	UUUGAGUAUGCACAAGUAGACACU	AAUGUCUACUUGUGUAUACUCAAA	Cleavage	1
PotatoMir1006130958_x67		PGSC0003DMT400064589	PRF	0.5	11.173	1	24	5673	5696	UUUGAGUAUGCACAAGUAGACACU	AAUGUCUACUUGUGUAUACUCAAA	Cleavage	1
PotatoMir1006130958_x67		PGSC0003DMT400053112	Alpha amylase	1	12.353	1	24	1421	1444	UUUGAGUAUGCACAAGUAGACACU	AGUGUUUACUUGUGCACACUCAAA	Cleavage	1
PotatoMir1006130958_x67		PGSC0003DMT400053108	Alpha amylase	1	12.419	1	24	755	778	UUUGAGUAUGCACAAGUAGACACU	AGUGUUUACUUGUGCACACUCAAA	Cleavage	1
PotatoMir1006130958_x67		PGSC0003DMT400053109	Alpha amylase	1	12.419	1	24	2075	2098	UUUGAGUAUGCACAAGUAGACACU	AGUGUUUACUUGUGCACACUCAAA	Cleavage	1
PotatoMir1006130958_x67		PGSC0003DMT400053110	Alpha amylase	1	12.419	1	24	1549	1572	UUUGAGUAUGCACAAGUAGACACU	AGUGUUUACUUGUGCACACUCAAA	Cleavage	1
PotatoMir1006130958_x67		PGSC0003DMT400072124	Coatomer	2	12.522	1	24	2495	2518	UUUGAGUAUGCACAAGUAGACACU	AGUGUUUAUUUGUGCAUAUUUGAA	Cleavage	1
PotatoMir1006130958_x67		PGSC0003DMT400072125	Coatomer	2	12.522	1	24	2637	2660	UUUGAGUAUGCACAAGUAGACACU	AGUGUUUAUUUGUGCAUAUUUGAA	Cleavage	1
PotatoMir1006130958_x67		PGSC0003DMT400031939	Transcription factor	2	15.133	1	24	1840	1863	UUUGAGUAUGCACAAGUAGACACU	AGUGUUUACUUCUGCAAACUCAAA	Cleavage	1
PotatoMir1006130958_x67		PGSC0003DMT400040357	F-box domain containing protein	1.5	16.895	1	24	1474	1497	UUUGAGUAUGCACAAGUAGACACU	AGUGCCUACUUAUGCAUAUUCAAA	Cleavage	1
PotatoMir1006130958_x67		PGSC0003DMT400017259	Cyclic nucleotide-gated ion channel 15	2	18.757	1	24	2409	2432	UUUGAGUAUGCACAAGUAGACACU	AGUGUCUACUUGUGUAUACCCAAA	Cleavage	1
PotatoMir1006130958_x67		PGSC0003DMT400075256	Ankyrin repeat-containing protein	2	20.252	1	24	3038	3061	UUUGAGUAUGCACAAGUAGACACU	GGUGUCUAGAUGUGCAUACUCAAA	Cleavage	1
PotatoMir1006130958_x67		PGSC0003DMT400075257	Ankyrin repeat-containing protein	2	20.252	1	24	4027	4050	UUUGAGUAUGCACAAGUAGACACU	GGUGUCUAGAUGUGCAUACUCAAA	Cleavage	1
PotatoMir1006130958_x67		PGSC0003DMT400044986	Cdk10/11	1.5	24.452	1	24	1684	1707	UUUGAGUAUGCACAAGUAGACACU	AGUGCCUAUUUGUGCACACUCAAA	Cleavage	1
PotatoMir1006130958_x67		PGSC0003DMT400044987	Cdk10/11	1.5	24.452	1	24	1684	1707	UUUGAGUAUGCACAAGUAGACACU	AGUGCCUAUUUGUGCACACUCAAA	Cleavage	1
PotatoMir1006130958_x67		PGSC0003DMT400044988	Cdk10/11	1.5	24.452	1	24	1684	1707	UUUGAGUAUGCACAAGUAGACACU	AGUGCCUAUUUGUGCACACUCAAA	Cleavage	1
PotatoMir1006130958_x67		PGSC0003DMT400044989	Cdk10/11	1.5	24.452	1	24	1684	1707	UUUGAGUAUGCACAAGUAGACACU	AGUGCCUAUUUGUGCACACUCAAA	Cleavage	1
PotatoMir1006151702_x13		PGSC0003DMT400073848	SAP1 protein	2	5.745	1	19	152	170	UUUGGCACAAUUUCAUUGG	CCAAUGGAAUUGUACCAAA	Cleavage	1
PotatoMir1006151702_x13		PGSC0003DMT400080484	CBL-interacting serine/threonine-protein kinase	2	11.165	1	21	1666	1686	UUUGGCACAAUUUCAUUGGCA	UGCGAAUGAAAUUGUUUCAAA	Cleavage	1
PotatoMir1006151702_x13		PGSC0003DMT400065447	Phosphofructokinase	1	13.213	1	23	1786	1808	UUUGGCACAAUUUCAUUGGCAAC	GUAUCUAGUGAAGUUGUGCCAAA	Cleavage	1
PotatoMir1006151702_x13		PGSC0003DMT400065449	Phosphofructokinase	1	13.213	1	23	1984	2006	UUUGGCACAAUUUCAUUGGCAAC	GUAUCUAGUGAAGUUGUGCCAAA	Cleavage	1
PotatoMir1006151702_x13		PGSC0003DMT400065450	Phosphofructokinase	1	13.213	1	23	2721	2743	UUUGGCACAAUUUCAUUGGCAAC	GUAUCUAGUGAAGUUGUGCCAAA	Cleavage	1
PotatoMir1006151702_x13		PGSC0003DMT400065452	Phosphofructokinase	1	13.213	1	23	1422	1444	UUUGGCACAAUUUCAUUGGCAAC	GUAUCUAGUGAAGUUGUGCCAAA	Cleavage	1
PotatoMir1006156686_x24		PGSC0003DMT400003883	Conserved gene of unknown function	1	7.102	1	24	1688	1711	UUUGGGUGUGCACAAGUAGAUACU	AUUAUCUACUUGUACACACCCAAA	Translation	1
PotatoMir1006156686_x24		PGSC0003DMT400003884	Conserved gene of unknown function	1	7.102	1	24	1511	1534	UUUGGGUGUGCACAAGUAGAUACU	AUUAUCUACUUGUACACACCCAAA	Translation	1
PotatoMir1006156686_x24		PGSC0003DMT400018687	Root phototropism protein	2	10.017	1	24	2052	2075	UUUGGGUGUGCACAAGUAGAUACU	AGUAUUUACUUAUGCACAUCUAAA	Cleavage	1
PotatoMir1006156686_x24		PGSC0003DMT400018688	Root phototropism protein	2	10.017	1	24	2187	2210	UUUGGGUGUGCACAAGUAGAUACU	AGUAUUUACUUAUGCACAUCUAAA	Cleavage	1
PotatoMir1006156686_x24		PGSC0003DMT400018689	Root phototropism protein	2	10.017	1	24	2175	2198	UUUGGGUGUGCACAAGUAGAUACU	AGUAUUUACUUAUGCACAUCUAAA	Cleavage	1
PotatoMir1006156686_x24		PGSC0003DMT400053112	Alpha amylase	0.5	12.353	1	24	1421	1444	UUUGGGUGUGCACAAGUAGAUACU	AGUGUUUACUUGUGCACACUCAAA	Cleavage	1
PotatoMir1006156686_x24		PGSC0003DMT400053108	Alpha amylase	0.5	12.419	1	24	755	778	UUUGGGUGUGCACAAGUAGAUACU	AGUGUUUACUUGUGCACACUCAAA	Cleavage	1
PotatoMir1006156686_x24		PGSC0003DMT400053109	Alpha amylase	0.5	12.419	1	24	2075	2098	UUUGGGUGUGCACAAGUAGAUACU	AGUGUUUACUUGUGCACACUCAAA	Cleavage	1
PotatoMir1006156686_x24		PGSC0003DMT400053110	Alpha amylase	0.5	12.419	1	24	1549	1572	UUUGGGUGUGCACAAGUAGAUACU	AGUGUUUACUUGUGCACACUCAAA	Cleavage	1
PotatoMir1006156686_x24		PGSC0003DMT400075918	Serine/threonine-protein kinase PBS1	1.5	14.371	1	24	2665	2688	UUUGGGUGUGCACAAGUAGAUACU	AGUGUUUACUUGUGCACACACAAA	Cleavage	1
PotatoMir1006156686_x24		PGSC0003DMT400075919	Serine/threonine-protein kinase PBS1	1.5	14.371	1	24	3093	3116	UUUGGGUGUGCACAAGUAGAUACU	AGUGUUUACUUGUGCACACACAAA	Cleavage	1
PotatoMir1006156686_x24		PGSC0003DMT400075920	Serine/threonine-protein kinase PBS1	1.5	14.371	1	24	1746	1769	UUUGGGUGUGCACAAGUAGAUACU	AGUGUUUACUUGUGCACACACAAA	Cleavage	1
PotatoMir1006156686_x24		PGSC0003DMT400046413	Conserved gene of unknown function	2	14.807	1	24	2096	2119	UUUGGGUGUGCACAAGUAGAUACU	AGUGUCUACUUGUGCACAACUAAA	Cleavage	1
PotatoMir1006156686_x24		PGSC0003DMT400074794	LATD/NIP	0.5	15.578	1	24	1283	1306	UUUGGGUGUGCACAAGUAGAUACU	AGUGUCUACUUGUGCACAUCCAAA	Cleavage	1
PotatoMir1006156686_x24		PGSC0003DMT400058441	Phytochromobilin synthase	0	15.873	1	24	1466	1489	UUUGGGUGUGCACAAGUAGAUACU	AGUGUCUACUUGUGCACACCCAAA	Cleavage	1
PotatoMir1006156686_x24		PGSC0003DMT400018732	Conserved gene of unknown function	1.5	16.002	1	24	799	822	UUUGGGUGUGCACAAGUAGAUACU	AGUGUCUAUUUGUGUACAUCCAAA	Cleavage	1
PotatoMir1006156686_x24		PGSC0003DMT400018733	Conserved gene of unknown function	1.5	16.002	1	24	877	900	UUUGGGUGUGCACAAGUAGAUACU	AGUGUCUAUUUGUGUACAUCCAAA	Cleavage	1
PotatoMir1006156686_x24		PGSC0003DMT400002779	Fatty acid hydroperoxide lyase	1.5	16.704	1	24	2154	2177	UUUGGGUGUGCACAAGUAGAUACU	AGUAUCUACUUAUGCACAUCCAAA	Cleavage	1
PotatoMir1006156686_x24		PGSC0003DMT400027283	Conserved gene of unknown function	0.5	17.498	1	24	1191	1214	UUUGGGUGUGCACAAGUAGAUACU	AGUGUCUGCUUGUGCACACCCAAA	Cleavage	1
PotatoMir1006156686_x24		PGSC0003DMT400007611	Gene of unknown function	0.5	17.52	1	24	513	536	UUUGGGUGUGCACAAGUAGAUACU	AGUAGCUACUUGUGCACAUCCAAA	Cleavage	1
PotatoMir1006156686_x24		PGSC0003DMT400010887	Thaumatin	1.5	17.674	1	24	876	899	UUUGGGUGUGCACAAGUAGAUACU	AGUGUCUGAUUGUGCACACCCAAA	Cleavage	1
PotatoMir1006156686_x24		PGSC0003DMT400017259	Cyclic nucleotide-gated ion channel 15	1	18.757	1	24	2409	2432	UUUGGGUGUGCACAAGUAGAUACU	AGUGUCUACUUGUGUAUACCCAAA	Cleavage	1
PotatoMir1006156686_x24		PGSC0003DMT400053350	ADP-ribosylation factor	0.5	23.455	1	24	2598	2621	UUUGGGUGUGCACAAGUAGAUACU	AGUAUCUACUUGUGCACAUCCAAA	Cleavage	1
PotatoMir1006156686_x24		PGSC0003DMT400044986	Cdk10/11	1	24.452	1	24	1684	1707	UUUGGGUGUGCACAAGUAGAUACU	AGUGCCUAUUUGUGCACACUCAAA	Cleavage	1
PotatoMir1006156686_x24		PGSC0003DMT400044988	Cdk10/11	1	24.452	1	24	1684	1707	UUUGGGUGUGCACAAGUAGAUACU	AGUGCCUAUUUGUGCACACUCAAA	Cleavage	1
PotatoMir1006225982_x6		PGSC0003DMT400002639	DNA polymerase eta	1	17.945	1	24	310	333	UUUUGGAGAAUCCGACACGCACCC	GGGUGCGUGUCAGAUUCUCCAAAA	Cleavage	1
PotatoMir1006225982_x6		PGSC0003DMT400002639	DNA polymerase eta	1	17.945	1	24	310	333	UUUUGGAGAAUCCGACACGCACCC	GGGUGCGUGUCAGAUUCUCCAAAA	Cleavage	1
PotatoMir1006225982_x6		PGSC0003DMT400002639	DNA polymerase eta	1	17.945	1	24	310	333	UUUUGGAGAAUCCGACACGCACCC	GGGUGCGUGUCAGAUUCUCCAAAA	Cleavage	1
PotatoMir1006225982_x6		PGSC0003DMT400002639	DNA polymerase eta	1	17.945	1	24	310	333	UUUUGGAGAAUCCGACACGCACCC	GGGUGCGUGUCAGAUUCUCCAAAA	Cleavage	1
PotatoMir1006225982_x6		PGSC0003DMT400002639	DNA polymerase eta	1	17.945	1	24	310	333	UUUUGGAGAAUCCGACACGCACCC	GGGUGCGUGUCAGAUUCUCCAAAA	Cleavage	1
PotatoMir1006225982_x6		PGSC0003DMT400082338	DNA binding protein	1.5	18.493	1	24	661	684	UUUUGGAGAAUCCGACACGCACCC	GGGUGCGUGUCGGAUUCGCCAAAA	Cleavage	1
PotatoMir1006225982_x6		PGSC0003DMT400082338	DNA binding protein	1.5	18.493	1	24	661	684	UUUUGGAGAAUCCGACACGCACCC	GGGUGCGUGUCGGAUUCGCCAAAA	Cleavage	1
PotatoMir1006225982_x6		PGSC0003DMT400082338	DNA binding protein	1.5	18.493	1	24	661	684	UUUUGGAGAAUCCGACACGCACCC	GGGUGCGUGUCGGAUUCGCCAAAA	Cleavage	1
PotatoMir1006225982_x6		PGSC0003DMT400082338	DNA binding protein	1.5	18.493	1	24	661	684	UUUUGGAGAAUCCGACACGCACCC	GGGUGCGUGUCGGAUUCGCCAAAA	Cleavage	1
PotatoMir1006225982_x6		PGSC0003DMT400082338	DNA binding protein	1.5	18.493	1	24	661	684	UUUUGGAGAAUCCGACACGCACCC	GGGUGCGUGUCGGAUUCGCCAAAA	Cleavage	1
PotatoMir1006225982_x6		PGSC0003DMT400068230	Syntaxin	0	21.318	1	24	865	888	UUUUGGAGAAUCCGACACGCACCC	GGGUGUGUGUCGGAUUCUCCAAAA	Cleavage	1
PotatoMir1006225982_x6		PGSC0003DMT400068230	Syntaxin	0	21.318	1	24	865	888	UUUUGGAGAAUCCGACACGCACCC	GGGUGUGUGUCGGAUUCUCCAAAA	Cleavage	1
PotatoMir1006225982_x6		PGSC0003DMT400068230	Syntaxin	0	21.318	1	24	865	888	UUUUGGAGAAUCCGACACGCACCC	GGGUGUGUGUCGGAUUCUCCAAAA	Cleavage	1
PotatoMir1006225982_x6		PGSC0003DMT400068230	Syntaxin	0	21.318	1	24	865	888	UUUUGGAGAAUCCGACACGCACCC	GGGUGUGUGUCGGAUUCUCCAAAA	Cleavage	1
PotatoMir1006225982_x6		PGSC0003DMT400068230	Syntaxin	0	21.318	1	24	865	888	UUUUGGAGAAUCCGACACGCACCC	GGGUGUGUGUCGGAUUCUCCAAAA	Cleavage	1
PotatoMir1006225982_x6		PGSC0003DMT400007783	Serine/threonine-protein kinase PBS1	0	22.272	1	24	1215	1238	UUUUGGAGAAUCCGACACGCACCC	GGGUGCAUGUCGGAUUCUCCAAAA	Cleavage	1
PotatoMir1006225982_x6		PGSC0003DMT400007783	Serine/threonine-protein kinase PBS1	0	22.272	1	24	1215	1238	UUUUGGAGAAUCCGACACGCACCC	GGGUGCAUGUCGGAUUCUCCAAAA	Cleavage	1
PotatoMir1006225982_x6		PGSC0003DMT400007783	Serine/threonine-protein kinase PBS1	0	22.272	1	24	1215	1238	UUUUGGAGAAUCCGACACGCACCC	GGGUGCAUGUCGGAUUCUCCAAAA	Cleavage	1
PotatoMir1006225982_x6		PGSC0003DMT400007783	Serine/threonine-protein kinase PBS1	0	22.272	1	24	1215	1238	UUUUGGAGAAUCCGACACGCACCC	GGGUGCAUGUCGGAUUCUCCAAAA	Cleavage	1
PotatoMir1006225982_x6		PGSC0003DMT400007783	Serine/threonine-protein kinase PBS1	0	22.272	1	24	1215	1238	UUUUGGAGAAUCCGACACGCACCC	GGGUGCAUGUCGGAUUCUCCAAAA	Cleavage	1
PotatoMir1006225982_x6		PGSC0003DMT400015208	Zinc ion binding protein	1.5	22.8	1	24	1613	1636	UUUUGGAGAAUCCGACACGCACCC	GGGUGCGUGUCGGAUUCGCCAAAA	Cleavage	1
PotatoMir1006225982_x6		PGSC0003DMT400015208	Zinc ion binding protein	1.5	22.8	1	24	1613	1636	UUUUGGAGAAUCCGACACGCACCC	GGGUGCGUGUCGGAUUCGCCAAAA	Cleavage	1
PotatoMir1006225982_x6		PGSC0003DMT400015208	Zinc ion binding protein	1.5	22.8	1	24	1613	1636	UUUUGGAGAAUCCGACACGCACCC	GGGUGCGUGUCGGAUUCGCCAAAA	Cleavage	1
PotatoMir1006225982_x6		PGSC0003DMT400015208	Zinc ion binding protein	1.5	22.8	1	24	1613	1636	UUUUGGAGAAUCCGACACGCACCC	GGGUGCGUGUCGGAUUCGCCAAAA	Cleavage	1
PotatoMir1006225982_x6		PGSC0003DMT400015208	Zinc ion binding protein	1.5	22.8	1	24	1613	1636	UUUUGGAGAAUCCGACACGCACCC	GGGUGCGUGUCGGAUUCGCCAAAA	Cleavage	1
PotatoMir1006225982_x6		PGSC0003DMT400015209	Zinc ion binding protein	1.5	22.8	1	24	2191	2214	UUUUGGAGAAUCCGACACGCACCC	GGGUGCGUGUCGGAUUCGCCAAAA	Cleavage	1
PotatoMir1006225982_x6		PGSC0003DMT400015209	Zinc ion binding protein	1.5	22.8	1	24	2191	2214	UUUUGGAGAAUCCGACACGCACCC	GGGUGCGUGUCGGAUUCGCCAAAA	Cleavage	1
PotatoMir1006225982_x6		PGSC0003DMT400015209	Zinc ion binding protein	1.5	22.8	1	24	2191	2214	UUUUGGAGAAUCCGACACGCACCC	GGGUGCGUGUCGGAUUCGCCAAAA	Cleavage	1
PotatoMir1006225982_x6		PGSC0003DMT400015209	Zinc ion binding protein	1.5	22.8	1	24	2191	2214	UUUUGGAGAAUCCGACACGCACCC	GGGUGCGUGUCGGAUUCGCCAAAA	Cleavage	1
PotatoMir1006225982_x6		PGSC0003DMT400015209	Zinc ion binding protein	1.5	22.8	1	24	2191	2214	UUUUGGAGAAUCCGACACGCACCC	GGGUGCGUGUCGGAUUCGCCAAAA	Cleavage	1
PotatoMir1006225982_x6		PGSC0003DMT400001796	Phd finger transcription factor	0	23.785	1	24	1593	1616	UUUUGGAGAAUCCGACACGCACCC	GGGUGCAUGUCGGAUUCUCCAAAA	Cleavage	1
PotatoMir1006225982_x6		PGSC0003DMT400001796	Phd finger transcription factor	0	23.785	1	24	1593	1616	UUUUGGAGAAUCCGACACGCACCC	GGGUGCAUGUCGGAUUCUCCAAAA	Cleavage	1
PotatoMir1006225982_x6		PGSC0003DMT400001796	Phd finger transcription factor	0	23.785	1	24	1593	1616	UUUUGGAGAAUCCGACACGCACCC	GGGUGCAUGUCGGAUUCUCCAAAA	Cleavage	1
PotatoMir1006225982_x6		PGSC0003DMT400001796	Phd finger transcription factor	0	23.785	1	24	1593	1616	UUUUGGAGAAUCCGACACGCACCC	GGGUGCAUGUCGGAUUCUCCAAAA	Cleavage	1
PotatoMir1006225982_x6		PGSC0003DMT400001796	Phd finger transcription factor	0	23.785	1	24	1593	1616	UUUUGGAGAAUCCGACACGCACCC	GGGUGCAUGUCGGAUUCUCCAAAA	Cleavage	1
PotatoMir1006226006_x25		PGSC0003DMT400003324	Non-cell-autonomous protein pathway1	1.5	13.621	1	24	1415	1438	UUUUGGAGAAUCUGACACGGGUGU	GUACCCGUGUUGGAUUCUUCAAAA	Cleavage	1
PotatoMir1006226006_x25		PGSC0003DMT400067958	Non-imprinted in Prader-Willi/Angelman syndrome region protein	1	13.956	1	24	405	428	UUUUGGAGAAUCUGACACGGGUGU	GCACCUGUGUCAGAUCCUCCAAAA	Translation	1
PotatoMir1006226006_x25		PGSC0003DMT400092428	Clathrin assembly protein	1	14.491	1	24	1042	1065	UUUUGGAGAAUCUGACACGGGUGU	GCAUCCGUGUCAGAUACUCCAAAA	Translation	1
PotatoMir1006226006_x25		PGSC0003DMT400017034	Disease resistance protein	1.5	16.125	1	24	652	675	UUUUGGAGAAUCUGACACGGGUGU	GUACCCGUGUCGGAUUCUCUAAAG	Cleavage	1
PotatoMir1006226006_x25		PGSC0003DMT400073016	Gene of unknown function	1.5	16.804	1	24	416	439	UUUUGGAGAAUCUGACACGGGUGU	AUACUCGUGUCAGAUUUUCCAAAC	Cleavage	1
PotatoMir1006226006_x25		PGSC0003DMT400045450	Thioredoxin H	0.5	18.23	1	24	3180	3203	UUUUGGAGAAUCUGACACGGGUGU	GCACCCGUGUCAGAUUCUCUAAAA	Cleavage	1
PotatoMir1006226006_x25		PGSC0003DMT400069354	3'-N-debenzoyl-2'-deoxytaxol N-benzoyltransferase	0	19.946	1	24	61	84	UUUUGGAGAAUCUGACACGGGUGU	GCACCCGUGUCAGAUUCUCCAAAA	Cleavage	1
PotatoMir1006226006_x25		PGSC0003DMT400040560	Lipolytic enzyme, G-D-S-L	0	20.323	1	24	434	457	UUUUGGAGAAUCUGACACGGGUGU	GUGCUUGUGUCAGAUUCUCCAAAA	Cleavage	1
PotatoMir1006226006_x25		PGSC0003DMT400006972	F-box family protein	1	23.408	1	24	714	737	UUUUGGAGAAUCUGACACGGGUGU	GCACCCGUGUCAGAUCCUCCAAAA	Translation	1
PotatoMir1006226006_x25		PGSC0003DMT400070320	Conserved gene of unknown function	1.5	23.748	1	24	1413	1436	UUUUGGAGAAUCUGACACGGGUGU	ACACCUGUGUCGGAUCCUCCAAAA	Translation	1
PotatoMir1006246194_x10		PGSC0003DMT400003805	Ammonium transporter 1 member 1	2	14.803	1	23	1226	1248	UUUUUCGUGAUAAUAAUGGAAUC	GGUUUGCUUAUUAUCAUGAAGAA	Cleavage	1
PotatoMir1006246194_x10		PGSC0003DMT400075546	Oxidoreductase	2	17.164	1	22	1058	1079	UUUUUCGUGAUAAUAAUGGAAU	AUACUGUUGUUAUCACGAGAAG	Cleavage	1
PotatoMir1006246194_x10		PGSC0003DMT400075547	Oxidoreductase	2	17.164	1	22	950	971	UUUUUCGUGAUAAUAAUGGAAU	AUACUGUUGUUAUCACGAGAAG	Cleavage	1

## Sheet: more_relaxed_target_prediction
miRNA_Acc.	miRNA family	Target_Acc.	target gene function annotation	Expectation	UPE	miRNA_start	miRNA_end	Target_start	Target_end	miRNA_aligned_fragment	Target_aligned_fragment	Inhibition	multiplicity
PotatoMir1003904305_x107	miR156	PGSC0003DMT400082789	Squamosa promoter binding	2	5.802	1	20	543	562	CUGACAGAAGAGAGUGAGCA	UGCUCUCUCUCUUCUGUCAU	Cleavage	1
PotatoMir1003904305_x107	miR156	PGSC0003DMT400082790	Squamosa promoter binding	2	5.802	1	20	372	391	CUGACAGAAGAGAGUGAGCA	UGCUCUCUCUCUUCUGUCAU	Cleavage	1
PotatoMir1003904305_x107	miR156	PGSC0003DMT400063045	LIGULELESS1 protein	2	12.371	1	20	1623	1642	CUGACAGAAGAGAGUGAGCA	UGCUCUCUCUCUUCUGUCAU	Cleavage	1
PotatoMir1003904305_x107	miR156	PGSC0003DMT400063046	LIGULELESS1 protein	2	12.371	1	20	1623	1642	CUGACAGAAGAGAGUGAGCA	UGCUCUCUCUCUUCUGUCAU	Cleavage	1
PotatoMir1003904305_x107	miR156	PGSC0003DMT400058753	Squamosa promoter binding	2	12.386	1	19	1378	1396	CUGACAGAAGAGAGUGAGC	GCUCUCUCUCUUCUGUCAU	Cleavage	1
PotatoMir1003904305_x107	miR156	PGSC0003DMT400072745	LIGULELESS1 protein	1	12.769	1	20	1450	1469	CUGACAGAAGAGAGUGAGCA	UGCUCUCUCUCUUCUGUCAG	Cleavage	1
PotatoMir1003904305_x107	miR156	PGSC0003DMT400072746	LIGULELESS1 protein	1	12.769	1	20	1450	1469	CUGACAGAAGAGAGUGAGCA	UGCUCUCUCUCUUCUGUCAG	Cleavage	1
PotatoMir1003904305_x107	miR156	PGSC0003DMT400059813	LIGULELESS1 protein	2	12.874	1	20	1208	1227	CUGACAGAAGAGAGUGAGCA	UGCUCUCUCUCUUCUGUCAU	Cleavage	1
PotatoMir1003904305_x107	miR156	PGSC0003DMT400020314	Xyloglucan endotransglucosylase-hydrolase XTH9	2	13.355	1	19	1014	1032	CUGACAGAAGAGAGUGAGC	GUUUACUUUCUUUUGUUAG	Cleavage	1
PotatoMir1003904305_x107	miR156	PGSC0003DMT400056372	Squamosa promoter-binding protein	2	14.867	1	20	713	732	CUGACAGAAGAGAGUGAGCA	UGCUCUCUCUCUUCUGUCAU	Cleavage	1
PotatoMir1003904305_x107	miR156	PGSC0003DMT400056373	Squamosa promoter-binding protein	2	14.867	1	20	1013	1032	CUGACAGAAGAGAGUGAGCA	UGCUCUCUCUCUUCUGUCAU	Cleavage	1
PotatoMir1003904305_x107	miR156	PGSC0003DMT400056374	Squamosa promoter-binding protein	2	14.867	1	20	1157	1176	CUGACAGAAGAGAGUGAGCA	UGCUCUCUCUCUUCUGUCAU	Cleavage	1
PotatoMir1003904305_x107	miR156	PGSC0003DMT400084733	LIGULELESS1 protein	2	16.156	1	20	3580	3599	CUGACAGAAGAGAGUGAGCA	UGCUCUCUCUCUUCUGUCAA	Cleavage	1
PotatoMir1003904305_x107	miR156	PGSC0003DMT400007009	Gene of unknown function	2	17.264	1	20	585	604	CUGACAGAAGAGAGUGAGCA	UCCUCAUUUUCUUCUGUUGG	Cleavage	1
PotatoMir1003904305_x107	miR156	PGSC0003DMT400068752	LIGULELESS1 protein	2	18.258	1	20	1130	1149	CUGACAGAAGAGAGUGAGCA	UGCUCUCUCUCUUCUGUCAA	Cleavage	1
PotatoMir1003904305_x107	miR156	PGSC0003DMT400029748	Promoter-binding protein SPL9	2	18.893	1	20	1711	1730	CUGACAGAAGAGAGUGAGCA	UGCUCUCUCUCUUCUGUCAA	Cleavage	1
PotatoMir1003904305_x107	miR156	PGSC0003DMT400029749	Promoter-binding protein SPL9	2	18.893	1	20	1410	1429	CUGACAGAAGAGAGUGAGCA	UGCUCUCUCUCUUCUGUCAA	Cleavage	1
PotatoMir1003904305_x107	miR156	PGSC0003DMT400029750	Promoter-binding protein SPL9	2	18.893	1	20	1598	1617	CUGACAGAAGAGAGUGAGCA	UGCUCUCUCUCUUCUGUCAA	Cleavage	1
PotatoMir1003904305_x107	miR156	PGSC0003DMT400029751	Promoter-binding protein SPL9	2	18.893	1	20	1297	1316	CUGACAGAAGAGAGUGAGCA	UGCUCUCUCUCUUCUGUCAA	Cleavage	1
PotatoMir1003904305_x107	miR156	PGSC0003DMT400084734	LIGULELESS1 protein	2	20.477	1	20	1550	1569	CUGACAGAAGAGAGUGAGCA	UGCUCUCUCUCUUCUGUCAA	Cleavage	1
PotatoMir1003904305_x107	miR156	PGSC0003DMT400009751	Histone H2A	2	20.648	1	20	585	604	CUGACAGAAGAGAGUGAGCA	UCCUCAUUUUCUUCUGUUGG	Cleavage	1
PotatoMir1003904305_x107	miR156	PGSC0003DMT400061560	Gene of unknown function	2.5	22.263	1	19	684	702	CUGACAGAAGAGAGUGAGC	GCUCAUUUUCUUUUGUCAU	Cleavage	1
PotatoMir1003904305_x107	miR156	PGSC0003DMT400074958	Gene of unknown function	2	23.14	1	20	184	203	CUGACAGAAGAGAGUGAGCA	UGCUCACUCUCUUUUGUUAU	Cleavage	1
PotatoMir1005405793_x273	miR156	PGSC0003DMT400082789	Squamosa promoter binding	1	5.433	1	19	543	561	UGACAGAAGAGAGUGAGCA	UGCUCUCUCUCUUCUGUCA	Cleavage	1
PotatoMir1005405793_x273	miR156	PGSC0003DMT400082789	Squamosa promoter binding	1	5.433	1	19	543	561	UGACAGAAGAGAGUGAGCA	UGCUCUCUCUCUUCUGUCA	Cleavage	1
PotatoMir1005405793_x273	miR156	PGSC0003DMT400082789	Squamosa promoter binding	1	5.433	1	19	543	561	UGACAGAAGAGAGUGAGCA	UGCUCUCUCUCUUCUGUCA	Cleavage	1
PotatoMir1005405793_x273	miR156	PGSC0003DMT400082789	Squamosa promoter binding	1	5.433	1	19	543	561	UGACAGAAGAGAGUGAGCA	UGCUCUCUCUCUUCUGUCA	Cleavage	1
PotatoMir1005405793_x273	miR156	PGSC0003DMT400082789	Squamosa promoter binding	1	5.433	1	19	543	561	UGACAGAAGAGAGUGAGCA	UGCUCUCUCUCUUCUGUCA	Cleavage	1
PotatoMir1005405793_x273	miR156	PGSC0003DMT400082789	Squamosa promoter binding	1	5.433	1	19	543	561	UGACAGAAGAGAGUGAGCA	UGCUCUCUCUCUUCUGUCA	Cleavage	1
PotatoMir1005405793_x273	miR156	PGSC0003DMT400082790	Squamosa promoter binding	1	5.433	1	19	372	390	UGACAGAAGAGAGUGAGCA	UGCUCUCUCUCUUCUGUCA	Cleavage	1
PotatoMir1005405793_x273	miR156	PGSC0003DMT400082790	Squamosa promoter binding	1	5.433	1	19	372	390	UGACAGAAGAGAGUGAGCA	UGCUCUCUCUCUUCUGUCA	Cleavage	1
PotatoMir1005405793_x273	miR156	PGSC0003DMT400082790	Squamosa promoter binding	1	5.433	1	19	372	390	UGACAGAAGAGAGUGAGCA	UGCUCUCUCUCUUCUGUCA	Cleavage	1
PotatoMir1005405793_x273	miR156	PGSC0003DMT400082790	Squamosa promoter binding	1	5.433	1	19	372	390	UGACAGAAGAGAGUGAGCA	UGCUCUCUCUCUUCUGUCA	Cleavage	1
PotatoMir1005405793_x273	miR156	PGSC0003DMT400082790	Squamosa promoter binding	1	5.433	1	19	372	390	UGACAGAAGAGAGUGAGCA	UGCUCUCUCUCUUCUGUCA	Cleavage	1
PotatoMir1005405793_x273	miR156	PGSC0003DMT400082790	Squamosa promoter binding	1	5.433	1	19	372	390	UGACAGAAGAGAGUGAGCA	UGCUCUCUCUCUUCUGUCA	Cleavage	1
PotatoMir1005405793_x273	miR156	PGSC0003DMT400058753	Squamosa promoter binding	1	12.433	1	18	1378	1395	UGACAGAAGAGAGUGAGC	GCUCUCUCUCUUCUGUCA	Cleavage	1
PotatoMir1005405793_x273	miR156	PGSC0003DMT400058753	Squamosa promoter binding	1	12.433	1	18	1378	1395	UGACAGAAGAGAGUGAGC	GCUCUCUCUCUUCUGUCA	Cleavage	1
PotatoMir1005405793_x273	miR156	PGSC0003DMT400058753	Squamosa promoter binding	1	12.433	1	18	1378	1395	UGACAGAAGAGAGUGAGC	GCUCUCUCUCUUCUGUCA	Cleavage	1
PotatoMir1005405793_x273	miR156	PGSC0003DMT400058753	Squamosa promoter binding	1	12.433	1	18	1378	1395	UGACAGAAGAGAGUGAGC	GCUCUCUCUCUUCUGUCA	Cleavage	1
PotatoMir1005405793_x273	miR156	PGSC0003DMT400058753	Squamosa promoter binding	1	12.433	1	18	1378	1395	UGACAGAAGAGAGUGAGC	GCUCUCUCUCUUCUGUCA	Cleavage	1
PotatoMir1005405793_x273	miR156	PGSC0003DMT400058753	Squamosa promoter binding	1	12.433	1	18	1378	1395	UGACAGAAGAGAGUGAGC	GCUCUCUCUCUUCUGUCA	Cleavage	1
PotatoMir1005405793_x273	miR156	PGSC0003DMT400063045	LIGULELESS1 protein	1	13.199	1	19	1623	1641	UGACAGAAGAGAGUGAGCA	UGCUCUCUCUCUUCUGUCA	Cleavage	1
PotatoMir1005405793_x273	miR156	PGSC0003DMT400063045	LIGULELESS1 protein	1	13.199	1	19	1623	1641	UGACAGAAGAGAGUGAGCA	UGCUCUCUCUCUUCUGUCA	Cleavage	1
PotatoMir1005405793_x273	miR156	PGSC0003DMT400063045	LIGULELESS1 protein	1	13.199	1	19	1623	1641	UGACAGAAGAGAGUGAGCA	UGCUCUCUCUCUUCUGUCA	Cleavage	1
PotatoMir1005405793_x273	miR156	PGSC0003DMT400063045	LIGULELESS1 protein	1	13.199	1	19	1623	1641	UGACAGAAGAGAGUGAGCA	UGCUCUCUCUCUUCUGUCA	Cleavage	1
PotatoMir1005405793_x273	miR156	PGSC0003DMT400063045	LIGULELESS1 protein	1	13.199	1	19	1623	1641	UGACAGAAGAGAGUGAGCA	UGCUCUCUCUCUUCUGUCA	Cleavage	1
PotatoMir1005405793_x273	miR156	PGSC0003DMT400063045	LIGULELESS1 protein	1	13.199	1	19	1623	1641	UGACAGAAGAGAGUGAGCA	UGCUCUCUCUCUUCUGUCA	Cleavage	1
PotatoMir1005405793_x273	miR156	PGSC0003DMT400063046	LIGULELESS1 protein	1	13.199	1	19	1623	1641	UGACAGAAGAGAGUGAGCA	UGCUCUCUCUCUUCUGUCA	Cleavage	1
PotatoMir1005405793_x273	miR156	PGSC0003DMT400063046	LIGULELESS1 protein	1	13.199	1	19	1623	1641	UGACAGAAGAGAGUGAGCA	UGCUCUCUCUCUUCUGUCA	Cleavage	1
PotatoMir1005405793_x273	miR156	PGSC0003DMT400063046	LIGULELESS1 protein	1	13.199	1	19	1623	1641	UGACAGAAGAGAGUGAGCA	UGCUCUCUCUCUUCUGUCA	Cleavage	1
PotatoMir1005405793_x273	miR156	PGSC0003DMT400063046	LIGULELESS1 protein	1	13.199	1	19	1623	1641	UGACAGAAGAGAGUGAGCA	UGCUCUCUCUCUUCUGUCA	Cleavage	1
PotatoMir1005405793_x273	miR156	PGSC0003DMT400063046	LIGULELESS1 protein	1	13.199	1	19	1623	1641	UGACAGAAGAGAGUGAGCA	UGCUCUCUCUCUUCUGUCA	Cleavage	1
PotatoMir1005405793_x273	miR156	PGSC0003DMT400063046	LIGULELESS1 protein	1	13.199	1	19	1623	1641	UGACAGAAGAGAGUGAGCA	UGCUCUCUCUCUUCUGUCA	Cleavage	1
PotatoMir1005405793_x273	miR156	PGSC0003DMT400059813	LIGULELESS1 protein	1	13.476	1	20	1207	1226	UGACAGAAGAGAGUGAGCAC	GUGCUCUCUCUCUUCUGUCA	Cleavage	1
PotatoMir1005405793_x273	miR156	PGSC0003DMT400059813	LIGULELESS1 protein	1	13.476	1	20	1207	1226	UGACAGAAGAGAGUGAGCAC	GUGCUCUCUCUCUUCUGUCA	Cleavage	1
PotatoMir1005405793_x273	miR156	PGSC0003DMT400059813	LIGULELESS1 protein	1	13.476	1	20	1207	1226	UGACAGAAGAGAGUGAGCAC	GUGCUCUCUCUCUUCUGUCA	Cleavage	1
PotatoMir1005405793_x273	miR156	PGSC0003DMT400059813	LIGULELESS1 protein	1	13.476	1	20	1207	1226	UGACAGAAGAGAGUGAGCAC	GUGCUCUCUCUCUUCUGUCA	Cleavage	1
PotatoMir1005405793_x273	miR156	PGSC0003DMT400059813	LIGULELESS1 protein	1	13.476	1	20	1207	1226	UGACAGAAGAGAGUGAGCAC	GUGCUCUCUCUCUUCUGUCA	Cleavage	1
PotatoMir1005405793_x273	miR156	PGSC0003DMT400059813	LIGULELESS1 protein	1	13.476	1	20	1207	1226	UGACAGAAGAGAGUGAGCAC	GUGCUCUCUCUCUUCUGUCA	Cleavage	1
PotatoMir1005405793_x273	miR156	PGSC0003DMT400072745	LIGULELESS1 protein	1	13.624	1	20	1449	1468	UGACAGAAGAGAGUGAGCAC	GUGCUCUCUCUCUUCUGUCA	Cleavage	1
PotatoMir1005405793_x273	miR156	PGSC0003DMT400072745	LIGULELESS1 protein	1	13.624	1	20	1449	1468	UGACAGAAGAGAGUGAGCAC	GUGCUCUCUCUCUUCUGUCA	Cleavage	1
PotatoMir1005405793_x273	miR156	PGSC0003DMT400072745	LIGULELESS1 protein	1	13.624	1	20	1449	1468	UGACAGAAGAGAGUGAGCAC	GUGCUCUCUCUCUUCUGUCA	Cleavage	1
PotatoMir1005405793_x273	miR156	PGSC0003DMT400072745	LIGULELESS1 protein	1	13.624	1	20	1449	1468	UGACAGAAGAGAGUGAGCAC	GUGCUCUCUCUCUUCUGUCA	Cleavage	1
PotatoMir1005405793_x273	miR156	PGSC0003DMT400072745	LIGULELESS1 protein	1	13.624	1	20	1449	1468	UGACAGAAGAGAGUGAGCAC	GUGCUCUCUCUCUUCUGUCA	Cleavage	1
PotatoMir1005405793_x273	miR156	PGSC0003DMT400072745	LIGULELESS1 protein	1	13.624	1	20	1449	1468	UGACAGAAGAGAGUGAGCAC	GUGCUCUCUCUCUUCUGUCA	Cleavage	1
PotatoMir1005405793_x273	miR156	PGSC0003DMT400072746	LIGULELESS1 protein	1	13.624	1	20	1449	1468	UGACAGAAGAGAGUGAGCAC	GUGCUCUCUCUCUUCUGUCA	Cleavage	1
PotatoMir1005405793_x273	miR156	PGSC0003DMT400072746	LIGULELESS1 protein	1	13.624	1	20	1449	1468	UGACAGAAGAGAGUGAGCAC	GUGCUCUCUCUCUUCUGUCA	Cleavage	1
PotatoMir1005405793_x273	miR156	PGSC0003DMT400072746	LIGULELESS1 protein	1	13.624	1	20	1449	1468	UGACAGAAGAGAGUGAGCAC	GUGCUCUCUCUCUUCUGUCA	Cleavage	1
PotatoMir1005405793_x273	miR156	PGSC0003DMT400072746	LIGULELESS1 protein	1	13.624	1	20	1449	1468	UGACAGAAGAGAGUGAGCAC	GUGCUCUCUCUCUUCUGUCA	Cleavage	1
PotatoMir1005405793_x273	miR156	PGSC0003DMT400072746	LIGULELESS1 protein	1	13.624	1	20	1449	1468	UGACAGAAGAGAGUGAGCAC	GUGCUCUCUCUCUUCUGUCA	Cleavage	1
PotatoMir1005405793_x273	miR156	PGSC0003DMT400072746	LIGULELESS1 protein	1	13.624	1	20	1449	1468	UGACAGAAGAGAGUGAGCAC	GUGCUCUCUCUCUUCUGUCA	Cleavage	1
PotatoMir1005405793_x273	miR156	PGSC0003DMT400056372	Squamosa promoter-binding protein	1	14.742	1	20	712	731	UGACAGAAGAGAGUGAGCAC	GUGCUCUCUCUCUUCUGUCA	Cleavage	1
PotatoMir1005405793_x273	miR156	PGSC0003DMT400056372	Squamosa promoter-binding protein	1	14.742	1	20	712	731	UGACAGAAGAGAGUGAGCAC	GUGCUCUCUCUCUUCUGUCA	Cleavage	1
PotatoMir1005405793_x273	miR156	PGSC0003DMT400056372	Squamosa promoter-binding protein	1	14.742	1	20	712	731	UGACAGAAGAGAGUGAGCAC	GUGCUCUCUCUCUUCUGUCA	Cleavage	1
PotatoMir1005405793_x273	miR156	PGSC0003DMT400056372	Squamosa promoter-binding protein	1	14.742	1	20	712	731	UGACAGAAGAGAGUGAGCAC	GUGCUCUCUCUCUUCUGUCA	Cleavage	1
PotatoMir1005405793_x273	miR156	PGSC0003DMT400056372	Squamosa promoter-binding protein	1	14.742	1	20	712	731	UGACAGAAGAGAGUGAGCAC	GUGCUCUCUCUCUUCUGUCA	Cleavage	1
PotatoMir1005405793_x273	miR156	PGSC0003DMT400056372	Squamosa promoter-binding protein	1	14.742	1	20	712	731	UGACAGAAGAGAGUGAGCAC	GUGCUCUCUCUCUUCUGUCA	Cleavage	1
PotatoMir1005405793_x273	miR156	PGSC0003DMT400056373	Squamosa promoter-binding protein	1	14.742	1	20	1012	1031	UGACAGAAGAGAGUGAGCAC	GUGCUCUCUCUCUUCUGUCA	Cleavage	1
PotatoMir1005405793_x273	miR156	PGSC0003DMT400056373	Squamosa promoter-binding protein	1	14.742	1	20	1012	1031	UGACAGAAGAGAGUGAGCAC	GUGCUCUCUCUCUUCUGUCA	Cleavage	1
PotatoMir1005405793_x273	miR156	PGSC0003DMT400056373	Squamosa promoter-binding protein	1	14.742	1	20	1012	1031	UGACAGAAGAGAGUGAGCAC	GUGCUCUCUCUCUUCUGUCA	Cleavage	1
PotatoMir1005405793_x273	miR156	PGSC0003DMT400056373	Squamosa promoter-binding protein	1	14.742	1	20	1012	1031	UGACAGAAGAGAGUGAGCAC	GUGCUCUCUCUCUUCUGUCA	Cleavage	1
PotatoMir1005405793_x273	miR156	PGSC0003DMT400056373	Squamosa promoter-binding protein	1	14.742	1	20	1012	1031	UGACAGAAGAGAGUGAGCAC	GUGCUCUCUCUCUUCUGUCA	Cleavage	1
PotatoMir1005405793_x273	miR156	PGSC0003DMT400056373	Squamosa promoter-binding protein	1	14.742	1	20	1012	1031	UGACAGAAGAGAGUGAGCAC	GUGCUCUCUCUCUUCUGUCA	Cleavage	1
PotatoMir1005405793_x273	miR156	PGSC0003DMT400056374	Squamosa promoter-binding protein	1	14.742	1	20	1156	1175	UGACAGAAGAGAGUGAGCAC	GUGCUCUCUCUCUUCUGUCA	Cleavage	1
PotatoMir1005405793_x273	miR156	PGSC0003DMT400056374	Squamosa promoter-binding protein	1	14.742	1	20	1156	1175	UGACAGAAGAGAGUGAGCAC	GUGCUCUCUCUCUUCUGUCA	Cleavage	1
PotatoMir1005405793_x273	miR156	PGSC0003DMT400056374	Squamosa promoter-binding protein	1	14.742	1	20	1156	1175	UGACAGAAGAGAGUGAGCAC	GUGCUCUCUCUCUUCUGUCA	Cleavage	1
PotatoMir1005405793_x273	miR156	PGSC0003DMT400056374	Squamosa promoter-binding protein	1	14.742	1	20	1156	1175	UGACAGAAGAGAGUGAGCAC	GUGCUCUCUCUCUUCUGUCA	Cleavage	1
PotatoMir1005405793_x273	miR156	PGSC0003DMT400056374	Squamosa promoter-binding protein	1	14.742	1	20	1156	1175	UGACAGAAGAGAGUGAGCAC	GUGCUCUCUCUCUUCUGUCA	Cleavage	1
PotatoMir1005405793_x273	miR156	PGSC0003DMT400056374	Squamosa promoter-binding protein	1	14.742	1	20	1156	1175	UGACAGAAGAGAGUGAGCAC	GUGCUCUCUCUCUUCUGUCA	Cleavage	1
PotatoMir1005405793_x273	miR156	PGSC0003DMT400084733	LIGULELESS1 protein	1	14.944	1	20	3579	3598	UGACAGAAGAGAGUGAGCAC	GUGCUCUCUCUCUUCUGUCA	Cleavage	1
PotatoMir1005405793_x273	miR156	PGSC0003DMT400084733	LIGULELESS1 protein	1	14.944	1	20	3579	3598	UGACAGAAGAGAGUGAGCAC	GUGCUCUCUCUCUUCUGUCA	Cleavage	1
PotatoMir1005405793_x273	miR156	PGSC0003DMT400084733	LIGULELESS1 protein	1	14.944	1	20	3579	3598	UGACAGAAGAGAGUGAGCAC	GUGCUCUCUCUCUUCUGUCA	Cleavage	1
PotatoMir1005405793_x273	miR156	PGSC0003DMT400084733	LIGULELESS1 protein	1	14.944	1	20	3579	3598	UGACAGAAGAGAGUGAGCAC	GUGCUCUCUCUCUUCUGUCA	Cleavage	1
PotatoMir1005405793_x273	miR156	PGSC0003DMT400084733	LIGULELESS1 protein	1	14.944	1	20	3579	3598	UGACAGAAGAGAGUGAGCAC	GUGCUCUCUCUCUUCUGUCA	Cleavage	1
PotatoMir1005405793_x273	miR156	PGSC0003DMT400084733	LIGULELESS1 protein	1	14.944	1	20	3579	3598	UGACAGAAGAGAGUGAGCAC	GUGCUCUCUCUCUUCUGUCA	Cleavage	1
PotatoMir1005405793_x273	miR156	PGSC0003DMT400042593	AR791	2.5	16.72	1	19	225	243	UGACAGAAGAGAGUGAGCA	UGCUUACUCUCUUUUGUGA	Cleavage	1
PotatoMir1005405793_x273	miR156	PGSC0003DMT400042593	AR791	2.5	16.72	1	19	225	243	UGACAGAAGAGAGUGAGCA	UGCUUACUCUCUUUUGUGA	Cleavage	1
PotatoMir1005405793_x273	miR156	PGSC0003DMT400042593	AR791	2.5	16.72	1	19	225	243	UGACAGAAGAGAGUGAGCA	UGCUUACUCUCUUUUGUGA	Cleavage	1
PotatoMir1005405793_x273	miR156	PGSC0003DMT400042593	AR791	2.5	16.72	1	19	225	243	UGACAGAAGAGAGUGAGCA	UGCUUACUCUCUUUUGUGA	Cleavage	1
PotatoMir1005405793_x273	miR156	PGSC0003DMT400042593	AR791	2.5	16.72	1	19	225	243	UGACAGAAGAGAGUGAGCA	UGCUUACUCUCUUUUGUGA	Cleavage	1
PotatoMir1005405793_x273	miR156	PGSC0003DMT400042593	AR791	2.5	16.72	1	19	225	243	UGACAGAAGAGAGUGAGCA	UGCUUACUCUCUUUUGUGA	Cleavage	1
PotatoMir1005405793_x273	miR156	PGSC0003DMT400042594	AR791	2.5	16.72	1	19	225	243	UGACAGAAGAGAGUGAGCA	UGCUUACUCUCUUUUGUGA	Cleavage	1
PotatoMir1005405793_x273	miR156	PGSC0003DMT400042594	AR791	2.5	16.72	1	19	225	243	UGACAGAAGAGAGUGAGCA	UGCUUACUCUCUUUUGUGA	Cleavage	1
PotatoMir1005405793_x273	miR156	PGSC0003DMT400042594	AR791	2.5	16.72	1	19	225	243	UGACAGAAGAGAGUGAGCA	UGCUUACUCUCUUUUGUGA	Cleavage	1
PotatoMir1005405793_x273	miR156	PGSC0003DMT400042594	AR791	2.5	16.72	1	19	225	243	UGACAGAAGAGAGUGAGCA	UGCUUACUCUCUUUUGUGA	Cleavage	1
PotatoMir1005405793_x273	miR156	PGSC0003DMT400042594	AR791	2.5	16.72	1	19	225	243	UGACAGAAGAGAGUGAGCA	UGCUUACUCUCUUUUGUGA	Cleavage	1
PotatoMir1005405793_x273	miR156	PGSC0003DMT400042594	AR791	2.5	16.72	1	19	225	243	UGACAGAAGAGAGUGAGCA	UGCUUACUCUCUUUUGUGA	Cleavage	1
PotatoMir1005405793_x273	miR156	PGSC0003DMT400058193	Pentatricopeptide repeat-containing protein, mitochondrial	3	17.915	1	20	1298	1317	UGACAGAAGAGAGUGAGCAC	GUGUUUAUGUUCUUCUGUCA	Cleavage	1
PotatoMir1005405793_x273	miR156	PGSC0003DMT400058193	Pentatricopeptide repeat-containing protein, mitochondrial	3	17.915	1	20	1298	1317	UGACAGAAGAGAGUGAGCAC	GUGUUUAUGUUCUUCUGUCA	Cleavage	1
PotatoMir1005405793_x273	miR156	PGSC0003DMT400058193	Pentatricopeptide repeat-containing protein, mitochondrial	3	17.915	1	20	1298	1317	UGACAGAAGAGAGUGAGCAC	GUGUUUAUGUUCUUCUGUCA	Cleavage	1
PotatoMir1005405793_x273	miR156	PGSC0003DMT400058193	Pentatricopeptide repeat-containing protein, mitochondrial	3	17.915	1	20	1298	1317	UGACAGAAGAGAGUGAGCAC	GUGUUUAUGUUCUUCUGUCA	Cleavage	1
PotatoMir1005405793_x273	miR156	PGSC0003DMT400058193	Pentatricopeptide repeat-containing protein, mitochondrial	3	17.915	1	20	1298	1317	UGACAGAAGAGAGUGAGCAC	GUGUUUAUGUUCUUCUGUCA	Cleavage	1
PotatoMir1005405793_x273	miR156	PGSC0003DMT400058193	Pentatricopeptide repeat-containing protein, mitochondrial	3	17.915	1	20	1298	1317	UGACAGAAGAGAGUGAGCAC	GUGUUUAUGUUCUUCUGUCA	Cleavage	1
PotatoMir1005405793_x273	miR156	PGSC0003DMT400058194	Pentatricopeptide repeat-containing protein, mitochondrial	3	17.915	1	20	1309	1328	UGACAGAAGAGAGUGAGCAC	GUGUUUAUGUUCUUCUGUCA	Cleavage	1
PotatoMir1005405793_x273	miR156	PGSC0003DMT400058194	Pentatricopeptide repeat-containing protein, mitochondrial	3	17.915	1	20	1309	1328	UGACAGAAGAGAGUGAGCAC	GUGUUUAUGUUCUUCUGUCA	Cleavage	1
PotatoMir1005405793_x273	miR156	PGSC0003DMT400058194	Pentatricopeptide repeat-containing protein, mitochondrial	3	17.915	1	20	1309	1328	UGACAGAAGAGAGUGAGCAC	GUGUUUAUGUUCUUCUGUCA	Cleavage	1
PotatoMir1005405793_x273	miR156	PGSC0003DMT400058194	Pentatricopeptide repeat-containing protein, mitochondrial	3	17.915	1	20	1309	1328	UGACAGAAGAGAGUGAGCAC	GUGUUUAUGUUCUUCUGUCA	Cleavage	1
PotatoMir1005405793_x273	miR156	PGSC0003DMT400058194	Pentatricopeptide repeat-containing protein, mitochondrial	3	17.915	1	20	1309	1328	UGACAGAAGAGAGUGAGCAC	GUGUUUAUGUUCUUCUGUCA	Cleavage	1
PotatoMir1005405793_x273	miR156	PGSC0003DMT400058194	Pentatricopeptide repeat-containing protein, mitochondrial	3	17.915	1	20	1309	1328	UGACAGAAGAGAGUGAGCAC	GUGUUUAUGUUCUUCUGUCA	Cleavage	1
PotatoMir1005405793_x273	miR156	PGSC0003DMT400084734	LIGULELESS1 protein	1	18.882	1	20	1549	1568	UGACAGAAGAGAGUGAGCAC	GUGCUCUCUCUCUUCUGUCA	Cleavage	1
PotatoMir1005405793_x273	miR156	PGSC0003DMT400084734	LIGULELESS1 protein	1	18.882	1	20	1549	1568	UGACAGAAGAGAGUGAGCAC	GUGCUCUCUCUCUUCUGUCA	Cleavage	1
PotatoMir1005405793_x273	miR156	PGSC0003DMT400084734	LIGULELESS1 protein	1	18.882	1	20	1549	1568	UGACAGAAGAGAGUGAGCAC	GUGCUCUCUCUCUUCUGUCA	Cleavage	1
PotatoMir1005405793_x273	miR156	PGSC0003DMT400084734	LIGULELESS1 protein	1	18.882	1	20	1549	1568	UGACAGAAGAGAGUGAGCAC	GUGCUCUCUCUCUUCUGUCA	Cleavage	1
PotatoMir1005405793_x273	miR156	PGSC0003DMT400084734	LIGULELESS1 protein	1	18.882	1	20	1549	1568	UGACAGAAGAGAGUGAGCAC	GUGCUCUCUCUCUUCUGUCA	Cleavage	1
PotatoMir1005405793_x273	miR156	PGSC0003DMT400084734	LIGULELESS1 protein	1	18.882	1	20	1549	1568	UGACAGAAGAGAGUGAGCAC	GUGCUCUCUCUCUUCUGUCA	Cleavage	1
PotatoMir1005405793_x273	miR156	PGSC0003DMT400029748	Promoter-binding protein SPL9	1	19.268	1	20	1710	1729	UGACAGAAGAGAGUGAGCAC	GUGCUCUCUCUCUUCUGUCA	Cleavage	1
PotatoMir1005405793_x273	miR156	PGSC0003DMT400029748	Promoter-binding protein SPL9	1	19.268	1	20	1710	1729	UGACAGAAGAGAGUGAGCAC	GUGCUCUCUCUCUUCUGUCA	Cleavage	1
PotatoMir1005405793_x273	miR156	PGSC0003DMT400029748	Promoter-binding protein SPL9	1	19.268	1	20	1710	1729	UGACAGAAGAGAGUGAGCAC	GUGCUCUCUCUCUUCUGUCA	Cleavage	1
PotatoMir1005405793_x273	miR156	PGSC0003DMT400029748	Promoter-binding protein SPL9	1	19.268	1	20	1710	1729	UGACAGAAGAGAGUGAGCAC	GUGCUCUCUCUCUUCUGUCA	Cleavage	1
PotatoMir1005405793_x273	miR156	PGSC0003DMT400029748	Promoter-binding protein SPL9	1	19.268	1	20	1710	1729	UGACAGAAGAGAGUGAGCAC	GUGCUCUCUCUCUUCUGUCA	Cleavage	1
PotatoMir1005405793_x273	miR156	PGSC0003DMT400029748	Promoter-binding protein SPL9	1	19.268	1	20	1710	1729	UGACAGAAGAGAGUGAGCAC	GUGCUCUCUCUCUUCUGUCA	Cleavage	1
PotatoMir1005405793_x273	miR156	PGSC0003DMT400029749	Promoter-binding protein SPL9	1	19.268	1	20	1409	1428	UGACAGAAGAGAGUGAGCAC	GUGCUCUCUCUCUUCUGUCA	Cleavage	1
PotatoMir1005405793_x273	miR156	PGSC0003DMT400029749	Promoter-binding protein SPL9	1	19.268	1	20	1409	1428	UGACAGAAGAGAGUGAGCAC	GUGCUCUCUCUCUUCUGUCA	Cleavage	1
PotatoMir1005405793_x273	miR156	PGSC0003DMT400029749	Promoter-binding protein SPL9	1	19.268	1	20	1409	1428	UGACAGAAGAGAGUGAGCAC	GUGCUCUCUCUCUUCUGUCA	Cleavage	1
PotatoMir1005405793_x273	miR156	PGSC0003DMT400029749	Promoter-binding protein SPL9	1	19.268	1	20	1409	1428	UGACAGAAGAGAGUGAGCAC	GUGCUCUCUCUCUUCUGUCA	Cleavage	1
PotatoMir1005405793_x273	miR156	PGSC0003DMT400029749	Promoter-binding protein SPL9	1	19.268	1	20	1409	1428	UGACAGAAGAGAGUGAGCAC	GUGCUCUCUCUCUUCUGUCA	Cleavage	1
PotatoMir1005405793_x273	miR156	PGSC0003DMT400029749	Promoter-binding protein SPL9	1	19.268	1	20	1409	1428	UGACAGAAGAGAGUGAGCAC	GUGCUCUCUCUCUUCUGUCA	Cleavage	1
PotatoMir1005405793_x273	miR156	PGSC0003DMT400029750	Promoter-binding protein SPL9	1	19.268	1	20	1597	1616	UGACAGAAGAGAGUGAGCAC	GUGCUCUCUCUCUUCUGUCA	Cleavage	1
PotatoMir1005405793_x273	miR156	PGSC0003DMT400029750	Promoter-binding protein SPL9	1	19.268	1	20	1597	1616	UGACAGAAGAGAGUGAGCAC	GUGCUCUCUCUCUUCUGUCA	Cleavage	1
PotatoMir1005405793_x273	miR156	PGSC0003DMT400029750	Promoter-binding protein SPL9	1	19.268	1	20	1597	1616	UGACAGAAGAGAGUGAGCAC	GUGCUCUCUCUCUUCUGUCA	Cleavage	1
PotatoMir1005405793_x273	miR156	PGSC0003DMT400029750	Promoter-binding protein SPL9	1	19.268	1	20	1597	1616	UGACAGAAGAGAGUGAGCAC	GUGCUCUCUCUCUUCUGUCA	Cleavage	1
PotatoMir1005405793_x273	miR156	PGSC0003DMT400029750	Promoter-binding protein SPL9	1	19.268	1	20	1597	1616	UGACAGAAGAGAGUGAGCAC	GUGCUCUCUCUCUUCUGUCA	Cleavage	1
PotatoMir1005405793_x273	miR156	PGSC0003DMT400029750	Promoter-binding protein SPL9	1	19.268	1	20	1597	1616	UGACAGAAGAGAGUGAGCAC	GUGCUCUCUCUCUUCUGUCA	Cleavage	1
PotatoMir1005405793_x273	miR156	PGSC0003DMT400029751	Promoter-binding protein SPL9	1	19.268	1	20	1296	1315	UGACAGAAGAGAGUGAGCAC	GUGCUCUCUCUCUUCUGUCA	Cleavage	1
PotatoMir1005405793_x273	miR156	PGSC0003DMT400029751	Promoter-binding protein SPL9	1	19.268	1	20	1296	1315	UGACAGAAGAGAGUGAGCAC	GUGCUCUCUCUCUUCUGUCA	Cleavage	1
PotatoMir1005405793_x273	miR156	PGSC0003DMT400029751	Promoter-binding protein SPL9	1	19.268	1	20	1296	1315	UGACAGAAGAGAGUGAGCAC	GUGCUCUCUCUCUUCUGUCA	Cleavage	1
PotatoMir1005405793_x273	miR156	PGSC0003DMT400029751	Promoter-binding protein SPL9	1	19.268	1	20	1296	1315	UGACAGAAGAGAGUGAGCAC	GUGCUCUCUCUCUUCUGUCA	Cleavage	1
PotatoMir1005405793_x273	miR156	PGSC0003DMT400029751	Promoter-binding protein SPL9	1	19.268	1	20	1296	1315	UGACAGAAGAGAGUGAGCAC	GUGCUCUCUCUCUUCUGUCA	Cleavage	1
PotatoMir1005405793_x273	miR156	PGSC0003DMT400029751	Promoter-binding protein SPL9	1	19.268	1	20	1296	1315	UGACAGAAGAGAGUGAGCAC	GUGCUCUCUCUCUUCUGUCA	Cleavage	1
PotatoMir1005405793_x273	miR156	PGSC0003DMT400068752	LIGULELESS1 protein	1	19.402	1	20	1129	1148	UGACAGAAGAGAGUGAGCAC	GUGCUCUCUCUCUUCUGUCA	Cleavage	1
PotatoMir1005405793_x273	miR156	PGSC0003DMT400068752	LIGULELESS1 protein	1	19.402	1	20	1129	1148	UGACAGAAGAGAGUGAGCAC	GUGCUCUCUCUCUUCUGUCA	Cleavage	1
PotatoMir1005405793_x273	miR156	PGSC0003DMT400068752	LIGULELESS1 protein	1	19.402	1	20	1129	1148	UGACAGAAGAGAGUGAGCAC	GUGCUCUCUCUCUUCUGUCA	Cleavage	1
PotatoMir1005405793_x273	miR156	PGSC0003DMT400068752	LIGULELESS1 protein	1	19.402	1	20	1129	1148	UGACAGAAGAGAGUGAGCAC	GUGCUCUCUCUCUUCUGUCA	Cleavage	1
PotatoMir1005405793_x273	miR156	PGSC0003DMT400068752	LIGULELESS1 protein	1	19.402	1	20	1129	1148	UGACAGAAGAGAGUGAGCAC	GUGCUCUCUCUCUUCUGUCA	Cleavage	1
PotatoMir1005405793_x273	miR156	PGSC0003DMT400068752	LIGULELESS1 protein	1	19.402	1	20	1129	1148	UGACAGAAGAGAGUGAGCAC	GUGCUCUCUCUCUUCUGUCA	Cleavage	1
PotatoMir1005405793_x273	miR156	PGSC0003DMT400061560	Gene of unknown function	1.5	22.05	1	18	684	701	UGACAGAAGAGAGUGAGC	GCUCAUUUUCUUUUGUCA	Cleavage	1
PotatoMir1005405793_x273	miR156	PGSC0003DMT400061560	Gene of unknown function	1.5	22.05	1	18	684	701	UGACAGAAGAGAGUGAGC	GCUCAUUUUCUUUUGUCA	Cleavage	1
PotatoMir1005405793_x273	miR156	PGSC0003DMT400061560	Gene of unknown function	1.5	22.05	1	18	684	701	UGACAGAAGAGAGUGAGC	GCUCAUUUUCUUUUGUCA	Cleavage	1
PotatoMir1005405793_x273	miR156	PGSC0003DMT400061560	Gene of unknown function	1.5	22.05	1	18	684	701	UGACAGAAGAGAGUGAGC	GCUCAUUUUCUUUUGUCA	Cleavage	1
PotatoMir1005405793_x273	miR156	PGSC0003DMT400061560	Gene of unknown function	1.5	22.05	1	18	684	701	UGACAGAAGAGAGUGAGC	GCUCAUUUUCUUUUGUCA	Cleavage	1
PotatoMir1005405793_x273	miR156	PGSC0003DMT400061560	Gene of unknown function	1.5	22.05	1	18	684	701	UGACAGAAGAGAGUGAGC	GCUCAUUUUCUUUUGUCA	Cleavage	1
PotatoMir1005405793_x273	miR156	PGSC0003DMT400074958	Gene of unknown function	1	22.287	1	20	183	202	UGACAGAAGAGAGUGAGCAC	GUGCUCACUCUCUUUUGUUA	Cleavage	1
PotatoMir1005405793_x273	miR156	PGSC0003DMT400074958	Gene of unknown function	1	22.287	1	20	183	202	UGACAGAAGAGAGUGAGCAC	GUGCUCACUCUCUUUUGUUA	Cleavage	1
PotatoMir1005405793_x273	miR156	PGSC0003DMT400074958	Gene of unknown function	1	22.287	1	20	183	202	UGACAGAAGAGAGUGAGCAC	GUGCUCACUCUCUUUUGUUA	Cleavage	1
PotatoMir1005405793_x273	miR156	PGSC0003DMT400074958	Gene of unknown function	1	22.287	1	20	183	202	UGACAGAAGAGAGUGAGCAC	GUGCUCACUCUCUUUUGUUA	Cleavage	1
PotatoMir1005405793_x273	miR156	PGSC0003DMT400074958	Gene of unknown function	1	22.287	1	20	183	202	UGACAGAAGAGAGUGAGCAC	GUGCUCACUCUCUUUUGUUA	Cleavage	1
PotatoMir1005405793_x273	miR156	PGSC0003DMT400074958	Gene of unknown function	1	22.287	1	20	183	202	UGACAGAAGAGAGUGAGCAC	GUGCUCACUCUCUUUUGUUA	Cleavage	1
PotatoMir1005875292_x3670	miR156	PGSC0003DMT400082789	Squamosa promoter binding	2	5.802	1	20	543	562	UUGACAGAAGAUAGAGAGCA	UGCUCUCUCUCUUCUGUCAU	Cleavage	1
PotatoMir1005875292_x3670	miR156	PGSC0003DMT400082789	Squamosa promoter binding	2	5.802	1	20	543	562	UUGACAGAAGAUAGAGAGCA	UGCUCUCUCUCUUCUGUCAU	Cleavage	1
PotatoMir1005875292_x3670	miR156	PGSC0003DMT400082789	Squamosa promoter binding	2	5.802	1	20	543	562	UUGACAGAAGAUAGAGAGCA	UGCUCUCUCUCUUCUGUCAU	Cleavage	1
PotatoMir1005875292_x3670	miR156	PGSC0003DMT400082789	Squamosa promoter binding	2	5.802	1	20	543	562	UUGACAGAAGAUAGAGAGCA	UGCUCUCUCUCUUCUGUCAU	Cleavage	1
PotatoMir1005875292_x3670	miR156	PGSC0003DMT400082790	Squamosa promoter binding	2	5.802	1	20	372	391	UUGACAGAAGAUAGAGAGCA	UGCUCUCUCUCUUCUGUCAU	Cleavage	1
PotatoMir1005875292_x3670	miR156	PGSC0003DMT400082790	Squamosa promoter binding	2	5.802	1	20	372	391	UUGACAGAAGAUAGAGAGCA	UGCUCUCUCUCUUCUGUCAU	Cleavage	1
PotatoMir1005875292_x3670	miR156	PGSC0003DMT400082790	Squamosa promoter binding	2	5.802	1	20	372	391	UUGACAGAAGAUAGAGAGCA	UGCUCUCUCUCUUCUGUCAU	Cleavage	1
PotatoMir1005875292_x3670	miR156	PGSC0003DMT400082790	Squamosa promoter binding	2	5.802	1	20	372	391	UUGACAGAAGAUAGAGAGCA	UGCUCUCUCUCUUCUGUCAU	Cleavage	1
PotatoMir1005875292_x3670	miR156	PGSC0003DMT400023211	CONSTANS interacting protein 2b	2	7.949	1	20	1953	1972	UUGACAGAAGAUAGAGAGCA	UGUUCUCUGUCUUUUGUUGA	Cleavage	1
PotatoMir1005875292_x3670	miR156	PGSC0003DMT400023211	CONSTANS interacting protein 2b	2	7.949	1	20	1953	1972	UUGACAGAAGAUAGAGAGCA	UGUUCUCUGUCUUUUGUUGA	Cleavage	1
PotatoMir1005875292_x3670	miR156	PGSC0003DMT400023211	CONSTANS interacting protein 2b	2	7.949	1	20	1953	1972	UUGACAGAAGAUAGAGAGCA	UGUUCUCUGUCUUUUGUUGA	Cleavage	1
PotatoMir1005875292_x3670	miR156	PGSC0003DMT400023211	CONSTANS interacting protein 2b	2	7.949	1	20	1953	1972	UUGACAGAAGAUAGAGAGCA	UGUUCUCUGUCUUUUGUUGA	Cleavage	1
PotatoMir1005875292_x3670	miR156	PGSC0003DMT400063045	LIGULELESS1 protein	2	12.371	1	20	1623	1642	UUGACAGAAGAUAGAGAGCA	UGCUCUCUCUCUUCUGUCAU	Cleavage	1
PotatoMir1005875292_x3670	miR156	PGSC0003DMT400063045	LIGULELESS1 protein	2	12.371	1	20	1623	1642	UUGACAGAAGAUAGAGAGCA	UGCUCUCUCUCUUCUGUCAU	Cleavage	1
PotatoMir1005875292_x3670	miR156	PGSC0003DMT400063045	LIGULELESS1 protein	2	12.371	1	20	1623	1642	UUGACAGAAGAUAGAGAGCA	UGCUCUCUCUCUUCUGUCAU	Cleavage	1
PotatoMir1005875292_x3670	miR156	PGSC0003DMT400063045	LIGULELESS1 protein	2	12.371	1	20	1623	1642	UUGACAGAAGAUAGAGAGCA	UGCUCUCUCUCUUCUGUCAU	Cleavage	1
PotatoMir1005875292_x3670	miR156	PGSC0003DMT400063046	LIGULELESS1 protein	2	12.371	1	20	1623	1642	UUGACAGAAGAUAGAGAGCA	UGCUCUCUCUCUUCUGUCAU	Cleavage	1
PotatoMir1005875292_x3670	miR156	PGSC0003DMT400063046	LIGULELESS1 protein	2	12.371	1	20	1623	1642	UUGACAGAAGAUAGAGAGCA	UGCUCUCUCUCUUCUGUCAU	Cleavage	1
PotatoMir1005875292_x3670	miR156	PGSC0003DMT400063046	LIGULELESS1 protein	2	12.371	1	20	1623	1642	UUGACAGAAGAUAGAGAGCA	UGCUCUCUCUCUUCUGUCAU	Cleavage	1
PotatoMir1005875292_x3670	miR156	PGSC0003DMT400063046	LIGULELESS1 protein	2	12.371	1	20	1623	1642	UUGACAGAAGAUAGAGAGCA	UGCUCUCUCUCUUCUGUCAU	Cleavage	1
PotatoMir1005875292_x3670	miR156	PGSC0003DMT400072745	LIGULELESS1 protein	1.5	12.769	1	21	1449	1469	UUGACAGAAGAUAGAGAGCAC	GUGCUCUCUCUCUUCUGUCAG	Cleavage	1
PotatoMir1005875292_x3670	miR156	PGSC0003DMT400072745	LIGULELESS1 protein	1.5	12.769	1	21	1449	1469	UUGACAGAAGAUAGAGAGCAC	GUGCUCUCUCUCUUCUGUCAG	Cleavage	1
PotatoMir1005875292_x3670	miR156	PGSC0003DMT400072745	LIGULELESS1 protein	1.5	12.769	1	21	1449	1469	UUGACAGAAGAUAGAGAGCAC	GUGCUCUCUCUCUUCUGUCAG	Cleavage	1
PotatoMir1005875292_x3670	miR156	PGSC0003DMT400072745	LIGULELESS1 protein	1.5	12.769	1	21	1449	1469	UUGACAGAAGAUAGAGAGCAC	GUGCUCUCUCUCUUCUGUCAG	Cleavage	1
PotatoMir1005875292_x3670	miR156	PGSC0003DMT400072746	LIGULELESS1 protein	1.5	12.769	1	21	1449	1469	UUGACAGAAGAUAGAGAGCAC	GUGCUCUCUCUCUUCUGUCAG	Cleavage	1
PotatoMir1005875292_x3670	miR156	PGSC0003DMT400072746	LIGULELESS1 protein	1.5	12.769	1	21	1449	1469	UUGACAGAAGAUAGAGAGCAC	GUGCUCUCUCUCUUCUGUCAG	Cleavage	1
PotatoMir1005875292_x3670	miR156	PGSC0003DMT400072746	LIGULELESS1 protein	1.5	12.769	1	21	1449	1469	UUGACAGAAGAUAGAGAGCAC	GUGCUCUCUCUCUUCUGUCAG	Cleavage	1
PotatoMir1005875292_x3670	miR156	PGSC0003DMT400072746	LIGULELESS1 protein	1.5	12.769	1	21	1449	1469	UUGACAGAAGAUAGAGAGCAC	GUGCUCUCUCUCUUCUGUCAG	Cleavage	1
PotatoMir1005875292_x3670	miR156	PGSC0003DMT400059813	LIGULELESS1 protein	2	12.874	1	21	1207	1227	UUGACAGAAGAUAGAGAGCAC	GUGCUCUCUCUCUUCUGUCAU	Cleavage	1
PotatoMir1005875292_x3670	miR156	PGSC0003DMT400059813	LIGULELESS1 protein	2	12.874	1	21	1207	1227	UUGACAGAAGAUAGAGAGCAC	GUGCUCUCUCUCUUCUGUCAU	Cleavage	1
PotatoMir1005875292_x3670	miR156	PGSC0003DMT400059813	LIGULELESS1 protein	2	12.874	1	21	1207	1227	UUGACAGAAGAUAGAGAGCAC	GUGCUCUCUCUCUUCUGUCAU	Cleavage	1
PotatoMir1005875292_x3670	miR156	PGSC0003DMT400059813	LIGULELESS1 protein	2	12.874	1	21	1207	1227	UUGACAGAAGAUAGAGAGCAC	GUGCUCUCUCUCUUCUGUCAU	Cleavage	1
PotatoMir1005875292_x3670	miR156	PGSC0003DMT400008042	Salt-tolerance protein	2.5	12.965	1	21	206	226	UUGACAGAAGAUAGAGAGCAC	GUGUUCUUUGUUUUUUGUUAA	Cleavage	1
PotatoMir1005875292_x3670	miR156	PGSC0003DMT400008042	Salt-tolerance protein	2.5	12.965	1	21	206	226	UUGACAGAAGAUAGAGAGCAC	GUGUUCUUUGUUUUUUGUUAA	Cleavage	1
PotatoMir1005875292_x3670	miR156	PGSC0003DMT400008042	Salt-tolerance protein	2.5	12.965	1	21	206	226	UUGACAGAAGAUAGAGAGCAC	GUGUUCUUUGUUUUUUGUUAA	Cleavage	1
PotatoMir1005875292_x3670	miR156	PGSC0003DMT400008042	Salt-tolerance protein	2.5	12.965	1	21	206	226	UUGACAGAAGAUAGAGAGCAC	GUGUUCUUUGUUUUUUGUUAA	Cleavage	1
PotatoMir1005875292_x3670	miR156	PGSC0003DMT400008043	Salt-tolerance protein	2.5	12.965	1	21	206	226	UUGACAGAAGAUAGAGAGCAC	GUGUUCUUUGUUUUUUGUUAA	Cleavage	1
PotatoMir1005875292_x3670	miR156	PGSC0003DMT400008043	Salt-tolerance protein	2.5	12.965	1	21	206	226	UUGACAGAAGAUAGAGAGCAC	GUGUUCUUUGUUUUUUGUUAA	Cleavage	1
PotatoMir1005875292_x3670	miR156	PGSC0003DMT400008043	Salt-tolerance protein	2.5	12.965	1	21	206	226	UUGACAGAAGAUAGAGAGCAC	GUGUUCUUUGUUUUUUGUUAA	Cleavage	1
PotatoMir1005875292_x3670	miR156	PGSC0003DMT400008043	Salt-tolerance protein	2.5	12.965	1	21	206	226	UUGACAGAAGAUAGAGAGCAC	GUGUUCUUUGUUUUUUGUUAA	Cleavage	1
PotatoMir1005875292_x3670	miR156	PGSC0003DMT400008044	Salt-tolerance protein	2.5	12.965	1	21	206	226	UUGACAGAAGAUAGAGAGCAC	GUGUUCUUUGUUUUUUGUUAA	Cleavage	1
PotatoMir1005875292_x3670	miR156	PGSC0003DMT400008044	Salt-tolerance protein	2.5	12.965	1	21	206	226	UUGACAGAAGAUAGAGAGCAC	GUGUUCUUUGUUUUUUGUUAA	Cleavage	1
PotatoMir1005875292_x3670	miR156	PGSC0003DMT400008044	Salt-tolerance protein	2.5	12.965	1	21	206	226	UUGACAGAAGAUAGAGAGCAC	GUGUUCUUUGUUUUUUGUUAA	Cleavage	1
PotatoMir1005875292_x3670	miR156	PGSC0003DMT400008044	Salt-tolerance protein	2.5	12.965	1	21	206	226	UUGACAGAAGAUAGAGAGCAC	GUGUUCUUUGUUUUUUGUUAA	Cleavage	1
PotatoMir1005875292_x3670	miR156	PGSC0003DMT400056372	Squamosa promoter-binding protein	2	14.867	1	21	712	732	UUGACAGAAGAUAGAGAGCAC	GUGCUCUCUCUCUUCUGUCAU	Cleavage	1
PotatoMir1005875292_x3670	miR156	PGSC0003DMT400056372	Squamosa promoter-binding protein	2	14.867	1	21	712	732	UUGACAGAAGAUAGAGAGCAC	GUGCUCUCUCUCUUCUGUCAU	Cleavage	1
PotatoMir1005875292_x3670	miR156	PGSC0003DMT400056372	Squamosa promoter-binding protein	2	14.867	1	21	712	732	UUGACAGAAGAUAGAGAGCAC	GUGCUCUCUCUCUUCUGUCAU	Cleavage	1
PotatoMir1005875292_x3670	miR156	PGSC0003DMT400056372	Squamosa promoter-binding protein	2	14.867	1	21	712	732	UUGACAGAAGAUAGAGAGCAC	GUGCUCUCUCUCUUCUGUCAU	Cleavage	1
PotatoMir1005875292_x3670	miR156	PGSC0003DMT400056373	Squamosa promoter-binding protein	2	14.867	1	21	1012	1032	UUGACAGAAGAUAGAGAGCAC	GUGCUCUCUCUCUUCUGUCAU	Cleavage	1
PotatoMir1005875292_x3670	miR156	PGSC0003DMT400056373	Squamosa promoter-binding protein	2	14.867	1	21	1012	1032	UUGACAGAAGAUAGAGAGCAC	GUGCUCUCUCUCUUCUGUCAU	Cleavage	1
PotatoMir1005875292_x3670	miR156	PGSC0003DMT400056373	Squamosa promoter-binding protein	2	14.867	1	21	1012	1032	UUGACAGAAGAUAGAGAGCAC	GUGCUCUCUCUCUUCUGUCAU	Cleavage	1
PotatoMir1005875292_x3670	miR156	PGSC0003DMT400056373	Squamosa promoter-binding protein	2	14.867	1	21	1012	1032	UUGACAGAAGAUAGAGAGCAC	GUGCUCUCUCUCUUCUGUCAU	Cleavage	1
PotatoMir1005875292_x3670	miR156	PGSC0003DMT400056374	Squamosa promoter-binding protein	2	14.867	1	21	1156	1176	UUGACAGAAGAUAGAGAGCAC	GUGCUCUCUCUCUUCUGUCAU	Cleavage	1
PotatoMir1005875292_x3670	miR156	PGSC0003DMT400056374	Squamosa promoter-binding protein	2	14.867	1	21	1156	1176	UUGACAGAAGAUAGAGAGCAC	GUGCUCUCUCUCUUCUGUCAU	Cleavage	1
PotatoMir1005875292_x3670	miR156	PGSC0003DMT400056374	Squamosa promoter-binding protein	2	14.867	1	21	1156	1176	UUGACAGAAGAUAGAGAGCAC	GUGCUCUCUCUCUUCUGUCAU	Cleavage	1
PotatoMir1005875292_x3670	miR156	PGSC0003DMT400056374	Squamosa promoter-binding protein	2	14.867	1	21	1156	1176	UUGACAGAAGAUAGAGAGCAC	GUGCUCUCUCUCUUCUGUCAU	Cleavage	1
PotatoMir1005875292_x3670	miR156	PGSC0003DMT400076865	Aspartate aminotransferase	2	15.396	1	21	124	144	UUGACAGAAGAUAGAGAGCAC	GUUCUCUCUAGCUUCUGUCAC	Translation	1
PotatoMir1005875292_x3670	miR156	PGSC0003DMT400076865	Aspartate aminotransferase	2	15.396	1	21	124	144	UUGACAGAAGAUAGAGAGCAC	GUUCUCUCUAGCUUCUGUCAC	Translation	1
PotatoMir1005875292_x3670	miR156	PGSC0003DMT400076865	Aspartate aminotransferase	2	15.396	1	21	124	144	UUGACAGAAGAUAGAGAGCAC	GUUCUCUCUAGCUUCUGUCAC	Translation	1
PotatoMir1005875292_x3670	miR156	PGSC0003DMT400076865	Aspartate aminotransferase	2	15.396	1	21	124	144	UUGACAGAAGAUAGAGAGCAC	GUUCUCUCUAGCUUCUGUCAC	Translation	1
PotatoMir1005875292_x3670	miR156	PGSC0003DMT400076399	Squamosa promoter binding	0	15.569	1	20	1600	1619	UUGACAGAAGAUAGAGAGCA	UGCUCUCUAUCUUCUGUCAA	Cleavage	1
PotatoMir1005875292_x3670	miR156	PGSC0003DMT400076399	Squamosa promoter binding	0	15.569	1	20	1600	1619	UUGACAGAAGAUAGAGAGCA	UGCUCUCUAUCUUCUGUCAA	Cleavage	1
PotatoMir1005875292_x3670	miR156	PGSC0003DMT400076399	Squamosa promoter binding	0	15.569	1	20	1600	1619	UUGACAGAAGAUAGAGAGCA	UGCUCUCUAUCUUCUGUCAA	Cleavage	1
PotatoMir1005875292_x3670	miR156	PGSC0003DMT400076399	Squamosa promoter binding	0	15.569	1	20	1600	1619	UUGACAGAAGAUAGAGAGCA	UGCUCUCUAUCUUCUGUCAA	Cleavage	1
PotatoMir1005875292_x3670	miR156	PGSC0003DMT400084733	LIGULELESS1 protein	1	16.156	1	21	3579	3599	UUGACAGAAGAUAGAGAGCAC	GUGCUCUCUCUCUUCUGUCAA	Cleavage	1
PotatoMir1005875292_x3670	miR156	PGSC0003DMT400084733	LIGULELESS1 protein	1	16.156	1	21	3579	3599	UUGACAGAAGAUAGAGAGCAC	GUGCUCUCUCUCUUCUGUCAA	Cleavage	1
PotatoMir1005875292_x3670	miR156	PGSC0003DMT400084733	LIGULELESS1 protein	1	16.156	1	21	3579	3599	UUGACAGAAGAUAGAGAGCAC	GUGCUCUCUCUCUUCUGUCAA	Cleavage	1
PotatoMir1005875292_x3670	miR156	PGSC0003DMT400084733	LIGULELESS1 protein	1	16.156	1	21	3579	3599	UUGACAGAAGAUAGAGAGCAC	GUGCUCUCUCUCUUCUGUCAA	Cleavage	1
PotatoMir1005875292_x3670	miR156	PGSC0003DMT400068752	LIGULELESS1 protein	1	18.258	1	21	1129	1149	UUGACAGAAGAUAGAGAGCAC	GUGCUCUCUCUCUUCUGUCAA	Cleavage	1
PotatoMir1005875292_x3670	miR156	PGSC0003DMT400068752	LIGULELESS1 protein	1	18.258	1	21	1129	1149	UUGACAGAAGAUAGAGAGCAC	GUGCUCUCUCUCUUCUGUCAA	Cleavage	1
PotatoMir1005875292_x3670	miR156	PGSC0003DMT400068752	LIGULELESS1 protein	1	18.258	1	21	1129	1149	UUGACAGAAGAUAGAGAGCAC	GUGCUCUCUCUCUUCUGUCAA	Cleavage	1
PotatoMir1005875292_x3670	miR156	PGSC0003DMT400068752	LIGULELESS1 protein	1	18.258	1	21	1129	1149	UUGACAGAAGAUAGAGAGCAC	GUGCUCUCUCUCUUCUGUCAA	Cleavage	1
PotatoMir1005875292_x3670	miR156	PGSC0003DMT400029748	Promoter-binding protein SPL9	1	18.893	1	21	1710	1730	UUGACAGAAGAUAGAGAGCAC	GUGCUCUCUCUCUUCUGUCAA	Cleavage	1
PotatoMir1005875292_x3670	miR156	PGSC0003DMT400029748	Promoter-binding protein SPL9	1	18.893	1	21	1710	1730	UUGACAGAAGAUAGAGAGCAC	GUGCUCUCUCUCUUCUGUCAA	Cleavage	1
PotatoMir1005875292_x3670	miR156	PGSC0003DMT400029748	Promoter-binding protein SPL9	1	18.893	1	21	1710	1730	UUGACAGAAGAUAGAGAGCAC	GUGCUCUCUCUCUUCUGUCAA	Cleavage	1
PotatoMir1005875292_x3670	miR156	PGSC0003DMT400029748	Promoter-binding protein SPL9	1	18.893	1	21	1710	1730	UUGACAGAAGAUAGAGAGCAC	GUGCUCUCUCUCUUCUGUCAA	Cleavage	1
PotatoMir1005875292_x3670	miR156	PGSC0003DMT400029749	Promoter-binding protein SPL9	1	18.893	1	21	1409	1429	UUGACAGAAGAUAGAGAGCAC	GUGCUCUCUCUCUUCUGUCAA	Cleavage	1
PotatoMir1005875292_x3670	miR156	PGSC0003DMT400029749	Promoter-binding protein SPL9	1	18.893	1	21	1409	1429	UUGACAGAAGAUAGAGAGCAC	GUGCUCUCUCUCUUCUGUCAA	Cleavage	1
PotatoMir1005875292_x3670	miR156	PGSC0003DMT400029749	Promoter-binding protein SPL9	1	18.893	1	21	1409	1429	UUGACAGAAGAUAGAGAGCAC	GUGCUCUCUCUCUUCUGUCAA	Cleavage	1
PotatoMir1005875292_x3670	miR156	PGSC0003DMT400029749	Promoter-binding protein SPL9	1	18.893	1	21	1409	1429	UUGACAGAAGAUAGAGAGCAC	GUGCUCUCUCUCUUCUGUCAA	Cleavage	1
PotatoMir1005875292_x3670	miR156	PGSC0003DMT400029750	Promoter-binding protein SPL9	1	18.893	1	21	1597	1617	UUGACAGAAGAUAGAGAGCAC	GUGCUCUCUCUCUUCUGUCAA	Cleavage	1
PotatoMir1005875292_x3670	miR156	PGSC0003DMT400029750	Promoter-binding protein SPL9	1	18.893	1	21	1597	1617	UUGACAGAAGAUAGAGAGCAC	GUGCUCUCUCUCUUCUGUCAA	Cleavage	1
PotatoMir1005875292_x3670	miR156	PGSC0003DMT400029750	Promoter-binding protein SPL9	1	18.893	1	21	1597	1617	UUGACAGAAGAUAGAGAGCAC	GUGCUCUCUCUCUUCUGUCAA	Cleavage	1
PotatoMir1005875292_x3670	miR156	PGSC0003DMT400029750	Promoter-binding protein SPL9	1	18.893	1	21	1597	1617	UUGACAGAAGAUAGAGAGCAC	GUGCUCUCUCUCUUCUGUCAA	Cleavage	1
PotatoMir1005875292_x3670	miR156	PGSC0003DMT400029751	Promoter-binding protein SPL9	1	18.893	1	21	1296	1316	UUGACAGAAGAUAGAGAGCAC	GUGCUCUCUCUCUUCUGUCAA	Cleavage	1
PotatoMir1005875292_x3670	miR156	PGSC0003DMT400029751	Promoter-binding protein SPL9	1	18.893	1	21	1296	1316	UUGACAGAAGAUAGAGAGCAC	GUGCUCUCUCUCUUCUGUCAA	Cleavage	1
PotatoMir1005875292_x3670	miR156	PGSC0003DMT400029751	Promoter-binding protein SPL9	1	18.893	1	21	1296	1316	UUGACAGAAGAUAGAGAGCAC	GUGCUCUCUCUCUUCUGUCAA	Cleavage	1
PotatoMir1005875292_x3670	miR156	PGSC0003DMT400029751	Promoter-binding protein SPL9	1	18.893	1	21	1296	1316	UUGACAGAAGAUAGAGAGCAC	GUGCUCUCUCUCUUCUGUCAA	Cleavage	1
PotatoMir1005875292_x3670	miR156	PGSC0003DMT400043794	Nitrate transporter	2	19.528	1	21	1160	1180	UUGACAGAAGAUAGAGAGCAC	GUGUUUUCUGUUUUUUGUCAA	Cleavage	1
PotatoMir1005875292_x3670	miR156	PGSC0003DMT400043794	Nitrate transporter	2	19.528	1	21	1160	1180	UUGACAGAAGAUAGAGAGCAC	GUGUUUUCUGUUUUUUGUCAA	Cleavage	1
PotatoMir1005875292_x3670	miR156	PGSC0003DMT400043794	Nitrate transporter	2	19.528	1	21	1160	1180	UUGACAGAAGAUAGAGAGCAC	GUGUUUUCUGUUUUUUGUCAA	Cleavage	1
PotatoMir1005875292_x3670	miR156	PGSC0003DMT400043794	Nitrate transporter	2	19.528	1	21	1160	1180	UUGACAGAAGAUAGAGAGCAC	GUGUUUUCUGUUUUUUGUCAA	Cleavage	1
PotatoMir1005875292_x3670	miR156	PGSC0003DMT400084734	LIGULELESS1 protein	1	20.477	1	21	1549	1569	UUGACAGAAGAUAGAGAGCAC	GUGCUCUCUCUCUUCUGUCAA	Cleavage	1
PotatoMir1005875292_x3670	miR156	PGSC0003DMT400084734	LIGULELESS1 protein	1	20.477	1	21	1549	1569	UUGACAGAAGAUAGAGAGCAC	GUGCUCUCUCUCUUCUGUCAA	Cleavage	1
PotatoMir1005875292_x3670	miR156	PGSC0003DMT400084734	LIGULELESS1 protein	1	20.477	1	21	1549	1569	UUGACAGAAGAUAGAGAGCAC	GUGCUCUCUCUCUUCUGUCAA	Cleavage	1
PotatoMir1005875292_x3670	miR156	PGSC0003DMT400084734	LIGULELESS1 protein	1	20.477	1	21	1549	1569	UUGACAGAAGAUAGAGAGCAC	GUGCUCUCUCUCUUCUGUCAA	Cleavage	1
PotatoMir1005875292_x3670	miR156	PGSC0003DMT400066112	Pyruvate kinase	1.5	21.44	1	19	671	689	UUGACAGAAGAUAGAGAGC	GCUCUUCAUCUUCUGUCAA	Cleavage	1
PotatoMir1005875292_x3670	miR156	PGSC0003DMT400066112	Pyruvate kinase	1.5	21.44	1	19	671	689	UUGACAGAAGAUAGAGAGC	GCUCUUCAUCUUCUGUCAA	Cleavage	1
PotatoMir1005875292_x3670	miR156	PGSC0003DMT400066112	Pyruvate kinase	1.5	21.44	1	19	671	689	UUGACAGAAGAUAGAGAGC	GCUCUUCAUCUUCUGUCAA	Cleavage	1
PotatoMir1005875292_x3670	miR156	PGSC0003DMT400066112	Pyruvate kinase	1.5	21.44	1	19	671	689	UUGACAGAAGAUAGAGAGC	GCUCUUCAUCUUCUGUCAA	Cleavage	1
PotatoMir1005487486_x572	miR160	PGSC0003DMT400013583	Conserved gene of unknown function	2	13.706	1	19	449	467	UGCCUGGCUCCCUGUAUGC	GGAUAUAGGGAGUUAGGUA	Cleavage	1
PotatoMir1005487486_x572	miR160	PGSC0003DMT400013583	Conserved gene of unknown function	2	13.706	1	19	449	467	UGCCUGGCUCCCUGUAUGC	GGAUAUAGGGAGUUAGGUA	Cleavage	1
PotatoMir1005487486_x572	miR160	PGSC0003DMT400015264	Mitogen-activated protein kinase 9	2.5	15.458	1	21	1370	1390	UGCCUGGCUCCCUGUAUGCCA	UGGUAUACAGGUAACUAGGCA	Translation	1
PotatoMir1005487486_x572	miR160	PGSC0003DMT400015264	Mitogen-activated protein kinase 9	2.5	15.458	1	21	1370	1390	UGCCUGGCUCCCUGUAUGCCA	UGGUAUACAGGUAACUAGGCA	Translation	1
PotatoMir1005487486_x572	miR160	PGSC0003DMT400035471	Protein transport protein Sec24	2.5	18.385	1	19	2186	2204	UGCCUGGCUCCCUGUAUGC	GUAUACAGGUGGUCAGGUA	Translation	1
PotatoMir1005487486_x572	miR160	PGSC0003DMT400035471	Protein transport protein Sec24	2.5	18.385	1	19	2186	2204	UGCCUGGCUCCCUGUAUGC	GUAUACAGGUGGUCAGGUA	Translation	1
PotatoMir1005487486_x572	miR160	PGSC0003DMT400035474	Protein transport protein Sec24	2.5	18.385	1	19	2186	2204	UGCCUGGCUCCCUGUAUGC	GUAUACAGGUGGUCAGGUA	Translation	1
PotatoMir1005487486_x572	miR160	PGSC0003DMT400035474	Protein transport protein Sec24	2.5	18.385	1	19	2186	2204	UGCCUGGCUCCCUGUAUGC	GUAUACAGGUGGUCAGGUA	Translation	1
PotatoMir1005487486_x572	miR160	PGSC0003DMT400045323	Auxin response factor ARF16	0.5	18.552	1	21	224	244	UGCCUGGCUCCCUGUAUGCCA	UGGCAUGCAGGGAGCCAGGCA	Cleavage	1
PotatoMir1005487486_x572	miR160	PGSC0003DMT400045323	Auxin response factor ARF16	0.5	18.552	1	21	224	244	UGCCUGGCUCCCUGUAUGCCA	UGGCAUGCAGGGAGCCAGGCA	Cleavage	1
PotatoMir1005487486_x572	miR160	PGSC0003DMT400056935	Mitochondrial import receptor subunit TOM20	1.5	18.844	1	18	1050	1067	UGCCUGGCUCCCUGUAUG	UAUACAGGGCGCUAGGCA	Translation	1
PotatoMir1005487486_x572	miR160	PGSC0003DMT400056935	Mitochondrial import receptor subunit TOM20	1.5	18.844	1	18	1050	1067	UGCCUGGCUCCCUGUAUG	UAUACAGGGCGCUAGGCA	Translation	1
PotatoMir1005487486_x572	miR160	PGSC0003DMT400055614	Gene of unknown function	1.5	18.901	1	20	253	272	UGCCUGGCUCCCUGUAUGCC	GGCAUACAGGGAGCCAGACA	Cleavage	1
PotatoMir1005487486_x572	miR160	PGSC0003DMT400055614	Gene of unknown function	1.5	18.901	1	20	253	272	UGCCUGGCUCCCUGUAUGCC	GGCAUACAGGGAGCCAGACA	Cleavage	1
PotatoMir1005487486_x572	miR160	PGSC0003DMT400091215	Conserved gene of unknown function	2.5	20.747	1	21	614	634	UGCCUGGCUCCCUGUAUGCCA	UAGCAUAUAGUGAGCCAGGUG	Translation	1
PotatoMir1005487486_x572	miR160	PGSC0003DMT400091215	Conserved gene of unknown function	2.5	20.747	1	21	614	634	UGCCUGGCUCCCUGUAUGCCA	UAGCAUAUAGUGAGCCAGGUG	Translation	1
PotatoMir1005487486_x572	miR160	PGSC0003DMT400077914	CCR4-NOT transcription complex subunit	2.5	20.934	1	20	1407	1426	UGCCUGGCUCCCUGUAUGCC	GCCAUACAGGGAGCAGGGUA	Cleavage	1
PotatoMir1005487486_x572	miR160	PGSC0003DMT400077914	CCR4-NOT transcription complex subunit	2.5	20.934	1	20	1407	1426	UGCCUGGCUCCCUGUAUGCC	GCCAUACAGGGAGCAGGGUA	Cleavage	1
PotatoMir1005487486_x572	miR160	PGSC0003DMT400077917	CCR4-NOT transcription complex subunit	2.5	20.934	1	20	1748	1767	UGCCUGGCUCCCUGUAUGCC	GCCAUACAGGGAGCAGGGUA	Cleavage	1
PotatoMir1005487486_x572	miR160	PGSC0003DMT400077917	CCR4-NOT transcription complex subunit	2.5	20.934	1	20	1748	1767	UGCCUGGCUCCCUGUAUGCC	GCCAUACAGGGAGCAGGGUA	Cleavage	1
PotatoMir1005487486_x572	miR160	PGSC0003DMT400077918	CCR4-NOT transcription complex subunit	2.5	20.934	1	20	1534	1553	UGCCUGGCUCCCUGUAUGCC	GCCAUACAGGGAGCAGGGUA	Cleavage	1
PotatoMir1005487486_x572	miR160	PGSC0003DMT400077918	CCR4-NOT transcription complex subunit	2.5	20.934	1	20	1534	1553	UGCCUGGCUCCCUGUAUGCC	GCCAUACAGGGAGCAGGGUA	Cleavage	1
PotatoMir1005487486_x572	miR160	PGSC0003DMT400077919	CCR4-NOT transcription complex subunit	2.5	20.934	1	20	1675	1694	UGCCUGGCUCCCUGUAUGCC	GCCAUACAGGGAGCAGGGUA	Cleavage	1
PotatoMir1005487486_x572	miR160	PGSC0003DMT400077919	CCR4-NOT transcription complex subunit	2.5	20.934	1	20	1675	1694	UGCCUGGCUCCCUGUAUGCC	GCCAUACAGGGAGCAGGGUA	Cleavage	1
PotatoMir1005487486_x572	miR160	PGSC0003DMT400020874	Auxin response factor	0	23.057	1	20	1752	1771	UGCCUGGCUCCCUGUAUGCC	GGCAUACAGGGAGCCAGGCA	Cleavage	1
PotatoMir1005487486_x572	miR160	PGSC0003DMT400020874	Auxin response factor	0	23.057	1	20	1752	1771	UGCCUGGCUCCCUGUAUGCC	GGCAUACAGGGAGCCAGGCA	Cleavage	1
PotatoMir1005487486_x572	miR160	PGSC0003DMT400062489	Auxin response factor 16	0	24.523	1	20	1489	1508	UGCCUGGCUCCCUGUAUGCC	GGCAUACAGGGAGCCAGGCA	Cleavage	1
PotatoMir1005487486_x572	miR160	PGSC0003DMT400062489	Auxin response factor 16	0	24.523	1	20	1489	1508	UGCCUGGCUCCCUGUAUGCC	GGCAUACAGGGAGCCAGGCA	Cleavage	1
PotatoMir1005244514_x19366	miR162	PGSC0003DMT400089345	Integrase core domain containing protein	3	13.841	1	21	300	320	UCGAUAAACCUCUGCAUCCAG	CUGGAUGCGGAAGUUUAUUGU	Translation	1
PotatoMir1005244514_x19366	miR162	PGSC0003DMT400089345	Integrase core domain containing protein	3	13.841	1	21	300	320	UCGAUAAACCUCUGCAUCCAG	CUGGAUGCGGAAGUUUAUUGU	Translation	1
PotatoMir1005244514_x19366	miR162	PGSC0003DMT400063189	Cell division cycle	1.5	15.355	1	18	1519	1536	UCGAUAAACCUCUGCAUC	GAUGCAGAGGUUUAUUGC	Cleavage	1
PotatoMir1005244514_x19366	miR162	PGSC0003DMT400063189	Cell division cycle	1.5	15.355	1	18	1519	1536	UCGAUAAACCUCUGCAUC	GAUGCAGAGGUUUAUUGC	Cleavage	1
PotatoMir1005244514_x19366	miR162	PGSC0003DMT400013553	Conserved gene of unknown function	3	18.939	1	21	373	393	UCGAUAAACCUCUGCAUCCAG	CUGCAUGCAGAGGUUUGCCGU	Cleavage	1
PotatoMir1005244514_x19366	miR162	PGSC0003DMT400013553	Conserved gene of unknown function	3	18.939	1	21	373	393	UCGAUAAACCUCUGCAUCCAG	CUGCAUGCAGAGGUUUGCCGU	Cleavage	1
PotatoMir1005244514_x19366	miR162	PGSC0003DMT400033081	U4/U6 small nuclear ribonucleoprotein Prp4	2.5	18.946	1	20	947	966	UCGAUAAACCUCUGCAUCCA	UGGAUGCAGAGGUUGAUUGG	Cleavage	1
PotatoMir1005244514_x19366	miR162	PGSC0003DMT400033081	U4/U6 small nuclear ribonucleoprotein Prp4	2.5	18.946	1	20	947	966	UCGAUAAACCUCUGCAUCCA	UGGAUGCAGAGGUUGAUUGG	Cleavage	1
PotatoMir1005244514_x19366	miR162	PGSC0003DMT400029301	Endoribonuclease Dicer homolog	2	20.584	1	21	3353	3374	UCGAUAA-ACCUCUGCAUCCAG	CUGGAUGCAGAGGUAUUAUCGA	Cleavage	1
PotatoMir1005244514_x19366	miR162	PGSC0003DMT400029301	Endoribonuclease Dicer homolog	2	20.584	1	21	3353	3374	UCGAUAA-ACCUCUGCAUCCAG	CUGGAUGCAGAGGUAUUAUCGA	Cleavage	1
PotatoMir1005244514_x19366	miR162	PGSC0003DMT400013554	Conserved gene of unknown function	3	21.806	1	21	198	218	UCGAUAAACCUCUGCAUCCAG	CUGCAUGCAGAGGUUUGCCGU	Cleavage	1
PotatoMir1005244514_x19366	miR162	PGSC0003DMT400013554	Conserved gene of unknown function	3	21.806	1	21	198	218	UCGAUAAACCUCUGCAUCCAG	CUGCAUGCAGAGGUUUGCCGU	Cleavage	1
PotatoMir1005244514_x19366	miR162	PGSC0003DMT400040796	Conserved gene of unknown function	1.5	24.58	1	18	329	346	UCGAUAAACCUCUGCAUC	GAAGCAGAGGUUUAUUGA	Cleavage	1
PotatoMir1005244514_x19366	miR162	PGSC0003DMT400040796	Conserved gene of unknown function	1.5	24.58	1	18	329	346	UCGAUAAACCUCUGCAUC	GAAGCAGAGGUUUAUUGA	Cleavage	1
PotatoMir1005244514_x19366	miR162	PGSC0003DMT400040797	Conserved gene of unknown function	1.5	24.58	1	18	329	346	UCGAUAAACCUCUGCAUC	GAAGCAGAGGUUUAUUGA	Cleavage	1
PotatoMir1005244514_x19366	miR162	PGSC0003DMT400040797	Conserved gene of unknown function	1.5	24.58	1	18	329	346	UCGAUAAACCUCUGCAUC	GAAGCAGAGGUUUAUUGA	Cleavage	1
PotatoMir1005244514_x19366	miR162	PGSC0003DMT400040799	Conserved gene of unknown function	1.5	24.58	1	18	315	332	UCGAUAAACCUCUGCAUC	GAAGCAGAGGUUUAUUGA	Cleavage	1
PotatoMir1005244514_x19366	miR162	PGSC0003DMT400040799	Conserved gene of unknown function	1.5	24.58	1	18	315	332	UCGAUAAACCUCUGCAUC	GAAGCAGAGGUUUAUUGA	Cleavage	1
PotatoMir1005257311_x741106	miR166	PGSC0003DMT400087892	Gene of unknown function	2.5	19.085	1	18	705	722	UCGGACCAGGCUUCAUUC	GAAUGAAGCCUGGACUGG	Cleavage	1
PotatoMir1005257311_x741106	miR166	PGSC0003DMT400087892	Gene of unknown function	2.5	19.085	1	18	705	722	UCGGACCAGGCUUCAUUC	GAAUGAAGCCUGGACUGG	Cleavage	1
PotatoMir1005257311_x741106	miR166	PGSC0003DMT400087892	Gene of unknown function	2.5	19.085	1	18	705	722	UCGGACCAGGCUUCAUUC	GAAUGAAGCCUGGACUGG	Cleavage	1
PotatoMir1005257311_x741106	miR166	PGSC0003DMT400068035	DNA binding protein	0.5	19.251	1	19	550	568	UCGGACCAGGCUUCAUUCC	GGAAUGAAGCCUGGUCCGG	Cleavage	1
PotatoMir1005257311_x741106	miR166	PGSC0003DMT400068035	DNA binding protein	0.5	19.251	1	19	550	568	UCGGACCAGGCUUCAUUCC	GGAAUGAAGCCUGGUCCGG	Cleavage	1
PotatoMir1005257311_x741106	miR166	PGSC0003DMT400068035	DNA binding protein	0.5	19.251	1	19	550	568	UCGGACCAGGCUUCAUUCC	GGAAUGAAGCCUGGUCCGG	Cleavage	1
PotatoMir1005257311_x741106	miR166	PGSC0003DMT400068037	DNA binding protein	0.5	19.251	1	19	1431	1449	UCGGACCAGGCUUCAUUCC	GGAAUGAAGCCUGGUCCGG	Cleavage	1
PotatoMir1005257311_x741106	miR166	PGSC0003DMT400068037	DNA binding protein	0.5	19.251	1	19	1431	1449	UCGGACCAGGCUUCAUUCC	GGAAUGAAGCCUGGUCCGG	Cleavage	1
PotatoMir1005257311_x741106	miR166	PGSC0003DMT400068037	DNA binding protein	0.5	19.251	1	19	1431	1449	UCGGACCAGGCUUCAUUCC	GGAAUGAAGCCUGGUCCGG	Cleavage	1
PotatoMir1005257311_x741106	miR166	PGSC0003DMT400068038	DNA binding protein	0.5	19.251	1	19	475	493	UCGGACCAGGCUUCAUUCC	GGAAUGAAGCCUGGUCCGG	Cleavage	1
PotatoMir1005257311_x741106	miR166	PGSC0003DMT400068038	DNA binding protein	0.5	19.251	1	19	475	493	UCGGACCAGGCUUCAUUCC	GGAAUGAAGCCUGGUCCGG	Cleavage	1
PotatoMir1005257311_x741106	miR166	PGSC0003DMT400068038	DNA binding protein	0.5	19.251	1	19	475	493	UCGGACCAGGCUUCAUUCC	GGAAUGAAGCCUGGUCCGG	Cleavage	1
PotatoMir1005257311_x741106	miR166	PGSC0003DMT400068039	DNA binding protein	0.5	19.251	1	19	1430	1448	UCGGACCAGGCUUCAUUCC	GGAAUGAAGCCUGGUCCGG	Cleavage	1
PotatoMir1005257311_x741106	miR166	PGSC0003DMT400068039	DNA binding protein	0.5	19.251	1	19	1430	1448	UCGGACCAGGCUUCAUUCC	GGAAUGAAGCCUGGUCCGG	Cleavage	1
PotatoMir1005257311_x741106	miR166	PGSC0003DMT400068039	DNA binding protein	0.5	19.251	1	19	1430	1448	UCGGACCAGGCUUCAUUCC	GGAAUGAAGCCUGGUCCGG	Cleavage	1
PotatoMir1005257311_x741106	miR166	PGSC0003DMT400006735	DNA binding protein	0.5	19.478	1	19	1385	1403	UCGGACCAGGCUUCAUUCC	GGAAUGAAGCCUGGUCCGG	Cleavage	1
PotatoMir1005257311_x741106	miR166	PGSC0003DMT400006735	DNA binding protein	0.5	19.478	1	19	1385	1403	UCGGACCAGGCUUCAUUCC	GGAAUGAAGCCUGGUCCGG	Cleavage	1
PotatoMir1005257311_x741106	miR166	PGSC0003DMT400006735	DNA binding protein	0.5	19.478	1	19	1385	1403	UCGGACCAGGCUUCAUUCC	GGAAUGAAGCCUGGUCCGG	Cleavage	1
PotatoMir1005257311_x741106	miR166	PGSC0003DMT400030829	PHAVOLUTA-like HD-ZIPIII protein	1	21	1	19	728	746	UCGGACCAGGCUUCAUUCC	GGGAUGAAGCCUGGUCCGG	Cleavage	1
PotatoMir1005257311_x741106	miR166	PGSC0003DMT400030829	PHAVOLUTA-like HD-ZIPIII protein	1	21	1	19	728	746	UCGGACCAGGCUUCAUUCC	GGGAUGAAGCCUGGUCCGG	Cleavage	1
PotatoMir1005257311_x741106	miR166	PGSC0003DMT400030829	PHAVOLUTA-like HD-ZIPIII protein	1	21	1	19	728	746	UCGGACCAGGCUUCAUUCC	GGGAUGAAGCCUGGUCCGG	Cleavage	1
PotatoMir1005257311_x741106	miR166	PGSC0003DMT400054420	PHAVOLUTA-like HD-ZIPIII protein	1	22.556	1	19	835	853	UCGGACCAGGCUUCAUUCC	GGGAUGAAGCCUGGUCCGG	Cleavage	1
PotatoMir1005257311_x741106	miR166	PGSC0003DMT400054420	PHAVOLUTA-like HD-ZIPIII protein	1	22.556	1	19	835	853	UCGGACCAGGCUUCAUUCC	GGGAUGAAGCCUGGUCCGG	Cleavage	1
PotatoMir1005257311_x741106	miR166	PGSC0003DMT400054420	PHAVOLUTA-like HD-ZIPIII protein	1	22.556	1	19	835	853	UCGGACCAGGCUUCAUUCC	GGGAUGAAGCCUGGUCCGG	Cleavage	1
PotatoMir1005257311_x741106	miR166	PGSC0003DMT400054421	PHAVOLUTA-like HD-ZIPIII protein	1	22.556	1	19	835	853	UCGGACCAGGCUUCAUUCC	GGGAUGAAGCCUGGUCCGG	Cleavage	1
PotatoMir1005257311_x741106	miR166	PGSC0003DMT400054421	PHAVOLUTA-like HD-ZIPIII protein	1	22.556	1	19	835	853	UCGGACCAGGCUUCAUUCC	GGGAUGAAGCCUGGUCCGG	Cleavage	1
PotatoMir1005257311_x741106	miR166	PGSC0003DMT400054421	PHAVOLUTA-like HD-ZIPIII protein	1	22.556	1	19	835	853	UCGGACCAGGCUUCAUUCC	GGGAUGAAGCCUGGUCCGG	Cleavage	1
PotatoMir1005257311_x741106	miR166	PGSC0003DMT400054422	PHAVOLUTA-like HD-ZIPIII protein	1	22.556	1	19	832	850	UCGGACCAGGCUUCAUUCC	GGGAUGAAGCCUGGUCCGG	Cleavage	1
PotatoMir1005257311_x741106	miR166	PGSC0003DMT400054422	PHAVOLUTA-like HD-ZIPIII protein	1	22.556	1	19	832	850	UCGGACCAGGCUUCAUUCC	GGGAUGAAGCCUGGUCCGG	Cleavage	1
PotatoMir1005257311_x741106	miR166	PGSC0003DMT400054422	PHAVOLUTA-like HD-ZIPIII protein	1	22.556	1	19	832	850	UCGGACCAGGCUUCAUUCC	GGGAUGAAGCCUGGUCCGG	Cleavage	1
PotatoMir1005257311_x741106	miR166	PGSC0003DMT400054423	PHAVOLUTA-like HD-ZIPIII protein	1	22.556	1	19	224	242	UCGGACCAGGCUUCAUUCC	GGGAUGAAGCCUGGUCCGG	Cleavage	1
PotatoMir1005257311_x741106	miR166	PGSC0003DMT400054423	PHAVOLUTA-like HD-ZIPIII protein	1	22.556	1	19	224	242	UCGGACCAGGCUUCAUUCC	GGGAUGAAGCCUGGUCCGG	Cleavage	1
PotatoMir1005257311_x741106	miR166	PGSC0003DMT400054423	PHAVOLUTA-like HD-ZIPIII protein	1	22.556	1	19	224	242	UCGGACCAGGCUUCAUUCC	GGGAUGAAGCCUGGUCCGG	Cleavage	1
PotatoMir1005257311_x741106	miR166	PGSC0003DMT400020801	DNA binding protein	1	23.445	1	19	1644	1662	UCGGACCAGGCUUCAUUCC	GGGAUGAAGCCUGGUCCGG	Cleavage	1
PotatoMir1005257311_x741106	miR166	PGSC0003DMT400020801	DNA binding protein	1	23.445	1	19	1644	1662	UCGGACCAGGCUUCAUUCC	GGGAUGAAGCCUGGUCCGG	Cleavage	1
PotatoMir1005257311_x741106	miR166	PGSC0003DMT400020801	DNA binding protein	1	23.445	1	19	1644	1662	UCGGACCAGGCUUCAUUCC	GGGAUGAAGCCUGGUCCGG	Cleavage	1
PotatoMir1005257691_x66492	miR166	PGSC0003DMT400068035	DNA binding protein	0.5	19.251	1	19	550	568	UCGGACCAGGCUUCAUUCC	GGAAUGAAGCCUGGUCCGG	Cleavage	1
PotatoMir1005257691_x66492	miR166	PGSC0003DMT400068037	DNA binding protein	0.5	19.251	1	19	1431	1449	UCGGACCAGGCUUCAUUCC	GGAAUGAAGCCUGGUCCGG	Cleavage	1
PotatoMir1005257691_x66492	miR166	PGSC0003DMT400068038	DNA binding protein	0.5	19.251	1	19	475	493	UCGGACCAGGCUUCAUUCC	GGAAUGAAGCCUGGUCCGG	Cleavage	1
PotatoMir1005257691_x66492	miR166	PGSC0003DMT400068039	DNA binding protein	0.5	19.251	1	19	1430	1448	UCGGACCAGGCUUCAUUCC	GGAAUGAAGCCUGGUCCGG	Cleavage	1
PotatoMir1005257691_x66492	miR166	PGSC0003DMT400006735	DNA binding protein	0.5	19.478	1	19	1385	1403	UCGGACCAGGCUUCAUUCC	GGAAUGAAGCCUGGUCCGG	Cleavage	1
PotatoMir1005257691_x66492	miR166	PGSC0003DMT400030829	PHAVOLUTA-like HD-ZIPIII protein	1	21	1	19	728	746	UCGGACCAGGCUUCAUUCC	GGGAUGAAGCCUGGUCCGG	Cleavage	1
PotatoMir1005257691_x66492	miR166	PGSC0003DMT400054420	PHAVOLUTA-like HD-ZIPIII protein	1	22.556	1	19	835	853	UCGGACCAGGCUUCAUUCC	GGGAUGAAGCCUGGUCCGG	Cleavage	1
PotatoMir1005257691_x66492	miR166	PGSC0003DMT400054421	PHAVOLUTA-like HD-ZIPIII protein	1	22.556	1	19	835	853	UCGGACCAGGCUUCAUUCC	GGGAUGAAGCCUGGUCCGG	Cleavage	1
PotatoMir1005257691_x66492	miR166	PGSC0003DMT400054422	PHAVOLUTA-like HD-ZIPIII protein	1	22.556	1	19	832	850	UCGGACCAGGCUUCAUUCC	GGGAUGAAGCCUGGUCCGG	Cleavage	1
PotatoMir1005257691_x66492	miR166	PGSC0003DMT400054423	PHAVOLUTA-like HD-ZIPIII protein	1	22.556	1	19	224	242	UCGGACCAGGCUUCAUUCC	GGGAUGAAGCCUGGUCCGG	Cleavage	1
PotatoMir1005257691_x66492	miR166	PGSC0003DMT400020801	DNA binding protein	1	23.445	1	19	1644	1662	UCGGACCAGGCUUCAUUCC	GGGAUGAAGCCUGGUCCGG	Cleavage	1
PotatoMir1005389543_x631	miR167	PGSC0003DMT400024307	Arabinogalactan-protein	2.5	10.587	1	19	892	910	UGAAGCUGCCAGCAUGAUC	GAUCAUGCUAGCAGCUACA	Translation	1
PotatoMir1005389543_x631	miR167	PGSC0003DMT400024307	Arabinogalactan-protein	2.5	10.587	1	19	892	910	UGAAGCUGCCAGCAUGAUC	GAUCAUGCUAGCAGCUACA	Translation	1
PotatoMir1005389543_x631	miR167	PGSC0003DMT400024307	Arabinogalactan-protein	2.5	10.587	1	19	892	910	UGAAGCUGCCAGCAUGAUC	GAUCAUGCUAGCAGCUACA	Translation	1
PotatoMir1005389543_x631	miR167	PGSC0003DMT400024307	Arabinogalactan-protein	2.5	10.587	1	19	892	910	UGAAGCUGCCAGCAUGAUC	GAUCAUGCUAGCAGCUACA	Translation	1
PotatoMir1005389543_x631	miR167	PGSC0003DMT400047848	CSK (CHLOROPLAST SENSOR KINASE); ATP binding / kinase	2.5	15.152	1	20	1331	1350	UGAAGCUGCCAGCAUGAUCU	AGAGCAAGUUGGCAGCUUCA	Cleavage	1
PotatoMir1005389543_x631	miR167	PGSC0003DMT400047848	CSK (CHLOROPLAST SENSOR KINASE); ATP binding / kinase	2.5	15.152	1	20	1331	1350	UGAAGCUGCCAGCAUGAUCU	AGAGCAAGUUGGCAGCUUCA	Cleavage	1
PotatoMir1005389543_x631	miR167	PGSC0003DMT400047848	CSK (CHLOROPLAST SENSOR KINASE); ATP binding / kinase	2.5	15.152	1	20	1331	1350	UGAAGCUGCCAGCAUGAUCU	AGAGCAAGUUGGCAGCUUCA	Cleavage	1
PotatoMir1005389543_x631	miR167	PGSC0003DMT400047848	CSK (CHLOROPLAST SENSOR KINASE); ATP binding / kinase	2.5	15.152	1	20	1331	1350	UGAAGCUGCCAGCAUGAUCU	AGAGCAAGUUGGCAGCUUCA	Cleavage	1
PotatoMir1005389543_x631	miR167	PGSC0003DMT400045665	Annexin p34	3	16.083	1	20	1013	1032	UGAAGCUGCCAGCAUGAUCU	AGAAUAUGCUGGUGGCUUUA	Cleavage	1
PotatoMir1005389543_x631	miR167	PGSC0003DMT400045665	Annexin p34	3	16.083	1	20	1013	1032	UGAAGCUGCCAGCAUGAUCU	AGAAUAUGCUGGUGGCUUUA	Cleavage	1
PotatoMir1005389543_x631	miR167	PGSC0003DMT400045665	Annexin p34	3	16.083	1	20	1013	1032	UGAAGCUGCCAGCAUGAUCU	AGAAUAUGCUGGUGGCUUUA	Cleavage	1
PotatoMir1005389543_x631	miR167	PGSC0003DMT400045665	Annexin p34	3	16.083	1	20	1013	1032	UGAAGCUGCCAGCAUGAUCU	AGAAUAUGCUGGUGGCUUUA	Cleavage	1
PotatoMir1005389543_x631	miR167	PGSC0003DMT400065043	Multidrug resistance pump	2	18.273	1	21	1061	1081	UGAAGCUGCCAGCAUGAUCUA	UAGGCCUUGCUGGCAGCUUCA	Cleavage	1
PotatoMir1005389543_x631	miR167	PGSC0003DMT400065043	Multidrug resistance pump	2	18.273	1	21	1061	1081	UGAAGCUGCCAGCAUGAUCUA	UAGGCCUUGCUGGCAGCUUCA	Cleavage	1
PotatoMir1005389543_x631	miR167	PGSC0003DMT400065043	Multidrug resistance pump	2	18.273	1	21	1061	1081	UGAAGCUGCCAGCAUGAUCUA	UAGGCCUUGCUGGCAGCUUCA	Cleavage	1
PotatoMir1005389543_x631	miR167	PGSC0003DMT400065043	Multidrug resistance pump	2	18.273	1	21	1061	1081	UGAAGCUGCCAGCAUGAUCUA	UAGGCCUUGCUGGCAGCUUCA	Cleavage	1
PotatoMir1005389543_x631	miR167	PGSC0003DMT400038779	Conserved gene of unknown function	3	19.201	1	20	115	134	UGAAGCUGCCAGCAUGAUCU	AGGUUAUGUUGGUGGCUUCC	Cleavage	1
PotatoMir1005389543_x631	miR167	PGSC0003DMT400038779	Conserved gene of unknown function	3	19.201	1	20	115	134	UGAAGCUGCCAGCAUGAUCU	AGGUUAUGUUGGUGGCUUCC	Cleavage	1
PotatoMir1005389543_x631	miR167	PGSC0003DMT400038779	Conserved gene of unknown function	3	19.201	1	20	115	134	UGAAGCUGCCAGCAUGAUCU	AGGUUAUGUUGGUGGCUUCC	Cleavage	1
PotatoMir1005389543_x631	miR167	PGSC0003DMT400038779	Conserved gene of unknown function	3	19.201	1	20	115	134	UGAAGCUGCCAGCAUGAUCU	AGGUUAUGUUGGUGGCUUCC	Cleavage	1
PotatoMir1005389543_x631	miR167	PGSC0003DMT400037015	Multidrug resistance pump	2.5	22.568	1	21	1168	1188	UGAAGCUGCCAGCAUGAUCUA	UAGGCCUUGCUGGUAGCUUCA	Cleavage	1
PotatoMir1005389543_x631	miR167	PGSC0003DMT400037015	Multidrug resistance pump	2.5	22.568	1	21	1168	1188	UGAAGCUGCCAGCAUGAUCUA	UAGGCCUUGCUGGUAGCUUCA	Cleavage	1
PotatoMir1005389543_x631	miR167	PGSC0003DMT400037015	Multidrug resistance pump	2.5	22.568	1	21	1168	1188	UGAAGCUGCCAGCAUGAUCUA	UAGGCCUUGCUGGUAGCUUCA	Cleavage	1
PotatoMir1005389543_x631	miR167	PGSC0003DMT400037015	Multidrug resistance pump	2.5	22.568	1	21	1168	1188	UGAAGCUGCCAGCAUGAUCUA	UAGGCCUUGCUGGUAGCUUCA	Cleavage	1
PotatoMir1005389543_x631	miR167	PGSC0003DMT400080522	Conserved gene of unknown function	2	22.656	1	19	335	353	UGAAGCUGCCAGCAUGAUC	GAUUCUGCUGGUAGCUUCA	Cleavage	1
PotatoMir1005389543_x631	miR167	PGSC0003DMT400080522	Conserved gene of unknown function	2	22.656	1	19	335	353	UGAAGCUGCCAGCAUGAUC	GAUUCUGCUGGUAGCUUCA	Cleavage	1
PotatoMir1005389543_x631	miR167	PGSC0003DMT400080522	Conserved gene of unknown function	2	22.656	1	19	335	353	UGAAGCUGCCAGCAUGAUC	GAUUCUGCUGGUAGCUUCA	Cleavage	1
PotatoMir1005389543_x631	miR167	PGSC0003DMT400080522	Conserved gene of unknown function	2	22.656	1	19	335	353	UGAAGCUGCCAGCAUGAUC	GAUUCUGCUGGUAGCUUCA	Cleavage	1
PotatoMir1004934921_x4484	miR169	PGSC0003DMT400006357	YA6	1	14.329	1	19	1209	1227	UAGCCAAGGAUGACUUGCC	GGGAAGUCAUCCUUGGCUA	Cleavage	1
PotatoMir1004934921_x4484	miR169	PGSC0003DMT400006357	YA6	1	14.329	1	19	1209	1227	UAGCCAAGGAUGACUUGCC	GGGAAGUCAUCCUUGGCUA	Cleavage	1
PotatoMir1004934921_x4484	miR169	PGSC0003DMT400006357	YA6	1	14.329	1	19	1209	1227	UAGCCAAGGAUGACUUGCC	GGGAAGUCAUCCUUGGCUA	Cleavage	1
PotatoMir1004934921_x4484	miR169	PGSC0003DMT400006357	YA6	1	14.329	1	19	1209	1227	UAGCCAAGGAUGACUUGCC	GGGAAGUCAUCCUUGGCUA	Cleavage	1
PotatoMir1004934921_x4484	miR169	PGSC0003DMT400006357	YA6	1	14.329	1	19	1209	1227	UAGCCAAGGAUGACUUGCC	GGGAAGUCAUCCUUGGCUA	Cleavage	1
PotatoMir1004934921_x4484	miR169	PGSC0003DMT400006357	YA6	1	14.329	1	19	1209	1227	UAGCCAAGGAUGACUUGCC	GGGAAGUCAUCCUUGGCUA	Cleavage	1
PotatoMir1004934921_x4484	miR169	PGSC0003DMT400006357	YA6	1	14.329	1	19	1209	1227	UAGCCAAGGAUGACUUGCC	GGGAAGUCAUCCUUGGCUA	Cleavage	1
PotatoMir1004934921_x4484	miR169	PGSC0003DMT400006357	YA6	1	14.329	1	19	1209	1227	UAGCCAAGGAUGACUUGCC	GGGAAGUCAUCCUUGGCUA	Cleavage	1
PotatoMir1004934921_x4484	miR169	PGSC0003DMT400006358	YA6	1	14.329	1	19	1063	1081	UAGCCAAGGAUGACUUGCC	GGGAAGUCAUCCUUGGCUA	Cleavage	1
PotatoMir1004934921_x4484	miR169	PGSC0003DMT400006358	YA6	1	14.329	1	19	1063	1081	UAGCCAAGGAUGACUUGCC	GGGAAGUCAUCCUUGGCUA	Cleavage	1
PotatoMir1004934921_x4484	miR169	PGSC0003DMT400006358	YA6	1	14.329	1	19	1063	1081	UAGCCAAGGAUGACUUGCC	GGGAAGUCAUCCUUGGCUA	Cleavage	1
PotatoMir1004934921_x4484	miR169	PGSC0003DMT400006358	YA6	1	14.329	1	19	1063	1081	UAGCCAAGGAUGACUUGCC	GGGAAGUCAUCCUUGGCUA	Cleavage	1
PotatoMir1004934921_x4484	miR169	PGSC0003DMT400006358	YA6	1	14.329	1	19	1063	1081	UAGCCAAGGAUGACUUGCC	GGGAAGUCAUCCUUGGCUA	Cleavage	1
PotatoMir1004934921_x4484	miR169	PGSC0003DMT400006358	YA6	1	14.329	1	19	1063	1081	UAGCCAAGGAUGACUUGCC	GGGAAGUCAUCCUUGGCUA	Cleavage	1
PotatoMir1004934921_x4484	miR169	PGSC0003DMT400006358	YA6	1	14.329	1	19	1063	1081	UAGCCAAGGAUGACUUGCC	GGGAAGUCAUCCUUGGCUA	Cleavage	1
PotatoMir1004934921_x4484	miR169	PGSC0003DMT400006358	YA6	1	14.329	1	19	1063	1081	UAGCCAAGGAUGACUUGCC	GGGAAGUCAUCCUUGGCUA	Cleavage	1
PotatoMir1004934921_x4484	miR169	PGSC0003DMT400006360	YA6	1	14.329	1	19	973	991	UAGCCAAGGAUGACUUGCC	GGGAAGUCAUCCUUGGCUA	Cleavage	1
PotatoMir1004934921_x4484	miR169	PGSC0003DMT400006360	YA6	1	14.329	1	19	973	991	UAGCCAAGGAUGACUUGCC	GGGAAGUCAUCCUUGGCUA	Cleavage	1
PotatoMir1004934921_x4484	miR169	PGSC0003DMT400006360	YA6	1	14.329	1	19	973	991	UAGCCAAGGAUGACUUGCC	GGGAAGUCAUCCUUGGCUA	Cleavage	1
PotatoMir1004934921_x4484	miR169	PGSC0003DMT400006360	YA6	1	14.329	1	19	973	991	UAGCCAAGGAUGACUUGCC	GGGAAGUCAUCCUUGGCUA	Cleavage	1
PotatoMir1004934921_x4484	miR169	PGSC0003DMT400006360	YA6	1	14.329	1	19	973	991	UAGCCAAGGAUGACUUGCC	GGGAAGUCAUCCUUGGCUA	Cleavage	1
PotatoMir1004934921_x4484	miR169	PGSC0003DMT400006360	YA6	1	14.329	1	19	973	991	UAGCCAAGGAUGACUUGCC	GGGAAGUCAUCCUUGGCUA	Cleavage	1
PotatoMir1004934921_x4484	miR169	PGSC0003DMT400006360	YA6	1	14.329	1	19	973	991	UAGCCAAGGAUGACUUGCC	GGGAAGUCAUCCUUGGCUA	Cleavage	1
PotatoMir1004934921_x4484	miR169	PGSC0003DMT400006360	YA6	1	14.329	1	19	973	991	UAGCCAAGGAUGACUUGCC	GGGAAGUCAUCCUUGGCUA	Cleavage	1
PotatoMir1004934921_x4484	miR169	PGSC0003DMT400006361	YA6	1	14.329	1	19	1354	1372	UAGCCAAGGAUGACUUGCC	GGGAAGUCAUCCUUGGCUA	Cleavage	1
PotatoMir1004934921_x4484	miR169	PGSC0003DMT400006361	YA6	1	14.329	1	19	1354	1372	UAGCCAAGGAUGACUUGCC	GGGAAGUCAUCCUUGGCUA	Cleavage	1
PotatoMir1004934921_x4484	miR169	PGSC0003DMT400006361	YA6	1	14.329	1	19	1354	1372	UAGCCAAGGAUGACUUGCC	GGGAAGUCAUCCUUGGCUA	Cleavage	1
PotatoMir1004934921_x4484	miR169	PGSC0003DMT400006361	YA6	1	14.329	1	19	1354	1372	UAGCCAAGGAUGACUUGCC	GGGAAGUCAUCCUUGGCUA	Cleavage	1
PotatoMir1004934921_x4484	miR169	PGSC0003DMT400006361	YA6	1	14.329	1	19	1354	1372	UAGCCAAGGAUGACUUGCC	GGGAAGUCAUCCUUGGCUA	Cleavage	1
PotatoMir1004934921_x4484	miR169	PGSC0003DMT400006361	YA6	1	14.329	1	19	1354	1372	UAGCCAAGGAUGACUUGCC	GGGAAGUCAUCCUUGGCUA	Cleavage	1
PotatoMir1004934921_x4484	miR169	PGSC0003DMT400006361	YA6	1	14.329	1	19	1354	1372	UAGCCAAGGAUGACUUGCC	GGGAAGUCAUCCUUGGCUA	Cleavage	1
PotatoMir1004934921_x4484	miR169	PGSC0003DMT400006361	YA6	1	14.329	1	19	1354	1372	UAGCCAAGGAUGACUUGCC	GGGAAGUCAUCCUUGGCUA	Cleavage	1
PotatoMir1004934921_x4484	miR169	PGSC0003DMT400006362	YA6	1	14.329	1	19	971	989	UAGCCAAGGAUGACUUGCC	GGGAAGUCAUCCUUGGCUA	Cleavage	1
PotatoMir1004934921_x4484	miR169	PGSC0003DMT400006362	YA6	1	14.329	1	19	971	989	UAGCCAAGGAUGACUUGCC	GGGAAGUCAUCCUUGGCUA	Cleavage	1
PotatoMir1004934921_x4484	miR169	PGSC0003DMT400006362	YA6	1	14.329	1	19	971	989	UAGCCAAGGAUGACUUGCC	GGGAAGUCAUCCUUGGCUA	Cleavage	1
PotatoMir1004934921_x4484	miR169	PGSC0003DMT400006362	YA6	1	14.329	1	19	971	989	UAGCCAAGGAUGACUUGCC	GGGAAGUCAUCCUUGGCUA	Cleavage	1
PotatoMir1004934921_x4484	miR169	PGSC0003DMT400006362	YA6	1	14.329	1	19	971	989	UAGCCAAGGAUGACUUGCC	GGGAAGUCAUCCUUGGCUA	Cleavage	1
PotatoMir1004934921_x4484	miR169	PGSC0003DMT400006362	YA6	1	14.329	1	19	971	989	UAGCCAAGGAUGACUUGCC	GGGAAGUCAUCCUUGGCUA	Cleavage	1
PotatoMir1004934921_x4484	miR169	PGSC0003DMT400006362	YA6	1	14.329	1	19	971	989	UAGCCAAGGAUGACUUGCC	GGGAAGUCAUCCUUGGCUA	Cleavage	1
PotatoMir1004934921_x4484	miR169	PGSC0003DMT400006362	YA6	1	14.329	1	19	971	989	UAGCCAAGGAUGACUUGCC	GGGAAGUCAUCCUUGGCUA	Cleavage	1
PotatoMir1004934921_x4484	miR169	PGSC0003DMT400006363	YA6	1	14.329	1	19	666	684	UAGCCAAGGAUGACUUGCC	GGGAAGUCAUCCUUGGCUA	Cleavage	1
PotatoMir1004934921_x4484	miR169	PGSC0003DMT400006363	YA6	1	14.329	1	19	666	684	UAGCCAAGGAUGACUUGCC	GGGAAGUCAUCCUUGGCUA	Cleavage	1
PotatoMir1004934921_x4484	miR169	PGSC0003DMT400006363	YA6	1	14.329	1	19	666	684	UAGCCAAGGAUGACUUGCC	GGGAAGUCAUCCUUGGCUA	Cleavage	1
PotatoMir1004934921_x4484	miR169	PGSC0003DMT400006363	YA6	1	14.329	1	19	666	684	UAGCCAAGGAUGACUUGCC	GGGAAGUCAUCCUUGGCUA	Cleavage	1
PotatoMir1004934921_x4484	miR169	PGSC0003DMT400006363	YA6	1	14.329	1	19	666	684	UAGCCAAGGAUGACUUGCC	GGGAAGUCAUCCUUGGCUA	Cleavage	1
PotatoMir1004934921_x4484	miR169	PGSC0003DMT400006363	YA6	1	14.329	1	19	666	684	UAGCCAAGGAUGACUUGCC	GGGAAGUCAUCCUUGGCUA	Cleavage	1
PotatoMir1004934921_x4484	miR169	PGSC0003DMT400006363	YA6	1	14.329	1	19	666	684	UAGCCAAGGAUGACUUGCC	GGGAAGUCAUCCUUGGCUA	Cleavage	1
PotatoMir1004934921_x4484	miR169	PGSC0003DMT400006363	YA6	1	14.329	1	19	666	684	UAGCCAAGGAUGACUUGCC	GGGAAGUCAUCCUUGGCUA	Cleavage	1
PotatoMir1004934921_x4484	miR169	PGSC0003DMT400010970	Disease resistance protein Gpa2	2.5	19.294	1	20	1033	1052	UAGCCAAGGAUGACUUGCCU	AGGCAAGACAACUUUGGCUA	Translation	1
PotatoMir1004934921_x4484	miR169	PGSC0003DMT400010970	Disease resistance protein Gpa2	2.5	19.294	1	20	1033	1052	UAGCCAAGGAUGACUUGCCU	AGGCAAGACAACUUUGGCUA	Translation	1
PotatoMir1004934921_x4484	miR169	PGSC0003DMT400010970	Disease resistance protein Gpa2	2.5	19.294	1	20	1033	1052	UAGCCAAGGAUGACUUGCCU	AGGCAAGACAACUUUGGCUA	Translation	1
PotatoMir1004934921_x4484	miR169	PGSC0003DMT400010970	Disease resistance protein Gpa2	2.5	19.294	1	20	1033	1052	UAGCCAAGGAUGACUUGCCU	AGGCAAGACAACUUUGGCUA	Translation	1
PotatoMir1004934921_x4484	miR169	PGSC0003DMT400010970	Disease resistance protein Gpa2	2.5	19.294	1	20	1033	1052	UAGCCAAGGAUGACUUGCCU	AGGCAAGACAACUUUGGCUA	Translation	1
PotatoMir1004934921_x4484	miR169	PGSC0003DMT400010970	Disease resistance protein Gpa2	2.5	19.294	1	20	1033	1052	UAGCCAAGGAUGACUUGCCU	AGGCAAGACAACUUUGGCUA	Translation	1
PotatoMir1004934921_x4484	miR169	PGSC0003DMT400010970	Disease resistance protein Gpa2	2.5	19.294	1	20	1033	1052	UAGCCAAGGAUGACUUGCCU	AGGCAAGACAACUUUGGCUA	Translation	1
PotatoMir1004934921_x4484	miR169	PGSC0003DMT400010970	Disease resistance protein Gpa2	2.5	19.294	1	20	1033	1052	UAGCCAAGGAUGACUUGCCU	AGGCAAGACAACUUUGGCUA	Translation	1
PotatoMir1004934921_x4484	miR169	PGSC0003DMT400072322	YA1	1.5	20.15	1	20	756	775	UAGCCAAGGAUGACUUGCCU	AGGCAGAUCAUCCUUGGCUA	Cleavage	1
PotatoMir1004934921_x4484	miR169	PGSC0003DMT400072322	YA1	1.5	20.15	1	20	756	775	UAGCCAAGGAUGACUUGCCU	AGGCAGAUCAUCCUUGGCUA	Cleavage	1
PotatoMir1004934921_x4484	miR169	PGSC0003DMT400072322	YA1	1.5	20.15	1	20	756	775	UAGCCAAGGAUGACUUGCCU	AGGCAGAUCAUCCUUGGCUA	Cleavage	1
PotatoMir1004934921_x4484	miR169	PGSC0003DMT400072322	YA1	1.5	20.15	1	20	756	775	UAGCCAAGGAUGACUUGCCU	AGGCAGAUCAUCCUUGGCUA	Cleavage	1
PotatoMir1004934921_x4484	miR169	PGSC0003DMT400072322	YA1	1.5	20.15	1	20	756	775	UAGCCAAGGAUGACUUGCCU	AGGCAGAUCAUCCUUGGCUA	Cleavage	1
PotatoMir1004934921_x4484	miR169	PGSC0003DMT400072322	YA1	1.5	20.15	1	20	756	775	UAGCCAAGGAUGACUUGCCU	AGGCAGAUCAUCCUUGGCUA	Cleavage	1
PotatoMir1004934921_x4484	miR169	PGSC0003DMT400072322	YA1	1.5	20.15	1	20	756	775	UAGCCAAGGAUGACUUGCCU	AGGCAGAUCAUCCUUGGCUA	Cleavage	1
PotatoMir1004934921_x4484	miR169	PGSC0003DMT400072322	YA1	1.5	20.15	1	20	756	775	UAGCCAAGGAUGACUUGCCU	AGGCAGAUCAUCCUUGGCUA	Cleavage	1
PotatoMir1004934921_x4484	miR169	PGSC0003DMT400072323	YA1	1.5	20.15	1	20	652	671	UAGCCAAGGAUGACUUGCCU	AGGCAGAUCAUCCUUGGCUA	Cleavage	1
PotatoMir1004934921_x4484	miR169	PGSC0003DMT400072323	YA1	1.5	20.15	1	20	652	671	UAGCCAAGGAUGACUUGCCU	AGGCAGAUCAUCCUUGGCUA	Cleavage	1
PotatoMir1004934921_x4484	miR169	PGSC0003DMT400072323	YA1	1.5	20.15	1	20	652	671	UAGCCAAGGAUGACUUGCCU	AGGCAGAUCAUCCUUGGCUA	Cleavage	1
PotatoMir1004934921_x4484	miR169	PGSC0003DMT400072323	YA1	1.5	20.15	1	20	652	671	UAGCCAAGGAUGACUUGCCU	AGGCAGAUCAUCCUUGGCUA	Cleavage	1
PotatoMir1004934921_x4484	miR169	PGSC0003DMT400072323	YA1	1.5	20.15	1	20	652	671	UAGCCAAGGAUGACUUGCCU	AGGCAGAUCAUCCUUGGCUA	Cleavage	1
PotatoMir1004934921_x4484	miR169	PGSC0003DMT400072323	YA1	1.5	20.15	1	20	652	671	UAGCCAAGGAUGACUUGCCU	AGGCAGAUCAUCCUUGGCUA	Cleavage	1
PotatoMir1004934921_x4484	miR169	PGSC0003DMT400072323	YA1	1.5	20.15	1	20	652	671	UAGCCAAGGAUGACUUGCCU	AGGCAGAUCAUCCUUGGCUA	Cleavage	1
PotatoMir1004934921_x4484	miR169	PGSC0003DMT400072323	YA1	1.5	20.15	1	20	652	671	UAGCCAAGGAUGACUUGCCU	AGGCAGAUCAUCCUUGGCUA	Cleavage	1
PotatoMir1004934921_x4484	miR169	PGSC0003DMT400072324	YA1	1.5	20.15	1	20	646	665	UAGCCAAGGAUGACUUGCCU	AGGCAGAUCAUCCUUGGCUA	Cleavage	1
PotatoMir1004934921_x4484	miR169	PGSC0003DMT400072324	YA1	1.5	20.15	1	20	646	665	UAGCCAAGGAUGACUUGCCU	AGGCAGAUCAUCCUUGGCUA	Cleavage	1
PotatoMir1004934921_x4484	miR169	PGSC0003DMT400072324	YA1	1.5	20.15	1	20	646	665	UAGCCAAGGAUGACUUGCCU	AGGCAGAUCAUCCUUGGCUA	Cleavage	1
PotatoMir1004934921_x4484	miR169	PGSC0003DMT400072324	YA1	1.5	20.15	1	20	646	665	UAGCCAAGGAUGACUUGCCU	AGGCAGAUCAUCCUUGGCUA	Cleavage	1
PotatoMir1004934921_x4484	miR169	PGSC0003DMT400072324	YA1	1.5	20.15	1	20	646	665	UAGCCAAGGAUGACUUGCCU	AGGCAGAUCAUCCUUGGCUA	Cleavage	1
PotatoMir1004934921_x4484	miR169	PGSC0003DMT400072324	YA1	1.5	20.15	1	20	646	665	UAGCCAAGGAUGACUUGCCU	AGGCAGAUCAUCCUUGGCUA	Cleavage	1
PotatoMir1004934921_x4484	miR169	PGSC0003DMT400072324	YA1	1.5	20.15	1	20	646	665	UAGCCAAGGAUGACUUGCCU	AGGCAGAUCAUCCUUGGCUA	Cleavage	1
PotatoMir1004934921_x4484	miR169	PGSC0003DMT400072324	YA1	1.5	20.15	1	20	646	665	UAGCCAAGGAUGACUUGCCU	AGGCAGAUCAUCCUUGGCUA	Cleavage	1
PotatoMir1004934921_x4484	miR169	PGSC0003DMT400000741	YA5	2	20.696	1	20	1383	1402	UAGCCAAGGAUGACUUGCCU	AGGCAAUUCAUCCUUGGCUU	Cleavage	1
PotatoMir1004934921_x4484	miR169	PGSC0003DMT400000741	YA5	2	20.696	1	20	1383	1402	UAGCCAAGGAUGACUUGCCU	AGGCAAUUCAUCCUUGGCUU	Cleavage	1
PotatoMir1004934921_x4484	miR169	PGSC0003DMT400000741	YA5	2	20.696	1	20	1383	1402	UAGCCAAGGAUGACUUGCCU	AGGCAAUUCAUCCUUGGCUU	Cleavage	1
PotatoMir1004934921_x4484	miR169	PGSC0003DMT400000741	YA5	2	20.696	1	20	1383	1402	UAGCCAAGGAUGACUUGCCU	AGGCAAUUCAUCCUUGGCUU	Cleavage	1
PotatoMir1004934921_x4484	miR169	PGSC0003DMT400000741	YA5	2	20.696	1	20	1383	1402	UAGCCAAGGAUGACUUGCCU	AGGCAAUUCAUCCUUGGCUU	Cleavage	1
PotatoMir1004934921_x4484	miR169	PGSC0003DMT400000741	YA5	2	20.696	1	20	1383	1402	UAGCCAAGGAUGACUUGCCU	AGGCAAUUCAUCCUUGGCUU	Cleavage	1
PotatoMir1004934921_x4484	miR169	PGSC0003DMT400000741	YA5	2	20.696	1	20	1383	1402	UAGCCAAGGAUGACUUGCCU	AGGCAAUUCAUCCUUGGCUU	Cleavage	1
PotatoMir1004934921_x4484	miR169	PGSC0003DMT400000741	YA5	2	20.696	1	20	1383	1402	UAGCCAAGGAUGACUUGCCU	AGGCAAUUCAUCCUUGGCUU	Cleavage	1
PotatoMir1004934921_x4484	miR169	PGSC0003DMT400000742	YA5	2	20.696	1	20	1254	1273	UAGCCAAGGAUGACUUGCCU	AGGCAAUUCAUCCUUGGCUU	Cleavage	1
PotatoMir1004934921_x4484	miR169	PGSC0003DMT400000742	YA5	2	20.696	1	20	1254	1273	UAGCCAAGGAUGACUUGCCU	AGGCAAUUCAUCCUUGGCUU	Cleavage	1
PotatoMir1004934921_x4484	miR169	PGSC0003DMT400000742	YA5	2	20.696	1	20	1254	1273	UAGCCAAGGAUGACUUGCCU	AGGCAAUUCAUCCUUGGCUU	Cleavage	1
PotatoMir1004934921_x4484	miR169	PGSC0003DMT400000742	YA5	2	20.696	1	20	1254	1273	UAGCCAAGGAUGACUUGCCU	AGGCAAUUCAUCCUUGGCUU	Cleavage	1
PotatoMir1004934921_x4484	miR169	PGSC0003DMT400000742	YA5	2	20.696	1	20	1254	1273	UAGCCAAGGAUGACUUGCCU	AGGCAAUUCAUCCUUGGCUU	Cleavage	1
PotatoMir1004934921_x4484	miR169	PGSC0003DMT400000742	YA5	2	20.696	1	20	1254	1273	UAGCCAAGGAUGACUUGCCU	AGGCAAUUCAUCCUUGGCUU	Cleavage	1
PotatoMir1004934921_x4484	miR169	PGSC0003DMT400000742	YA5	2	20.696	1	20	1254	1273	UAGCCAAGGAUGACUUGCCU	AGGCAAUUCAUCCUUGGCUU	Cleavage	1
PotatoMir1004934921_x4484	miR169	PGSC0003DMT400000742	YA5	2	20.696	1	20	1254	1273	UAGCCAAGGAUGACUUGCCU	AGGCAAUUCAUCCUUGGCUU	Cleavage	1
PotatoMir1004934921_x4484	miR169	PGSC0003DMT400000743	YA5	2	20.696	1	20	573	592	UAGCCAAGGAUGACUUGCCU	AGGCAAUUCAUCCUUGGCUU	Cleavage	1
PotatoMir1004934921_x4484	miR169	PGSC0003DMT400000743	YA5	2	20.696	1	20	573	592	UAGCCAAGGAUGACUUGCCU	AGGCAAUUCAUCCUUGGCUU	Cleavage	1
PotatoMir1004934921_x4484	miR169	PGSC0003DMT400000743	YA5	2	20.696	1	20	573	592	UAGCCAAGGAUGACUUGCCU	AGGCAAUUCAUCCUUGGCUU	Cleavage	1
PotatoMir1004934921_x4484	miR169	PGSC0003DMT400000743	YA5	2	20.696	1	20	573	592	UAGCCAAGGAUGACUUGCCU	AGGCAAUUCAUCCUUGGCUU	Cleavage	1
PotatoMir1004934921_x4484	miR169	PGSC0003DMT400000743	YA5	2	20.696	1	20	573	592	UAGCCAAGGAUGACUUGCCU	AGGCAAUUCAUCCUUGGCUU	Cleavage	1
PotatoMir1004934921_x4484	miR169	PGSC0003DMT400000743	YA5	2	20.696	1	20	573	592	UAGCCAAGGAUGACUUGCCU	AGGCAAUUCAUCCUUGGCUU	Cleavage	1
PotatoMir1004934921_x4484	miR169	PGSC0003DMT400000743	YA5	2	20.696	1	20	573	592	UAGCCAAGGAUGACUUGCCU	AGGCAAUUCAUCCUUGGCUU	Cleavage	1
PotatoMir1004934921_x4484	miR169	PGSC0003DMT400000743	YA5	2	20.696	1	20	573	592	UAGCCAAGGAUGACUUGCCU	AGGCAAUUCAUCCUUGGCUU	Cleavage	1
PotatoMir1004934921_x4484	miR169	PGSC0003DMT400017696	YA3	2.5	21.381	1	20	730	749	UAGCCAAGGAUGACUUGCCU	AGGCAAUUCAUUCUUGGCUU	Cleavage	1
PotatoMir1004934921_x4484	miR169	PGSC0003DMT400017696	YA3	2.5	21.381	1	20	730	749	UAGCCAAGGAUGACUUGCCU	AGGCAAUUCAUUCUUGGCUU	Cleavage	1
PotatoMir1004934921_x4484	miR169	PGSC0003DMT400017696	YA3	2.5	21.381	1	20	730	749	UAGCCAAGGAUGACUUGCCU	AGGCAAUUCAUUCUUGGCUU	Cleavage	1
PotatoMir1004934921_x4484	miR169	PGSC0003DMT400017696	YA3	2.5	21.381	1	20	730	749	UAGCCAAGGAUGACUUGCCU	AGGCAAUUCAUUCUUGGCUU	Cleavage	1
PotatoMir1004934921_x4484	miR169	PGSC0003DMT400017696	YA3	2.5	21.381	1	20	730	749	UAGCCAAGGAUGACUUGCCU	AGGCAAUUCAUUCUUGGCUU	Cleavage	1
PotatoMir1004934921_x4484	miR169	PGSC0003DMT400017696	YA3	2.5	21.381	1	20	730	749	UAGCCAAGGAUGACUUGCCU	AGGCAAUUCAUUCUUGGCUU	Cleavage	1
PotatoMir1004934921_x4484	miR169	PGSC0003DMT400017696	YA3	2.5	21.381	1	20	730	749	UAGCCAAGGAUGACUUGCCU	AGGCAAUUCAUUCUUGGCUU	Cleavage	1
PotatoMir1004934921_x4484	miR169	PGSC0003DMT400017696	YA3	2.5	21.381	1	20	730	749	UAGCCAAGGAUGACUUGCCU	AGGCAAUUCAUUCUUGGCUU	Cleavage	1
PotatoMir1004934921_x4484	miR169	PGSC0003DMT400017697	YA3	2.5	21.381	1	20	681	700	UAGCCAAGGAUGACUUGCCU	AGGCAAUUCAUUCUUGGCUU	Cleavage	1
PotatoMir1004934921_x4484	miR169	PGSC0003DMT400017697	YA3	2.5	21.381	1	20	681	700	UAGCCAAGGAUGACUUGCCU	AGGCAAUUCAUUCUUGGCUU	Cleavage	1
PotatoMir1004934921_x4484	miR169	PGSC0003DMT400017697	YA3	2.5	21.381	1	20	681	700	UAGCCAAGGAUGACUUGCCU	AGGCAAUUCAUUCUUGGCUU	Cleavage	1
PotatoMir1004934921_x4484	miR169	PGSC0003DMT400017697	YA3	2.5	21.381	1	20	681	700	UAGCCAAGGAUGACUUGCCU	AGGCAAUUCAUUCUUGGCUU	Cleavage	1
PotatoMir1004934921_x4484	miR169	PGSC0003DMT400017697	YA3	2.5	21.381	1	20	681	700	UAGCCAAGGAUGACUUGCCU	AGGCAAUUCAUUCUUGGCUU	Cleavage	1
PotatoMir1004934921_x4484	miR169	PGSC0003DMT400017697	YA3	2.5	21.381	1	20	681	700	UAGCCAAGGAUGACUUGCCU	AGGCAAUUCAUUCUUGGCUU	Cleavage	1
PotatoMir1004934921_x4484	miR169	PGSC0003DMT400017697	YA3	2.5	21.381	1	20	681	700	UAGCCAAGGAUGACUUGCCU	AGGCAAUUCAUUCUUGGCUU	Cleavage	1
PotatoMir1004934921_x4484	miR169	PGSC0003DMT400017697	YA3	2.5	21.381	1	20	681	700	UAGCCAAGGAUGACUUGCCU	AGGCAAUUCAUUCUUGGCUU	Cleavage	1
PotatoMir1004934921_x4484	miR169	PGSC0003DMT400017698	YA3	2.5	21.381	1	20	2776	2795	UAGCCAAGGAUGACUUGCCU	AGGCAAUUCAUUCUUGGCUU	Cleavage	1
PotatoMir1004934921_x4484	miR169	PGSC0003DMT400017698	YA3	2.5	21.381	1	20	2776	2795	UAGCCAAGGAUGACUUGCCU	AGGCAAUUCAUUCUUGGCUU	Cleavage	1
PotatoMir1004934921_x4484	miR169	PGSC0003DMT400017698	YA3	2.5	21.381	1	20	2776	2795	UAGCCAAGGAUGACUUGCCU	AGGCAAUUCAUUCUUGGCUU	Cleavage	1
PotatoMir1004934921_x4484	miR169	PGSC0003DMT400017698	YA3	2.5	21.381	1	20	2776	2795	UAGCCAAGGAUGACUUGCCU	AGGCAAUUCAUUCUUGGCUU	Cleavage	1
PotatoMir1004934921_x4484	miR169	PGSC0003DMT400017698	YA3	2.5	21.381	1	20	2776	2795	UAGCCAAGGAUGACUUGCCU	AGGCAAUUCAUUCUUGGCUU	Cleavage	1
PotatoMir1004934921_x4484	miR169	PGSC0003DMT400017698	YA3	2.5	21.381	1	20	2776	2795	UAGCCAAGGAUGACUUGCCU	AGGCAAUUCAUUCUUGGCUU	Cleavage	1
PotatoMir1004934921_x4484	miR169	PGSC0003DMT400017698	YA3	2.5	21.381	1	20	2776	2795	UAGCCAAGGAUGACUUGCCU	AGGCAAUUCAUUCUUGGCUU	Cleavage	1
PotatoMir1004934921_x4484	miR169	PGSC0003DMT400017698	YA3	2.5	21.381	1	20	2776	2795	UAGCCAAGGAUGACUUGCCU	AGGCAAUUCAUUCUUGGCUU	Cleavage	1
PotatoMir1004934921_x4484	miR169	PGSC0003DMT400027785	YA4	2	21.94	1	19	1129	1147	UAGCCAAGGAUGACUUGCC	GGCAAUUCAUCCUUGGCUU	Cleavage	1
PotatoMir1004934921_x4484	miR169	PGSC0003DMT400027785	YA4	2	21.94	1	19	1129	1147	UAGCCAAGGAUGACUUGCC	GGCAAUUCAUCCUUGGCUU	Cleavage	1
PotatoMir1004934921_x4484	miR169	PGSC0003DMT400027785	YA4	2	21.94	1	19	1129	1147	UAGCCAAGGAUGACUUGCC	GGCAAUUCAUCCUUGGCUU	Cleavage	1
PotatoMir1004934921_x4484	miR169	PGSC0003DMT400027785	YA4	2	21.94	1	19	1129	1147	UAGCCAAGGAUGACUUGCC	GGCAAUUCAUCCUUGGCUU	Cleavage	1
PotatoMir1004934921_x4484	miR169	PGSC0003DMT400027785	YA4	2	21.94	1	19	1129	1147	UAGCCAAGGAUGACUUGCC	GGCAAUUCAUCCUUGGCUU	Cleavage	1
PotatoMir1004934921_x4484	miR169	PGSC0003DMT400027785	YA4	2	21.94	1	19	1129	1147	UAGCCAAGGAUGACUUGCC	GGCAAUUCAUCCUUGGCUU	Cleavage	1
PotatoMir1004934921_x4484	miR169	PGSC0003DMT400027785	YA4	2	21.94	1	19	1129	1147	UAGCCAAGGAUGACUUGCC	GGCAAUUCAUCCUUGGCUU	Cleavage	1
PotatoMir1004934921_x4484	miR169	PGSC0003DMT400027785	YA4	2	21.94	1	19	1129	1147	UAGCCAAGGAUGACUUGCC	GGCAAUUCAUCCUUGGCUU	Cleavage	1
PotatoMir1004934921_x4484	miR169	PGSC0003DMT400055061	YA1	2.5	22.469	1	20	1108	1127	UAGCCAAGGAUGACUUGCCU	GGGCAGUUCAUCCUUGGCUU	Cleavage	1
PotatoMir1004934921_x4484	miR169	PGSC0003DMT400055061	YA1	2.5	22.469	1	20	1108	1127	UAGCCAAGGAUGACUUGCCU	GGGCAGUUCAUCCUUGGCUU	Cleavage	1
PotatoMir1004934921_x4484	miR169	PGSC0003DMT400055061	YA1	2.5	22.469	1	20	1108	1127	UAGCCAAGGAUGACUUGCCU	GGGCAGUUCAUCCUUGGCUU	Cleavage	1
PotatoMir1004934921_x4484	miR169	PGSC0003DMT400055061	YA1	2.5	22.469	1	20	1108	1127	UAGCCAAGGAUGACUUGCCU	GGGCAGUUCAUCCUUGGCUU	Cleavage	1
PotatoMir1004934921_x4484	miR169	PGSC0003DMT400055061	YA1	2.5	22.469	1	20	1108	1127	UAGCCAAGGAUGACUUGCCU	GGGCAGUUCAUCCUUGGCUU	Cleavage	1
PotatoMir1004934921_x4484	miR169	PGSC0003DMT400055061	YA1	2.5	22.469	1	20	1108	1127	UAGCCAAGGAUGACUUGCCU	GGGCAGUUCAUCCUUGGCUU	Cleavage	1
PotatoMir1004934921_x4484	miR169	PGSC0003DMT400055061	YA1	2.5	22.469	1	20	1108	1127	UAGCCAAGGAUGACUUGCCU	GGGCAGUUCAUCCUUGGCUU	Cleavage	1
PotatoMir1004934921_x4484	miR169	PGSC0003DMT400055061	YA1	2.5	22.469	1	20	1108	1127	UAGCCAAGGAUGACUUGCCU	GGGCAGUUCAUCCUUGGCUU	Cleavage	1
PotatoMir1004934921_x4484	miR169	PGSC0003DMT400074101	Gene of unknown function	1.5	22.514	1	18	863	880	UAGCCAAGGAUGACUUGC	GCAGGGCAUCCUUGGCUA	Cleavage	1
PotatoMir1004934921_x4484	miR169	PGSC0003DMT400074101	Gene of unknown function	1.5	22.514	1	18	863	880	UAGCCAAGGAUGACUUGC	GCAGGGCAUCCUUGGCUA	Cleavage	1
PotatoMir1004934921_x4484	miR169	PGSC0003DMT400074101	Gene of unknown function	1.5	22.514	1	18	863	880	UAGCCAAGGAUGACUUGC	GCAGGGCAUCCUUGGCUA	Cleavage	1
PotatoMir1004934921_x4484	miR169	PGSC0003DMT400074101	Gene of unknown function	1.5	22.514	1	18	863	880	UAGCCAAGGAUGACUUGC	GCAGGGCAUCCUUGGCUA	Cleavage	1
PotatoMir1004934921_x4484	miR169	PGSC0003DMT400074101	Gene of unknown function	1.5	22.514	1	18	863	880	UAGCCAAGGAUGACUUGC	GCAGGGCAUCCUUGGCUA	Cleavage	1
PotatoMir1004934921_x4484	miR169	PGSC0003DMT400074101	Gene of unknown function	1.5	22.514	1	18	863	880	UAGCCAAGGAUGACUUGC	GCAGGGCAUCCUUGGCUA	Cleavage	1
PotatoMir1004934921_x4484	miR169	PGSC0003DMT400074101	Gene of unknown function	1.5	22.514	1	18	863	880	UAGCCAAGGAUGACUUGC	GCAGGGCAUCCUUGGCUA	Cleavage	1
PotatoMir1004934921_x4484	miR169	PGSC0003DMT400074101	Gene of unknown function	1.5	22.514	1	18	863	880	UAGCCAAGGAUGACUUGC	GCAGGGCAUCCUUGGCUA	Cleavage	1
PotatoMir1005068308_x451	miR171	PGSC0003DMT400001089	Conserved gene of unknown function	2	10.82	1	17	1721	1737	UAUUGGCCUGGUUCACU	AGUGAAUCAGGCUAGUG	Cleavage	1
PotatoMir1005068308_x451	miR171	PGSC0003DMT400001089	Conserved gene of unknown function	2	10.82	1	17	1721	1737	UAUUGGCCUGGUUCACU	AGUGAAUCAGGCUAGUG	Cleavage	1
PotatoMir1005068308_x451	miR171	PGSC0003DMT400001091	Conserved gene of unknown function	2	10.82	1	17	951	967	UAUUGGCCUGGUUCACU	AGUGAAUCAGGCUAGUG	Cleavage	1
PotatoMir1005068308_x451	miR171	PGSC0003DMT400001091	Conserved gene of unknown function	2	10.82	1	17	951	967	UAUUGGCCUGGUUCACU	AGUGAAUCAGGCUAGUG	Cleavage	1
PotatoMir1005068308_x451	miR171	PGSC0003DMT400035668	F-box/ankyrin repeat protein SKIP35	3	16.981	1	21	935	955	UAUUGGCCUGGUUCACUCAGA	UCUUAAUGAACCAGACCAGUA	Cleavage	1
PotatoMir1005068308_x451	miR171	PGSC0003DMT400035668	F-box/ankyrin repeat protein SKIP35	3	16.981	1	21	935	955	UAUUGGCCUGGUUCACUCAGA	UCUUAAUGAACCAGACCAGUA	Cleavage	1
PotatoMir1005068308_x451	miR171	PGSC0003DMT400035669	F-box/ankyrin repeat protein SKIP35	3	16.981	1	21	2463	2483	UAUUGGCCUGGUUCACUCAGA	UCUUAAUGAACCAGACCAGUA	Cleavage	1
PotatoMir1005068308_x451	miR171	PGSC0003DMT400035669	F-box/ankyrin repeat protein SKIP35	3	16.981	1	21	2463	2483	UAUUGGCCUGGUUCACUCAGA	UCUUAAUGAACCAGACCAGUA	Cleavage	1
PotatoMir1005068308_x451	miR171	PGSC0003DMT400066685	Methylketone synthase Ib	3	17.934	1	19	526	544	UAUUGGCCUGGUUCACUCA	UGAGUUAAUCAGGUCGGUA	Cleavage	1
PotatoMir1005068308_x451	miR171	PGSC0003DMT400066685	Methylketone synthase Ib	3	17.934	1	19	526	544	UAUUGGCCUGGUUCACUCA	UGAGUUAAUCAGGUCGGUA	Cleavage	1
PotatoMir1005068308_x451	miR171	PGSC0003DMT400073252	ATOFP5/OFP5	2.5	21.217	1	21	1206	1227	UAUUGGCCUGGUUCA-CUCAGA	UUUGAGCUGAACCAGGUCAAUA	Cleavage	1
PotatoMir1005068308_x451	miR171	PGSC0003DMT400073252	ATOFP5/OFP5	2.5	21.217	1	21	1206	1227	UAUUGGCCUGGUUCA-CUCAGA	UUUGAGCUGAACCAGGUCAAUA	Cleavage	1
PotatoMir1005068308_x451	miR171	PGSC0003DMT400077168	Low-temperature-induced 65 kDa protein	2	22.399	1	20	637	656	UAUUGGCCUGGUUCACUCAG	UUAAGUAAGCCAGGCCAAUG	Cleavage	1
PotatoMir1005068308_x451	miR171	PGSC0003DMT400077168	Low-temperature-induced 65 kDa protein	2	22.399	1	20	637	656	UAUUGGCCUGGUUCACUCAG	UUAAGUAAGCCAGGCCAAUG	Cleavage	1
PotatoMir1005068308_x451	miR171	PGSC0003DMT400060429	DAG protein, chloroplast	3	22.561	1	21	280	300	UAUUGGCCUGGUUCACUCAGA	UCCGAGUGAACCGGUCCGGUA	Cleavage	1
PotatoMir1005068308_x451	miR171	PGSC0003DMT400060429	DAG protein, chloroplast	3	22.561	1	21	280	300	UAUUGGCCUGGUUCACUCAGA	UCCGAGUGAACCGGUCCGGUA	Cleavage	1
PotatoMir1005068308_x451	miR171	PGSC0003DMT400072987	Conserved gene of unknown function	2	24.136	1	20	2347	2366	UAUUGGCCUGGUUCACUCAG	UUGAGAGAGCUAGGCCAAUA	Cleavage	1
PotatoMir1005068308_x451	miR171	PGSC0003DMT400072987	Conserved gene of unknown function	2	24.136	1	20	2347	2366	UAUUGGCCUGGUUCACUCAG	UUGAGAGAGCUAGGCCAAUA	Cleavage	1
PotatoMir1005068308_x451	miR171	PGSC0003DMT400072988	Conserved gene of unknown function	2	24.136	1	20	2148	2167	UAUUGGCCUGGUUCACUCAG	UUGAGAGAGCUAGGCCAAUA	Cleavage	1
PotatoMir1005068308_x451	miR171	PGSC0003DMT400072988	Conserved gene of unknown function	2	24.136	1	20	2148	2167	UAUUGGCCUGGUUCACUCAG	UUGAGAGAGCUAGGCCAAUA	Cleavage	1
PotatoMir1005068308_x451	miR171	PGSC0003DMT400072989	Conserved gene of unknown function	2	24.136	1	20	2406	2425	UAUUGGCCUGGUUCACUCAG	UUGAGAGAGCUAGGCCAAUA	Cleavage	1
PotatoMir1005068308_x451	miR171	PGSC0003DMT400072989	Conserved gene of unknown function	2	24.136	1	20	2406	2425	UAUUGGCCUGGUUCACUCAG	UUGAGAGAGCUAGGCCAAUA	Cleavage	1
PotatoMir1005435664_x213	miR171	PGSC0003DMT400072308	Zinc finger protein	3	15.126	1	21	803	823	UGAGCCGAACCAAUAUCACUC	GGGAGAUGUUGGUUCGGUCUA	Cleavage	1
PotatoMir1005435664_x213	miR171	PGSC0003DMT400094740	Gene of unknown function	2	15.957	1	21	106	126	UGAGCCGAACCAAUAUCACUC	GCGAGAUAUUGGUUUGGCUUC	Cleavage	1
PotatoMir1005435664_x213	miR171	PGSC0003DMT400049609	Conserved gene of unknown function	0.5	16.522	1	18	285	302	UGAGCCGAACCAAUAUCA	UGAUAUUGGUUUGGCUCA	Cleavage	1
PotatoMir1005435664_x213	miR171	PGSC0003DMT400049612	Conserved gene of unknown function	0.5	16.807	1	18	496	513	UGAGCCGAACCAAUAUCA	UGAUAUUGGUUUGGCUCA	Cleavage	1
PotatoMir1005435664_x213	miR171	PGSC0003DMT400074667	Dual specificity protein kinase-ttk	2.5	17.013	1	20	1111	1130	UGAGCCGAACCAAUAUCACU	GGUGAAAUUGAUUUGGCUCA	Translation	1
PotatoMir1005435664_x213	miR171	PGSC0003DMT400009285	Conserved gene of unknown function	3	21.841	1	19	453	471	UGAGCCGAACCAAUAUCAC	GUGAUGUUGGGUUGGCUUG	Translation	1
PotatoMir1005435664_x213	miR171	PGSC0003DMT400009286	Conserved gene of unknown function	3	21.841	1	19	453	471	UGAGCCGAACCAAUAUCAC	GUGAUGUUGGGUUGGCUUG	Translation	1
PotatoMir1005435664_x213	miR171	PGSC0003DMT400031475	Nodulation signaling pathway 2 protein	0	22.107	1	21	533	553	UGAGCCGAACCAAUAUCACUC	GAGUGAUAUUGGUUCGGCUCA	Cleavage	1
PotatoMir1005435664_x213	miR171	PGSC0003DMT400044221	Phosphoenolpyruvate carboxylase kinase 2	2	23.237	1	21	467	487	UGAGCCGAACCAAUAUCACUC	GGCUGAUUUUGGCUCGGCUCA	Translation	1
PotatoMir1005435664_x213	miR171	PGSC0003DMT400005606	Aspartic proteinase nepenthesin-1	3	24.185	1	20	485	504	UGAGCCGAACCAAUAUCACU	AGUGAUAUUGUUUGGGUUCA	Translation	1
PotatoMir1005466259_x206	miR171	PGSC0003DMT400062454	Gene of unknown function	2	9.695	1	19	283	301	UGAUUGAGCCGUGCCAAUA	UGUUGGCACGGCUUAUUCA	Cleavage	1
PotatoMir1005466259_x206	miR171	PGSC0003DMT400066926	Nucleotidyltransferase	2	11.241	1	18	429	446	UGAUUGAGCCGUGCCAAU	AUUGGCAUGGCUGAAUCA	Cleavage	1
PotatoMir1005466259_x206	miR171	PGSC0003DMT400031714	Multidrug resistance protein ABC transporter family	2.5	16.175	1	20	3927	3946	UGAUUGAGCCGUGCCAAUAU	AUAUUGGCAUGGCUCUAUCG	Cleavage	1
PotatoMir1005466259_x206	miR171	PGSC0003DMT400031715	Multidrug resistance protein ABC transporter family	2.5	16.175	1	20	3847	3866	UGAUUGAGCCGUGCCAAUAU	AUAUUGGCAUGGCUCUAUCG	Cleavage	1
PotatoMir1005466259_x206	miR171	PGSC0003DMT400031716	Multidrug resistance protein ABC transporter family	2.5	16.175	1	20	3847	3866	UGAUUGAGCCGUGCCAAUAU	AUAUUGGCAUGGCUCUAUCG	Cleavage	1
PotatoMir1005466259_x206	miR171	PGSC0003DMT400080181	Protein gar2	2	16.606	1	19	97	115	UGAUUGAGCCGUGCCAAUA	UGUUGCCAUGGUUCAAUCA	Cleavage	1
PotatoMir1005466259_x206	miR171	PGSC0003DMT400012104	Hairy meristem	0.5	18.637	1	21	1511	1531	UGAUUGAGCCGUGCCAAUAUC	GAUAUUGGCGCGGCUCAAUCA	Cleavage	1
PotatoMir1005466259_x206	miR171	PGSC0003DMT400024843	Choline kinase	2.5	19.774	1	21	424	444	UGAUUGAGCCGUGCCAAUAUC	GGGAAUGGCAUGGUUCAGUCA	Cleavage	1
PotatoMir1005466259_x206	miR171	PGSC0003DMT400033037	GRAS family transcription factor	1	19.784	1	21	922	942	UGAUUGAGCCGUGCCAAUAUC	GAUACUGGCACGGCUCAAUCA	Cleavage	1
PotatoMir1005466259_x206	miR171	PGSC0003DMT400056994	Kinesin heavy chain	3	20.829	1	21	2248	2268	UGAUUGAGCCGUGCCAAUAUC	GAUCUUGGCGCAGCUCGAUCU	Translation	1
PotatoMir1005466259_x206	miR171	PGSC0003DMT400056995	Kinesin heavy chain	3	20.829	1	21	2303	2323	UGAUUGAGCCGUGCCAAUAUC	GAUCUUGGCGCAGCUCGAUCU	Translation	1
PotatoMir1005466259_x206	miR171	PGSC0003DMT400066799	GRAS family transcription factor	0.5	22.198	1	21	1614	1634	UGAUUGAGCCGUGCCAAUAUC	GAUAUUGGCGCGGCUCAAUCA	Cleavage	1
PotatoMir1005466259_x206	miR171	PGSC0003DMT400056229	GRAS family transcription factor	3	24.116	1	20	961	980	UGAUUGAGCCGUGCCAAUAU	AUGUUAGCAUGGCCCAAUCA	Cleavage	1
PotatoMir1005890965_x65	miR171	PGSC0003DMT400089207	Gene of unknown function	1.5	14.394	1	18	346	363	UUGAGCCGCGUCAAUAUC	GAUAUUGAUGAGGCUCAA	Cleavage	1
PotatoMir1005890965_x65	miR171	PGSC0003DMT400027164	Gene of unknown function	3	14.426	1	19	240	258	UUGAGCCGCGUCAAUAUCU	AGAUGUUGACGUGGCAUAA	Cleavage	1
PotatoMir1005890965_x65	miR171	PGSC0003DMT400012104	Hairy meristem	0.5	16.58	1	18	1511	1528	UUGAGCCGCGUCAAUAUC	GAUAUUGGCGCGGCUCAA	Cleavage	1
PotatoMir1005890965_x65	miR171	PGSC0003DMT400028011	Conserved gene of unknown function	3	18.551	1	20	579	598	UUGAGCCGCGUCAAUAUCUC	GGGGUAUUCAUGUGGUUCAA	Cleavage	1
PotatoMir1005890965_x65	miR171	PGSC0003DMT400015675	F-box protein SNE	2.5	18.711	1	20	166	185	UUGAGCCGCGUCAAUAUCUC	GAGAUAUUGAAGAGGCUCGA	Translation	1
PotatoMir1005890965_x65	miR171	PGSC0003DMT400090377	Gene of unknown function	3	21.445	1	21	280	300	UUGAGCCGCGUCAAUAUCUCU	ACAGGUGUUGAUGUGGCUCGG	Cleavage	1
PotatoMir1005890965_x65	miR171	PGSC0003DMT400066799	GRAS family transcription factor	0.5	21.842	1	21	1611	1631	UUGAGCCGCGUCAAUAUCUCU	AGGGAUAUUGGCGCGGCUCAA	Cleavage	1
PotatoMir1005890965_x65	miR171	PGSC0003DMT400031475	Nodulation signaling pathway 2 protein	2	22.166	1	21	534	554	UUGAGCCGCGUCAAUAUCUCU	AGUGAUAUUGGUUCGGCUCAA	Translation	1
PotatoMir1005890965_x65	miR171	PGSC0003DMT400057717	Riboflavin kinase/fmn adenylyltransferase	2.5	23.458	1	21	1006	1026	UUGAGCCGCGUCAAUAUCUCU	AGGGAUUUGGGCGCGGCUCAA	Cleavage	1
PotatoMir1005890965_x65	miR171	PGSC0003DMT400057718	Riboflavin kinase/fmn adenylyltransferase	2.5	23.734	1	21	1330	1350	UUGAGCCGCGUCAAUAUCUCU	AGGGAUUUGGGCGCGGCUCAA	Cleavage	1
PotatoMir1005890965_x65	miR171	PGSC0003DMT400057719	Riboflavin kinase/fmn adenylyltransferase	2.5	23.734	1	21	1012	1032	UUGAGCCGCGUCAAUAUCUCU	AGGGAUUUGGGCGCGGCUCAA	Cleavage	1
PotatoMir1005890965_x65	miR171	PGSC0003DMT400057720	Riboflavin kinase/fmn adenylyltransferase	2.5	23.734	1	21	1047	1067	UUGAGCCGCGUCAAUAUCUCU	AGGGAUUUGGGCGCGGCUCAA	Cleavage	1
PotatoMir1005890965_x65	miR171	PGSC0003DMT400057721	Riboflavin kinase/fmn adenylyltransferase	2.5	23.734	1	21	758	778	UUGAGCCGCGUCAAUAUCUCU	AGGGAUUUGGGCGCGGCUCAA	Cleavage	1
PotatoMir1005890965_x65	miR171	PGSC0003DMT400057723	Riboflavin kinase/fmn adenylyltransferase	2.5	23.734	1	21	734	754	UUGAGCCGCGUCAAUAUCUCU	AGGGAUUUGGGCGCGGCUCAA	Cleavage	1
PotatoMir1005891017_x29	miR171	PGSC0003DMT400037208	Pentatricopeptide repeat-containing protein, chloroplastic	2.5	12.583	1	20	876	895	UUGAGCCGUGCCAAUAUCAC	GUGAUAUUGUUAAGGCUCAA	Translation	1
PotatoMir1005891017_x29	miR171	PGSC0003DMT400049612	Conserved gene of unknown function	3	14.945	1	19	496	514	UUGAGCCGUGCCAAUAUCA	UGAUAUUGGUUUGGCUCAU	Translation	1
PotatoMir1005891017_x29	miR171	PGSC0003DMT400049609	Conserved gene of unknown function	3	16.076	1	19	285	303	UUGAGCCGUGCCAAUAUCA	UGAUAUUGGUUUGGCUCAU	Translation	1
PotatoMir1005891017_x29	miR171	PGSC0003DMT400091311	Gene of unknown function	3	16.528	1	21	180	200	UUGAGCCGUGCCAAUAUCACG	CUUGAUAUUGUCACGACUCGA	Translation	1
PotatoMir1005891017_x29	miR171	PGSC0003DMT400012104	Hairy meristem	0.5	16.58	1	19	1510	1528	UUGAGCCGUGCCAAUAUCA	UGAUAUUGGCGCGGCUCAA	Cleavage	1
PotatoMir1005891017_x29	miR171	PGSC0003DMT400089513	Gene of unknown function	2.5	17.577	1	19	714	732	UUGAGCCGUGCCAAUAUCA	UGAUGUUGUCAUGGCUCAG	Translation	1
PotatoMir1005891017_x29	miR171	PGSC0003DMT400033037	GRAS family transcription factor	1	18.076	1	21	919	939	UUGAGCCGUGCCAAUAUCACG	UGUGAUACUGGCACGGCUCAA	Cleavage	1
PotatoMir1005891017_x29	miR171	PGSC0003DMT400085274	Gene of unknown function	2.5	20.028	1	19	186	204	UUGAGCCGUGCCAAUAUCA	UGAUGUUGUCGUGGCUCAA	Translation	1
PotatoMir1005891017_x29	miR171	PGSC0003DMT400066799	GRAS family transcription factor	0.5	21.842	1	20	1612	1631	UUGAGCCGUGCCAAUAUCAC	GGGAUAUUGGCGCGGCUCAA	Cleavage	1
PotatoMir1005891017_x29	miR171	PGSC0003DMT400031475	Nodulation signaling pathway 2 protein	1.5	22.166	1	20	535	554	UUGAGCCGUGCCAAUAUCAC	GUGAUAUUGGUUCGGCUCAA	Translation	1
PotatoMir1005891017_x29	miR171	PGSC0003DMT400071614	Small molecule transporter	3	23.554	1	19	386	404	UUGAGCCGUGCCAAUAUCA	UGAUAUUGGUACGGUUGAG	Cleavage	1
PotatoMir1001772509_x6	miR172	PGSC0003DMT400071726	Relative to APETALA2 1	1.5	11.742	1	19	1752	1770	AGAAUCUUGAUGAUGCUGC	GCAGCAUCAUCAGGAUUCG	Cleavage	1
PotatoMir1001772509_x6	miR172	PGSC0003DMT400071731	Relative to APETALA2 1	1.5	11.742	1	19	1411	1429	AGAAUCUUGAUGAUGCUGC	GCAGCAUCAUCAGGAUUCG	Cleavage	1
PotatoMir1001772509_x6	miR172	PGSC0003DMT400071732	Relative to APETALA2 1	1.5	11.742	1	19	1456	1474	AGAAUCUUGAUGAUGCUGC	GCAGCAUCAUCAGGAUUCG	Cleavage	1
PotatoMir1001772509_x6	miR172	PGSC0003DMT400071734	Relative to APETALA2 1	1.5	11.742	1	19	204	222	AGAAUCUUGAUGAUGCUGC	GCAGCAUCAUCAGGAUUCG	Cleavage	1
PotatoMir1001772509_x6	miR172	PGSC0003DMT400016881	Apetala 2	0.5	12.2	1	19	907	925	AGAAUCUUGAUGAUGCUGC	GCAGCAUCAUCAGGAUUCU	Cleavage	1
PotatoMir1001772509_x6	miR172	PGSC0003DMT400016882	Apetala 2	0.5	12.2	1	19	862	880	AGAAUCUUGAUGAUGCUGC	GCAGCAUCAUCAGGAUUCU	Cleavage	1
PotatoMir1001772509_x6	miR172	PGSC0003DMT400016883	Apetala 2	0.5	12.2	1	19	1018	1036	AGAAUCUUGAUGAUGCUGC	GCAGCAUCAUCAGGAUUCU	Cleavage	1
PotatoMir1001772509_x6	miR172	PGSC0003DMT400031398	APETALA2	0.5	12.897	1	19	1746	1764	AGAAUCUUGAUGAUGCUGC	GCAGCAUCAUCAGGAUUCU	Cleavage	1
PotatoMir1001772509_x6	miR172	PGSC0003DMT400031399	APETALA2	0.5	12.897	1	19	1483	1501	AGAAUCUUGAUGAUGCUGC	GCAGCAUCAUCAGGAUUCU	Cleavage	1
PotatoMir1001772509_x6	miR172	PGSC0003DMT400031400	APETALA2	0.5	12.897	1	19	1404	1422	AGAAUCUUGAUGAUGCUGC	GCAGCAUCAUCAGGAUUCU	Cleavage	1
PotatoMir1001772509_x6	miR172	PGSC0003DMT400031401	APETALA2	0.5	12.897	1	19	1407	1425	AGAAUCUUGAUGAUGCUGC	GCAGCAUCAUCAGGAUUCU	Cleavage	1
PotatoMir1001772509_x6	miR172	PGSC0003DMT400031402	APETALA2	0.5	12.897	1	19	1701	1719	AGAAUCUUGAUGAUGCUGC	GCAGCAUCAUCAGGAUUCU	Cleavage	1
PotatoMir1001772509_x6	miR172	PGSC0003DMT400028701	PHAP2B protein	1.5	12.941	1	19	116	134	AGAAUCUUGAUGAUGCUGC	GCAGCAUCAUCAGGAUUCG	Cleavage	1
PotatoMir1001772509_x6	miR172	PGSC0003DMT400028706	PHAP2B protein	1.5	12.941	1	19	1642	1660	AGAAUCUUGAUGAUGCUGC	GCAGCAUCAUCAGGAUUCG	Cleavage	1
PotatoMir1001772509_x6	miR172	PGSC0003DMT400065311	Apetala 2	0.5	13.107	1	19	1695	1713	AGAAUCUUGAUGAUGCUGC	GCAGCAUCAUCAGGAUUCU	Cleavage	1
PotatoMir1001772509_x6	miR172	PGSC0003DMT400065312	Apetala 2	0.5	13.107	1	19	1415	1433	AGAAUCUUGAUGAUGCUGC	GCAGCAUCAUCAGGAUUCU	Cleavage	1
PotatoMir1001772509_x6	miR172	PGSC0003DMT400065313	Apetala 2	0.5	13.107	1	19	1460	1478	AGAAUCUUGAUGAUGCUGC	GCAGCAUCAUCAGGAUUCU	Cleavage	1
PotatoMir1001772509_x6	miR172	PGSC0003DMT400016583	APETALA2	1.5	13.942	1	19	881	899	AGAAUCUUGAUGAUGCUGC	GCAGCAUCAUCAGGAUUCC	Cleavage	1
PotatoMir1001772509_x6	miR172	PGSC0003DMT400016584	APETALA2	1.5	13.942	1	19	1709	1727	AGAAUCUUGAUGAUGCUGC	GCAGCAUCAUCAGGAUUCC	Cleavage	1
PotatoMir1001772509_x6	miR172	PGSC0003DMT400016585	APETALA2	1.5	13.942	1	19	1626	1644	AGAAUCUUGAUGAUGCUGC	GCAGCAUCAUCAGGAUUCC	Cleavage	1
PotatoMir1001772509_x6	miR172	PGSC0003DMT400065499	PHAP2A protein	1.5	14.695	1	19	465	483	AGAAUCUUGAUGAUGCUGC	GCAGCAUCAUCAGGAUUCC	Cleavage	1
PotatoMir1001772509_x6	miR172	PGSC0003DMT400065500	PHAP2A protein	1.5	14.695	1	19	1722	1740	AGAAUCUUGAUGAUGCUGC	GCAGCAUCAUCAGGAUUCC	Cleavage	1
PotatoMir1001772509_x6	miR172	PGSC0003DMT400065501	PHAP2A protein	1.5	14.695	1	19	1725	1743	AGAAUCUUGAUGAUGCUGC	GCAGCAUCAUCAGGAUUCC	Cleavage	1
PotatoMir1001772509_x6	miR172	PGSC0003DMT400065502	PHAP2A protein	1.5	14.695	1	19	462	480	AGAAUCUUGAUGAUGCUGC	GCAGCAUCAUCAGGAUUCC	Cleavage	1
PotatoMir1001772509_x6	miR172	PGSC0003DMT400010231	PHAP2A protein	1.5	15.659	1	19	1654	1672	AGAAUCUUGAUGAUGCUGC	GCAGCAUCAUCAGGAUUCC	Cleavage	1
PotatoMir1001772511_x60	miR172	PGSC0003DMT400071726	Relative to APETALA2 1	1.5	11.742	1	20	1751	1770	AGAAUCUUGAUGAUGCUGCA	UGCAGCAUCAUCAGGAUUCG	Cleavage	1
PotatoMir1001772511_x60	miR172	PGSC0003DMT400071726	Relative to APETALA2 1	1.5	11.742	1	20	1751	1770	AGAAUCUUGAUGAUGCUGCA	UGCAGCAUCAUCAGGAUUCG	Cleavage	1
PotatoMir1001772511_x60	miR172	PGSC0003DMT400071726	Relative to APETALA2 1	1.5	11.742	1	20	1751	1770	AGAAUCUUGAUGAUGCUGCA	UGCAGCAUCAUCAGGAUUCG	Cleavage	1
PotatoMir1001772511_x60	miR172	PGSC0003DMT400071731	Relative to APETALA2 1	1.5	11.742	1	20	1410	1429	AGAAUCUUGAUGAUGCUGCA	UGCAGCAUCAUCAGGAUUCG	Cleavage	1
PotatoMir1001772511_x60	miR172	PGSC0003DMT400071731	Relative to APETALA2 1	1.5	11.742	1	20	1410	1429	AGAAUCUUGAUGAUGCUGCA	UGCAGCAUCAUCAGGAUUCG	Cleavage	1
PotatoMir1001772511_x60	miR172	PGSC0003DMT400071731	Relative to APETALA2 1	1.5	11.742	1	20	1410	1429	AGAAUCUUGAUGAUGCUGCA	UGCAGCAUCAUCAGGAUUCG	Cleavage	1
PotatoMir1001772511_x60	miR172	PGSC0003DMT400071732	Relative to APETALA2 1	1.5	11.742	1	20	1455	1474	AGAAUCUUGAUGAUGCUGCA	UGCAGCAUCAUCAGGAUUCG	Cleavage	1
PotatoMir1001772511_x60	miR172	PGSC0003DMT400071732	Relative to APETALA2 1	1.5	11.742	1	20	1455	1474	AGAAUCUUGAUGAUGCUGCA	UGCAGCAUCAUCAGGAUUCG	Cleavage	1
PotatoMir1001772511_x60	miR172	PGSC0003DMT400071732	Relative to APETALA2 1	1.5	11.742	1	20	1455	1474	AGAAUCUUGAUGAUGCUGCA	UGCAGCAUCAUCAGGAUUCG	Cleavage	1
PotatoMir1001772511_x60	miR172	PGSC0003DMT400071734	Relative to APETALA2 1	1.5	11.742	1	20	203	222	AGAAUCUUGAUGAUGCUGCA	UGCAGCAUCAUCAGGAUUCG	Cleavage	1
PotatoMir1001772511_x60	miR172	PGSC0003DMT400071734	Relative to APETALA2 1	1.5	11.742	1	20	203	222	AGAAUCUUGAUGAUGCUGCA	UGCAGCAUCAUCAGGAUUCG	Cleavage	1
PotatoMir1001772511_x60	miR172	PGSC0003DMT400071734	Relative to APETALA2 1	1.5	11.742	1	20	203	222	AGAAUCUUGAUGAUGCUGCA	UGCAGCAUCAUCAGGAUUCG	Cleavage	1
PotatoMir1001772511_x60	miR172	PGSC0003DMT400016881	Apetala 2	0.5	12.2	1	19	907	925	AGAAUCUUGAUGAUGCUGC	GCAGCAUCAUCAGGAUUCU	Cleavage	1
PotatoMir1001772511_x60	miR172	PGSC0003DMT400016881	Apetala 2	0.5	12.2	1	19	907	925	AGAAUCUUGAUGAUGCUGC	GCAGCAUCAUCAGGAUUCU	Cleavage	1
PotatoMir1001772511_x60	miR172	PGSC0003DMT400016881	Apetala 2	0.5	12.2	1	19	907	925	AGAAUCUUGAUGAUGCUGC	GCAGCAUCAUCAGGAUUCU	Cleavage	1
PotatoMir1001772511_x60	miR172	PGSC0003DMT400016882	Apetala 2	0.5	12.2	1	19	862	880	AGAAUCUUGAUGAUGCUGC	GCAGCAUCAUCAGGAUUCU	Cleavage	1
PotatoMir1001772511_x60	miR172	PGSC0003DMT400016882	Apetala 2	0.5	12.2	1	19	862	880	AGAAUCUUGAUGAUGCUGC	GCAGCAUCAUCAGGAUUCU	Cleavage	1
PotatoMir1001772511_x60	miR172	PGSC0003DMT400016882	Apetala 2	0.5	12.2	1	19	862	880	AGAAUCUUGAUGAUGCUGC	GCAGCAUCAUCAGGAUUCU	Cleavage	1
PotatoMir1001772511_x60	miR172	PGSC0003DMT400016883	Apetala 2	0.5	12.2	1	19	1018	1036	AGAAUCUUGAUGAUGCUGC	GCAGCAUCAUCAGGAUUCU	Cleavage	1
PotatoMir1001772511_x60	miR172	PGSC0003DMT400016883	Apetala 2	0.5	12.2	1	19	1018	1036	AGAAUCUUGAUGAUGCUGC	GCAGCAUCAUCAGGAUUCU	Cleavage	1
PotatoMir1001772511_x60	miR172	PGSC0003DMT400016883	Apetala 2	0.5	12.2	1	19	1018	1036	AGAAUCUUGAUGAUGCUGC	GCAGCAUCAUCAGGAUUCU	Cleavage	1
PotatoMir1001772511_x60	miR172	PGSC0003DMT400031398	APETALA2	0.5	12.897	1	20	1745	1764	AGAAUCUUGAUGAUGCUGCA	UGCAGCAUCAUCAGGAUUCU	Cleavage	1
PotatoMir1001772511_x60	miR172	PGSC0003DMT400031398	APETALA2	0.5	12.897	1	20	1745	1764	AGAAUCUUGAUGAUGCUGCA	UGCAGCAUCAUCAGGAUUCU	Cleavage	1
PotatoMir1001772511_x60	miR172	PGSC0003DMT400031398	APETALA2	0.5	12.897	1	20	1745	1764	AGAAUCUUGAUGAUGCUGCA	UGCAGCAUCAUCAGGAUUCU	Cleavage	1
PotatoMir1001772511_x60	miR172	PGSC0003DMT400031399	APETALA2	0.5	12.897	1	20	1482	1501	AGAAUCUUGAUGAUGCUGCA	UGCAGCAUCAUCAGGAUUCU	Cleavage	1
PotatoMir1001772511_x60	miR172	PGSC0003DMT400031399	APETALA2	0.5	12.897	1	20	1482	1501	AGAAUCUUGAUGAUGCUGCA	UGCAGCAUCAUCAGGAUUCU	Cleavage	1
PotatoMir1001772511_x60	miR172	PGSC0003DMT400031399	APETALA2	0.5	12.897	1	20	1482	1501	AGAAUCUUGAUGAUGCUGCA	UGCAGCAUCAUCAGGAUUCU	Cleavage	1
PotatoMir1001772511_x60	miR172	PGSC0003DMT400031400	APETALA2	0.5	12.897	1	20	1403	1422	AGAAUCUUGAUGAUGCUGCA	UGCAGCAUCAUCAGGAUUCU	Cleavage	1
PotatoMir1001772511_x60	miR172	PGSC0003DMT400031400	APETALA2	0.5	12.897	1	20	1403	1422	AGAAUCUUGAUGAUGCUGCA	UGCAGCAUCAUCAGGAUUCU	Cleavage	1
PotatoMir1001772511_x60	miR172	PGSC0003DMT400031400	APETALA2	0.5	12.897	1	20	1403	1422	AGAAUCUUGAUGAUGCUGCA	UGCAGCAUCAUCAGGAUUCU	Cleavage	1
PotatoMir1001772511_x60	miR172	PGSC0003DMT400031401	APETALA2	0.5	12.897	1	20	1406	1425	AGAAUCUUGAUGAUGCUGCA	UGCAGCAUCAUCAGGAUUCU	Cleavage	1
PotatoMir1001772511_x60	miR172	PGSC0003DMT400031401	APETALA2	0.5	12.897	1	20	1406	1425	AGAAUCUUGAUGAUGCUGCA	UGCAGCAUCAUCAGGAUUCU	Cleavage	1
PotatoMir1001772511_x60	miR172	PGSC0003DMT400031401	APETALA2	0.5	12.897	1	20	1406	1425	AGAAUCUUGAUGAUGCUGCA	UGCAGCAUCAUCAGGAUUCU	Cleavage	1
PotatoMir1001772511_x60	miR172	PGSC0003DMT400031402	APETALA2	0.5	12.897	1	20	1700	1719	AGAAUCUUGAUGAUGCUGCA	UGCAGCAUCAUCAGGAUUCU	Cleavage	1
PotatoMir1001772511_x60	miR172	PGSC0003DMT400031402	APETALA2	0.5	12.897	1	20	1700	1719	AGAAUCUUGAUGAUGCUGCA	UGCAGCAUCAUCAGGAUUCU	Cleavage	1
PotatoMir1001772511_x60	miR172	PGSC0003DMT400031402	APETALA2	0.5	12.897	1	20	1700	1719	AGAAUCUUGAUGAUGCUGCA	UGCAGCAUCAUCAGGAUUCU	Cleavage	1
PotatoMir1001772511_x60	miR172	PGSC0003DMT400028701	PHAP2B protein	1.5	12.941	1	20	115	134	AGAAUCUUGAUGAUGCUGCA	UGCAGCAUCAUCAGGAUUCG	Cleavage	1
PotatoMir1001772511_x60	miR172	PGSC0003DMT400028701	PHAP2B protein	1.5	12.941	1	20	115	134	AGAAUCUUGAUGAUGCUGCA	UGCAGCAUCAUCAGGAUUCG	Cleavage	1
PotatoMir1001772511_x60	miR172	PGSC0003DMT400028701	PHAP2B protein	1.5	12.941	1	20	115	134	AGAAUCUUGAUGAUGCUGCA	UGCAGCAUCAUCAGGAUUCG	Cleavage	1
PotatoMir1001772511_x60	miR172	PGSC0003DMT400028706	PHAP2B protein	1.5	12.941	1	20	1641	1660	AGAAUCUUGAUGAUGCUGCA	UGCAGCAUCAUCAGGAUUCG	Cleavage	1
PotatoMir1001772511_x60	miR172	PGSC0003DMT400028706	PHAP2B protein	1.5	12.941	1	20	1641	1660	AGAAUCUUGAUGAUGCUGCA	UGCAGCAUCAUCAGGAUUCG	Cleavage	1
PotatoMir1001772511_x60	miR172	PGSC0003DMT400028706	PHAP2B protein	1.5	12.941	1	20	1641	1660	AGAAUCUUGAUGAUGCUGCA	UGCAGCAUCAUCAGGAUUCG	Cleavage	1
PotatoMir1001772511_x60	miR172	PGSC0003DMT400065311	Apetala 2	0.5	13.107	1	20	1694	1713	AGAAUCUUGAUGAUGCUGCA	UGCAGCAUCAUCAGGAUUCU	Cleavage	1
PotatoMir1001772511_x60	miR172	PGSC0003DMT400065311	Apetala 2	0.5	13.107	1	20	1694	1713	AGAAUCUUGAUGAUGCUGCA	UGCAGCAUCAUCAGGAUUCU	Cleavage	1
PotatoMir1001772511_x60	miR172	PGSC0003DMT400065311	Apetala 2	0.5	13.107	1	20	1694	1713	AGAAUCUUGAUGAUGCUGCA	UGCAGCAUCAUCAGGAUUCU	Cleavage	1
PotatoMir1001772511_x60	miR172	PGSC0003DMT400065312	Apetala 2	0.5	13.107	1	20	1414	1433	AGAAUCUUGAUGAUGCUGCA	UGCAGCAUCAUCAGGAUUCU	Cleavage	1
PotatoMir1001772511_x60	miR172	PGSC0003DMT400065312	Apetala 2	0.5	13.107	1	20	1414	1433	AGAAUCUUGAUGAUGCUGCA	UGCAGCAUCAUCAGGAUUCU	Cleavage	1
PotatoMir1001772511_x60	miR172	PGSC0003DMT400065312	Apetala 2	0.5	13.107	1	20	1414	1433	AGAAUCUUGAUGAUGCUGCA	UGCAGCAUCAUCAGGAUUCU	Cleavage	1
PotatoMir1001772511_x60	miR172	PGSC0003DMT400065313	Apetala 2	0.5	13.107	1	20	1459	1478	AGAAUCUUGAUGAUGCUGCA	UGCAGCAUCAUCAGGAUUCU	Cleavage	1
PotatoMir1001772511_x60	miR172	PGSC0003DMT400065313	Apetala 2	0.5	13.107	1	20	1459	1478	AGAAUCUUGAUGAUGCUGCA	UGCAGCAUCAUCAGGAUUCU	Cleavage	1
PotatoMir1001772511_x60	miR172	PGSC0003DMT400065313	Apetala 2	0.5	13.107	1	20	1459	1478	AGAAUCUUGAUGAUGCUGCA	UGCAGCAUCAUCAGGAUUCU	Cleavage	1
PotatoMir1001772511_x60	miR172	PGSC0003DMT400016583	APETALA2	1.5	13.942	1	20	880	899	AGAAUCUUGAUGAUGCUGCA	UGCAGCAUCAUCAGGAUUCC	Cleavage	1
PotatoMir1001772511_x60	miR172	PGSC0003DMT400016583	APETALA2	1.5	13.942	1	20	880	899	AGAAUCUUGAUGAUGCUGCA	UGCAGCAUCAUCAGGAUUCC	Cleavage	1
PotatoMir1001772511_x60	miR172	PGSC0003DMT400016583	APETALA2	1.5	13.942	1	20	880	899	AGAAUCUUGAUGAUGCUGCA	UGCAGCAUCAUCAGGAUUCC	Cleavage	1
PotatoMir1001772511_x60	miR172	PGSC0003DMT400016584	APETALA2	1.5	13.942	1	20	1708	1727	AGAAUCUUGAUGAUGCUGCA	UGCAGCAUCAUCAGGAUUCC	Cleavage	1
PotatoMir1001772511_x60	miR172	PGSC0003DMT400016584	APETALA2	1.5	13.942	1	20	1708	1727	AGAAUCUUGAUGAUGCUGCA	UGCAGCAUCAUCAGGAUUCC	Cleavage	1
PotatoMir1001772511_x60	miR172	PGSC0003DMT400016584	APETALA2	1.5	13.942	1	20	1708	1727	AGAAUCUUGAUGAUGCUGCA	UGCAGCAUCAUCAGGAUUCC	Cleavage	1
PotatoMir1001772511_x60	miR172	PGSC0003DMT400016585	APETALA2	1.5	13.942	1	20	1625	1644	AGAAUCUUGAUGAUGCUGCA	UGCAGCAUCAUCAGGAUUCC	Cleavage	1
PotatoMir1001772511_x60	miR172	PGSC0003DMT400016585	APETALA2	1.5	13.942	1	20	1625	1644	AGAAUCUUGAUGAUGCUGCA	UGCAGCAUCAUCAGGAUUCC	Cleavage	1
PotatoMir1001772511_x60	miR172	PGSC0003DMT400016585	APETALA2	1.5	13.942	1	20	1625	1644	AGAAUCUUGAUGAUGCUGCA	UGCAGCAUCAUCAGGAUUCC	Cleavage	1
PotatoMir1001772511_x60	miR172	PGSC0003DMT400065499	PHAP2A protein	1.5	14.695	1	20	464	483	AGAAUCUUGAUGAUGCUGCA	UGCAGCAUCAUCAGGAUUCC	Cleavage	1
PotatoMir1001772511_x60	miR172	PGSC0003DMT400065499	PHAP2A protein	1.5	14.695	1	20	464	483	AGAAUCUUGAUGAUGCUGCA	UGCAGCAUCAUCAGGAUUCC	Cleavage	1
PotatoMir1001772511_x60	miR172	PGSC0003DMT400065499	PHAP2A protein	1.5	14.695	1	20	464	483	AGAAUCUUGAUGAUGCUGCA	UGCAGCAUCAUCAGGAUUCC	Cleavage	1
PotatoMir1001772511_x60	miR172	PGSC0003DMT400065500	PHAP2A protein	1.5	14.695	1	20	1721	1740	AGAAUCUUGAUGAUGCUGCA	UGCAGCAUCAUCAGGAUUCC	Cleavage	1
PotatoMir1001772511_x60	miR172	PGSC0003DMT400065500	PHAP2A protein	1.5	14.695	1	20	1721	1740	AGAAUCUUGAUGAUGCUGCA	UGCAGCAUCAUCAGGAUUCC	Cleavage	1
PotatoMir1001772511_x60	miR172	PGSC0003DMT400065500	PHAP2A protein	1.5	14.695	1	20	1721	1740	AGAAUCUUGAUGAUGCUGCA	UGCAGCAUCAUCAGGAUUCC	Cleavage	1
PotatoMir1001772511_x60	miR172	PGSC0003DMT400065501	PHAP2A protein	1.5	14.695	1	20	1724	1743	AGAAUCUUGAUGAUGCUGCA	UGCAGCAUCAUCAGGAUUCC	Cleavage	1
PotatoMir1001772511_x60	miR172	PGSC0003DMT400065501	PHAP2A protein	1.5	14.695	1	20	1724	1743	AGAAUCUUGAUGAUGCUGCA	UGCAGCAUCAUCAGGAUUCC	Cleavage	1
PotatoMir1001772511_x60	miR172	PGSC0003DMT400065501	PHAP2A protein	1.5	14.695	1	20	1724	1743	AGAAUCUUGAUGAUGCUGCA	UGCAGCAUCAUCAGGAUUCC	Cleavage	1
PotatoMir1001772511_x60	miR172	PGSC0003DMT400065502	PHAP2A protein	1.5	14.695	1	20	461	480	AGAAUCUUGAUGAUGCUGCA	UGCAGCAUCAUCAGGAUUCC	Cleavage	1
PotatoMir1001772511_x60	miR172	PGSC0003DMT400065502	PHAP2A protein	1.5	14.695	1	20	461	480	AGAAUCUUGAUGAUGCUGCA	UGCAGCAUCAUCAGGAUUCC	Cleavage	1
PotatoMir1001772511_x60	miR172	PGSC0003DMT400065502	PHAP2A protein	1.5	14.695	1	20	461	480	AGAAUCUUGAUGAUGCUGCA	UGCAGCAUCAUCAGGAUUCC	Cleavage	1
PotatoMir1001772511_x60	miR172	PGSC0003DMT400010231	PHAP2A protein	1.5	15.659	1	20	1653	1672	AGAAUCUUGAUGAUGCUGCA	UGCAGCAUCAUCAGGAUUCC	Cleavage	1
PotatoMir1001772511_x60	miR172	PGSC0003DMT400010231	PHAP2A protein	1.5	15.659	1	20	1653	1672	AGAAUCUUGAUGAUGCUGCA	UGCAGCAUCAUCAGGAUUCC	Cleavage	1
PotatoMir1001772511_x60	miR172	PGSC0003DMT400010231	PHAP2A protein	1.5	15.659	1	20	1653	1672	AGAAUCUUGAUGAUGCUGCA	UGCAGCAUCAUCAGGAUUCC	Cleavage	1
PotatoMir1004398855_x67	miR172	PGSC0003DMT400071726	Relative to APETALA2 1	1.5	11.742	1	21	1750	1770	GGAAUCUUGAUGAUGCUGCAG	CUGCAGCAUCAUCAGGAUUCG	Cleavage	1
PotatoMir1004398855_x67	miR172	PGSC0003DMT400071730	Relative to APETALA2 1	1.5	11.742	1	21	1774	1794	GGAAUCUUGAUGAUGCUGCAG	CUGCAGCAUCAUCAGGAUUCG	Cleavage	1
PotatoMir1004398855_x67	miR172	PGSC0003DMT400071731	Relative to APETALA2 1	1.5	11.742	1	21	1409	1429	GGAAUCUUGAUGAUGCUGCAG	CUGCAGCAUCAUCAGGAUUCG	Cleavage	1
PotatoMir1004398855_x67	miR172	PGSC0003DMT400071732	Relative to APETALA2 1	1.5	11.742	1	21	1454	1474	GGAAUCUUGAUGAUGCUGCAG	CUGCAGCAUCAUCAGGAUUCG	Cleavage	1
PotatoMir1004398855_x67	miR172	PGSC0003DMT400071734	Relative to APETALA2 1	1.5	11.742	1	21	202	222	GGAAUCUUGAUGAUGCUGCAG	CUGCAGCAUCAUCAGGAUUCG	Cleavage	1
PotatoMir1004398855_x67	miR172	PGSC0003DMT400031398	APETALA2	1	12.897	1	21	1744	1764	GGAAUCUUGAUGAUGCUGCAG	CUGCAGCAUCAUCAGGAUUCU	Cleavage	1
PotatoMir1004398855_x67	miR172	PGSC0003DMT400031399	APETALA2	1	12.897	1	21	1481	1501	GGAAUCUUGAUGAUGCUGCAG	CUGCAGCAUCAUCAGGAUUCU	Cleavage	1
PotatoMir1004398855_x67	miR172	PGSC0003DMT400031400	APETALA2	1	12.897	1	21	1402	1422	GGAAUCUUGAUGAUGCUGCAG	CUGCAGCAUCAUCAGGAUUCU	Cleavage	1
PotatoMir1004398855_x67	miR172	PGSC0003DMT400031401	APETALA2	1	12.897	1	21	1405	1425	GGAAUCUUGAUGAUGCUGCAG	CUGCAGCAUCAUCAGGAUUCU	Cleavage	1
PotatoMir1004398855_x67	miR172	PGSC0003DMT400031402	APETALA2	1	12.897	1	21	1699	1719	GGAAUCUUGAUGAUGCUGCAG	CUGCAGCAUCAUCAGGAUUCU	Cleavage	1
PotatoMir1004398855_x67	miR172	PGSC0003DMT400028701	PHAP2B protein	1.5	12.941	1	21	114	134	GGAAUCUUGAUGAUGCUGCAG	CUGCAGCAUCAUCAGGAUUCG	Cleavage	1
PotatoMir1004398855_x67	miR172	PGSC0003DMT400028706	PHAP2B protein	1.5	12.941	1	21	1640	1660	GGAAUCUUGAUGAUGCUGCAG	CUGCAGCAUCAUCAGGAUUCG	Cleavage	1
PotatoMir1004398855_x67	miR172	PGSC0003DMT400065311	Apetala 2	1	13.107	1	21	1693	1713	GGAAUCUUGAUGAUGCUGCAG	CUGCAGCAUCAUCAGGAUUCU	Cleavage	1
PotatoMir1004398855_x67	miR172	PGSC0003DMT400065312	Apetala 2	1	13.107	1	21	1413	1433	GGAAUCUUGAUGAUGCUGCAG	CUGCAGCAUCAUCAGGAUUCU	Cleavage	1
PotatoMir1004398855_x67	miR172	PGSC0003DMT400065313	Apetala 2	1	13.107	1	21	1458	1478	GGAAUCUUGAUGAUGCUGCAG	CUGCAGCAUCAUCAGGAUUCU	Cleavage	1
PotatoMir1004398855_x67	miR172	PGSC0003DMT400016583	APETALA2	0.5	13.942	1	21	879	899	GGAAUCUUGAUGAUGCUGCAG	CUGCAGCAUCAUCAGGAUUCC	Cleavage	1
PotatoMir1004398855_x67	miR172	PGSC0003DMT400016584	APETALA2	0.5	13.942	1	21	1707	1727	GGAAUCUUGAUGAUGCUGCAG	CUGCAGCAUCAUCAGGAUUCC	Cleavage	1
PotatoMir1004398855_x67	miR172	PGSC0003DMT400016585	APETALA2	0.5	13.942	1	21	1624	1644	GGAAUCUUGAUGAUGCUGCAG	CUGCAGCAUCAUCAGGAUUCC	Cleavage	1
PotatoMir1004398855_x67	miR172	PGSC0003DMT400065499	PHAP2A protein	0.5	14.695	1	21	463	483	GGAAUCUUGAUGAUGCUGCAG	CUGCAGCAUCAUCAGGAUUCC	Cleavage	1
PotatoMir1004398855_x67	miR172	PGSC0003DMT400065500	PHAP2A protein	0.5	14.695	1	21	1720	1740	GGAAUCUUGAUGAUGCUGCAG	CUGCAGCAUCAUCAGGAUUCC	Cleavage	1
[truncated: 2,639 more rows]
