# Supplementary material for: Identification and Characterization of miRNA Transcriptome in Potato by High-Throughput Sequencing
Source: PLoS One. 2013 Feb 21;8(2):e57233. doi: 10.1371/journal.pone.0057233 (PMC3578796; doi:10.1371/journal.pone.0057233)
Supplement: Table S4 — Predicted targets of miR172, miR482 and validated potato specific miRNAs. Details of miR172, miR482 and the validated miRNAs are shown in the table. The predicted target transcripts are below the miRNA data. For details see Table S1 and S3. During the analysis DNA equivalent of RNA sequence was used. (XLSX) [file pone.0057233.s005.xlsx]

## Sheet: miR172
miR172
family #	chromosome id	strand direction	reads id	precursor id	mature miRNA location	precursor location	mature sequences	precursor sequences	Star sequence
153	PGSC0003DMB000000072	-	PotatoMir1001772511_x60	PGSC0003DMB000000072_8960	779977..779997	779977..780067	AGAATCTTGATGATGCTGCAT	GCAGCACCATCAAGATTCACATAGAAAATATGGACTATGAAATGAAATATGCCCAATTTTTGAATACATGAGAATCTTGATGATGCTGCAT	GCAGCACCATCAAGATTCACA
153	PGSC0003DMB000000086	-	PotatoMir1001772509_x6	PGSC0003DMB000000086_11561	229147..229165	229147..229291	AGAATCTTGATGATGCTGC	AGCATCTTCAAGATTCACATAGATTTATATAATATATAGAGTTCCACGATGGGGTGAAAGTGATTAATTAATATTAATTAATTAATTTGCTCCTATATATTGGCTCTATTAATTATTTTTGATGTGAGAATCTTGATGATGCTGC	AGCATCTTCAAGATTCACA
153	PGSC0003DMB000000202	+	PotatoMir1004398855_x67	PGSC0003DMB000000202_2060	672150..672170	672079..672170	GGAATCTTGATGATGCTGCAG	GGAGCATCATCAAGATTCACATAGCTATATTAGGGCTTTTATAATTTTTAAAAGCCCTATGACGATGTGTGGGAATCTTGATGATGCTGCAG	GGAGCATCATCAAGATTCACA
Relative to Apetala2 1, RAP1_FM246879, PGSC0003DMG400027904, PGSC0003DMT400071732
miRNA_Acc.	Target_Acc.	target gene function annotation	Expectation	UPE	miRNA_start	miRNA_end	Target_start	Target_end	miRNA_aligned_fragment	Target_aligned_fragment	Inhibition	multiplicity
PotatoMir1004398855_x67	PGSC0003DMT400010229	PHAP2A protein	0.5	15.659	1	21	1818	1838	GGAAUCUUGAUGAUGCUGCAG	CUGCAGCAUCAUCAGGAUUCC	Cleavage	1
PotatoMir1004398855_x67	PGSC0003DMT400010230	PHAP2A protein	0.5	15.659	1	21	1766	1786	GGAAUCUUGAUGAUGCUGCAG	CUGCAGCAUCAUCAGGAUUCC	Cleavage	1
PotatoMir1004398855_x67	PGSC0003DMT400010231	PHAP2A protein	0.5	15.659	1	21	1652	1672	GGAAUCUUGAUGAUGCUGCAG	CUGCAGCAUCAUCAGGAUUCC	Cleavage	1
PotatoMir1001772511_x60	PGSC0003DMT400010231	PHAP2A protein	1.5	15.659	1	20	1653	1672	AGAAUCUUGAUGAUGCUGCA	UGCAGCAUCAUCAGGAUUCC	Cleavage	1
PotatoMir1001772509_x6	PGSC0003DMT400010231	PHAP2A protein	1.5	15.659	1	19	1654	1672	AGAAUCUUGAUGAUGCUGC	GCAGCAUCAUCAGGAUUCC	Cleavage	1
PotatoMir1004398855_x67	PGSC0003DMT400016583	APETALA2	0.5	13.942	1	21	879	899	GGAAUCUUGAUGAUGCUGCAG	CUGCAGCAUCAUCAGGAUUCC	Cleavage	1
PotatoMir1001772511_x60	PGSC0003DMT400016583	APETALA2	1.5	13.942	1	20	880	899	AGAAUCUUGAUGAUGCUGCA	UGCAGCAUCAUCAGGAUUCC	Cleavage	1
PotatoMir1001772509_x6	PGSC0003DMT400016583	APETALA2	1.5	13.942	1	19	881	899	AGAAUCUUGAUGAUGCUGC	GCAGCAUCAUCAGGAUUCC	Cleavage	1
PotatoMir1004398855_x67	PGSC0003DMT400016584	APETALA2	0.5	13.942	1	21	1707	1727	GGAAUCUUGAUGAUGCUGCAG	CUGCAGCAUCAUCAGGAUUCC	Cleavage	1
PotatoMir1001772511_x60	PGSC0003DMT400016584	APETALA2	1.5	13.942	1	20	1708	1727	AGAAUCUUGAUGAUGCUGCA	UGCAGCAUCAUCAGGAUUCC	Cleavage	1
PotatoMir1001772509_x6	PGSC0003DMT400016584	APETALA2	1.5	13.942	1	19	1709	1727	AGAAUCUUGAUGAUGCUGC	GCAGCAUCAUCAGGAUUCC	Cleavage	1
PotatoMir1004398855_x67	PGSC0003DMT400016585	APETALA2	0.5	13.942	1	21	1624	1644	GGAAUCUUGAUGAUGCUGCAG	CUGCAGCAUCAUCAGGAUUCC	Cleavage	1
PotatoMir1001772511_x60	PGSC0003DMT400016585	APETALA2	1.5	13.942	1	20	1625	1644	AGAAUCUUGAUGAUGCUGCA	UGCAGCAUCAUCAGGAUUCC	Cleavage	1
PotatoMir1001772509_x6	PGSC0003DMT400016585	APETALA2	1.5	13.942	1	19	1626	1644	AGAAUCUUGAUGAUGCUGC	GCAGCAUCAUCAGGAUUCC	Cleavage	1
PotatoMir1001772511_x60	PGSC0003DMT400016881	Apetala 2	0.5	12.2	1	19	907	925	AGAAUCUUGAUGAUGCUGC	GCAGCAUCAUCAGGAUUCU	Cleavage	1
PotatoMir1001772509_x6	PGSC0003DMT400016881	Apetala 2	0.5	12.2	1	19	907	925	AGAAUCUUGAUGAUGCUGC	GCAGCAUCAUCAGGAUUCU	Cleavage	1
PotatoMir1001772511_x60	PGSC0003DMT400016882	Apetala 2	0.5	12.2	1	19	862	880	AGAAUCUUGAUGAUGCUGC	GCAGCAUCAUCAGGAUUCU	Cleavage	1
PotatoMir1001772509_x6	PGSC0003DMT400016882	Apetala 2	0.5	12.2	1	19	862	880	AGAAUCUUGAUGAUGCUGC	GCAGCAUCAUCAGGAUUCU	Cleavage	1
PotatoMir1001772511_x60	PGSC0003DMT400016883	Apetala 2	0.5	12.2	1	19	1018	1036	AGAAUCUUGAUGAUGCUGC	GCAGCAUCAUCAGGAUUCU	Cleavage	1
PotatoMir1001772509_x6	PGSC0003DMT400016883	Apetala 2	0.5	12.2	1	19	1018	1036	AGAAUCUUGAUGAUGCUGC	GCAGCAUCAUCAGGAUUCU	Cleavage	1
PotatoMir1004398855_x67	PGSC0003DMT400028701	PHAP2B protein	1.5	12.941	1	21	114	134	GGAAUCUUGAUGAUGCUGCAG	CUGCAGCAUCAUCAGGAUUCG	Cleavage	1
PotatoMir1001772511_x60	PGSC0003DMT400028701	PHAP2B protein	1.5	12.941	1	20	115	134	AGAAUCUUGAUGAUGCUGCA	UGCAGCAUCAUCAGGAUUCG	Cleavage	1
PotatoMir1001772509_x6	PGSC0003DMT400028701	PHAP2B protein	1.5	12.941	1	19	116	134	AGAAUCUUGAUGAUGCUGC	GCAGCAUCAUCAGGAUUCG	Cleavage	1
PotatoMir1004398855_x67	PGSC0003DMT400028706	PHAP2B protein	1.5	12.941	1	21	1640	1660	GGAAUCUUGAUGAUGCUGCAG	CUGCAGCAUCAUCAGGAUUCG	Cleavage	1
PotatoMir1001772511_x60	PGSC0003DMT400028706	PHAP2B protein	1.5	12.941	1	20	1641	1660	AGAAUCUUGAUGAUGCUGCA	UGCAGCAUCAUCAGGAUUCG	Cleavage	1
PotatoMir1001772509_x6	PGSC0003DMT400028706	PHAP2B protein	1.5	12.941	1	19	1642	1660	AGAAUCUUGAUGAUGCUGC	GCAGCAUCAUCAGGAUUCG	Cleavage	1
PotatoMir1004398855_x67	PGSC0003DMT400031398	APETALA2	1	12.897	1	21	1744	1764	GGAAUCUUGAUGAUGCUGCAG	CUGCAGCAUCAUCAGGAUUCU	Cleavage	1
PotatoMir1001772511_x60	PGSC0003DMT400031398	APETALA2	0.5	12.897	1	20	1745	1764	AGAAUCUUGAUGAUGCUGCA	UGCAGCAUCAUCAGGAUUCU	Cleavage	1
PotatoMir1001772509_x6	PGSC0003DMT400031398	APETALA2	0.5	12.897	1	19	1746	1764	AGAAUCUUGAUGAUGCUGC	GCAGCAUCAUCAGGAUUCU	Cleavage	1
PotatoMir1004398855_x67	PGSC0003DMT400031399	APETALA2	1	12.897	1	21	1481	1501	GGAAUCUUGAUGAUGCUGCAG	CUGCAGCAUCAUCAGGAUUCU	Cleavage	1
PotatoMir1001772511_x60	PGSC0003DMT400031399	APETALA2	0.5	12.897	1	20	1482	1501	AGAAUCUUGAUGAUGCUGCA	UGCAGCAUCAUCAGGAUUCU	Cleavage	1
PotatoMir1001772509_x6	PGSC0003DMT400031399	APETALA2	0.5	12.897	1	19	1483	1501	AGAAUCUUGAUGAUGCUGC	GCAGCAUCAUCAGGAUUCU	Cleavage	1
PotatoMir1004398855_x67	PGSC0003DMT400031400	APETALA2	1	12.897	1	21	1402	1422	GGAAUCUUGAUGAUGCUGCAG	CUGCAGCAUCAUCAGGAUUCU	Cleavage	1
PotatoMir1001772511_x60	PGSC0003DMT400031400	APETALA2	0.5	12.897	1	20	1403	1422	AGAAUCUUGAUGAUGCUGCA	UGCAGCAUCAUCAGGAUUCU	Cleavage	1
PotatoMir1001772509_x6	PGSC0003DMT400031400	APETALA2	0.5	12.897	1	19	1404	1422	AGAAUCUUGAUGAUGCUGC	GCAGCAUCAUCAGGAUUCU	Cleavage	1
PotatoMir1004398855_x67	PGSC0003DMT400031401	APETALA2	1	12.897	1	21	1405	1425	GGAAUCUUGAUGAUGCUGCAG	CUGCAGCAUCAUCAGGAUUCU	Cleavage	1
PotatoMir1001772511_x60	PGSC0003DMT400031401	APETALA2	0.5	12.897	1	20	1406	1425	AGAAUCUUGAUGAUGCUGCA	UGCAGCAUCAUCAGGAUUCU	Cleavage	1
PotatoMir1001772509_x6	PGSC0003DMT400031401	APETALA2	0.5	12.897	1	19	1407	1425	AGAAUCUUGAUGAUGCUGC	GCAGCAUCAUCAGGAUUCU	Cleavage	1
PotatoMir1004398855_x67	PGSC0003DMT400031402	APETALA2	1	12.897	1	21	1699	1719	GGAAUCUUGAUGAUGCUGCAG	CUGCAGCAUCAUCAGGAUUCU	Cleavage	1
PotatoMir1001772511_x60	PGSC0003DMT400031402	APETALA2	0.5	12.897	1	20	1700	1719	AGAAUCUUGAUGAUGCUGCA	UGCAGCAUCAUCAGGAUUCU	Cleavage	1
PotatoMir1001772509_x6	PGSC0003DMT400031402	APETALA2	0.5	12.897	1	19	1701	1719	AGAAUCUUGAUGAUGCUGC	GCAGCAUCAUCAGGAUUCU	Cleavage	1
PotatoMir1004398855_x67	PGSC0003DMT400065311	Apetala 2	1	13.107	1	21	1693	1713	GGAAUCUUGAUGAUGCUGCAG	CUGCAGCAUCAUCAGGAUUCU	Cleavage	1
PotatoMir1001772511_x60	PGSC0003DMT400065311	Apetala 2	0.5	13.107	1	20	1694	1713	AGAAUCUUGAUGAUGCUGCA	UGCAGCAUCAUCAGGAUUCU	Cleavage	1
PotatoMir1001772509_x6	PGSC0003DMT400065311	Apetala 2	0.5	13.107	1	19	1695	1713	AGAAUCUUGAUGAUGCUGC	GCAGCAUCAUCAGGAUUCU	Cleavage	1
PotatoMir1004398855_x67	PGSC0003DMT400065312	Apetala 2	1	13.107	1	21	1413	1433	GGAAUCUUGAUGAUGCUGCAG	CUGCAGCAUCAUCAGGAUUCU	Cleavage	1
PotatoMir1001772511_x60	PGSC0003DMT400065312	Apetala 2	0.5	13.107	1	20	1414	1433	AGAAUCUUGAUGAUGCUGCA	UGCAGCAUCAUCAGGAUUCU	Cleavage	1
PotatoMir1001772509_x6	PGSC0003DMT400065312	Apetala 2	0.5	13.107	1	19	1415	1433	AGAAUCUUGAUGAUGCUGC	GCAGCAUCAUCAGGAUUCU	Cleavage	1
PotatoMir1004398855_x67	PGSC0003DMT400065313	Apetala 2	1	13.107	1	21	1458	1478	GGAAUCUUGAUGAUGCUGCAG	CUGCAGCAUCAUCAGGAUUCU	Cleavage	1
PotatoMir1001772511_x60	PGSC0003DMT400065313	Apetala 2	0.5	13.107	1	20	1459	1478	AGAAUCUUGAUGAUGCUGCA	UGCAGCAUCAUCAGGAUUCU	Cleavage	1
PotatoMir1001772509_x6	PGSC0003DMT400065313	Apetala 2	0.5	13.107	1	19	1460	1478	AGAAUCUUGAUGAUGCUGC	GCAGCAUCAUCAGGAUUCU	Cleavage	1
PotatoMir1004398855_x67	PGSC0003DMT400065499	PHAP2A protein	0.5	14.695	1	21	463	483	GGAAUCUUGAUGAUGCUGCAG	CUGCAGCAUCAUCAGGAUUCC	Cleavage	1
PotatoMir1001772511_x60	PGSC0003DMT400065499	PHAP2A protein	1.5	14.695	1	20	464	483	AGAAUCUUGAUGAUGCUGCA	UGCAGCAUCAUCAGGAUUCC	Cleavage	1
PotatoMir1001772509_x6	PGSC0003DMT400065499	PHAP2A protein	1.5	14.695	1	19	465	483	AGAAUCUUGAUGAUGCUGC	GCAGCAUCAUCAGGAUUCC	Cleavage	1
PotatoMir1004398855_x67	PGSC0003DMT400065500	PHAP2A protein	0.5	14.695	1	21	1720	1740	GGAAUCUUGAUGAUGCUGCAG	CUGCAGCAUCAUCAGGAUUCC	Cleavage	1
PotatoMir1001772511_x60	PGSC0003DMT400065500	PHAP2A protein	1.5	14.695	1	20	1721	1740	AGAAUCUUGAUGAUGCUGCA	UGCAGCAUCAUCAGGAUUCC	Cleavage	1
PotatoMir1001772509_x6	PGSC0003DMT400065500	PHAP2A protein	1.5	14.695	1	19	1722	1740	AGAAUCUUGAUGAUGCUGC	GCAGCAUCAUCAGGAUUCC	Cleavage	1
PotatoMir1004398855_x67	PGSC0003DMT400065501	PHAP2A protein	0.5	14.695	1	21	1723	1743	GGAAUCUUGAUGAUGCUGCAG	CUGCAGCAUCAUCAGGAUUCC	Cleavage	1
PotatoMir1001772511_x60	PGSC0003DMT400065501	PHAP2A protein	1.5	14.695	1	20	1724	1743	AGAAUCUUGAUGAUGCUGCA	UGCAGCAUCAUCAGGAUUCC	Cleavage	1
PotatoMir1001772509_x6	PGSC0003DMT400065501	PHAP2A protein	1.5	14.695	1	19	1725	1743	AGAAUCUUGAUGAUGCUGC	GCAGCAUCAUCAGGAUUCC	Cleavage	1
PotatoMir1004398855_x67	PGSC0003DMT400065502	PHAP2A protein	0.5	14.695	1	21	460	480	GGAAUCUUGAUGAUGCUGCAG	CUGCAGCAUCAUCAGGAUUCC	Cleavage	1
PotatoMir1001772511_x60	PGSC0003DMT400065502	PHAP2A protein	1.5	14.695	1	20	461	480	AGAAUCUUGAUGAUGCUGCA	UGCAGCAUCAUCAGGAUUCC	Cleavage	1
PotatoMir1001772509_x6	PGSC0003DMT400065502	PHAP2A protein	1.5	14.695	1	19	462	480	AGAAUCUUGAUGAUGCUGC	GCAGCAUCAUCAGGAUUCC	Cleavage	1
PotatoMir1004398855_x67	PGSC0003DMT400071726	Relative to APETALA2 1	1.5	11.742	1	21	1750	1770	GGAAUCUUGAUGAUGCUGCAG	CUGCAGCAUCAUCAGGAUUCG	Cleavage	1
PotatoMir1001772511_x60	PGSC0003DMT400071726	Relative to APETALA2 1	1.5	11.742	1	20	1751	1770	AGAAUCUUGAUGAUGCUGCA	UGCAGCAUCAUCAGGAUUCG	Cleavage	1
PotatoMir1001772509_x6	PGSC0003DMT400071726	Relative to APETALA2 1	1.5	11.742	1	19	1752	1770	AGAAUCUUGAUGAUGCUGC	GCAGCAUCAUCAGGAUUCG	Cleavage	1
PotatoMir1004398855_x67	PGSC0003DMT400071730	Relative to APETALA2 1	1.5	11.742	1	21	1774	1794	GGAAUCUUGAUGAUGCUGCAG	CUGCAGCAUCAUCAGGAUUCG	Cleavage	1
PotatoMir1004398855_x67	PGSC0003DMT400071731	Relative to APETALA2 1	1.5	11.742	1	21	1409	1429	GGAAUCUUGAUGAUGCUGCAG	CUGCAGCAUCAUCAGGAUUCG	Cleavage	1
PotatoMir1001772511_x60	PGSC0003DMT400071731	Relative to APETALA2 1	1.5	11.742	1	20	1410	1429	AGAAUCUUGAUGAUGCUGCA	UGCAGCAUCAUCAGGAUUCG	Cleavage	1
PotatoMir1001772509_x6	PGSC0003DMT400071731	Relative to APETALA2 1	1.5	11.742	1	19	1411	1429	AGAAUCUUGAUGAUGCUGC	GCAGCAUCAUCAGGAUUCG	Cleavage	1
PotatoMir1004398855_x67	PGSC0003DMT400071732	Relative to APETALA2 1	1.5	11.742	1	21	1454	1474	GGAAUCUUGAUGAUGCUGCAG	CUGCAGCAUCAUCAGGAUUCG	Cleavage	1
PotatoMir1001772511_x60	PGSC0003DMT400071732	Relative to APETALA2 1	1.5	11.742	1	20	1455	1474	AGAAUCUUGAUGAUGCUGCA	UGCAGCAUCAUCAGGAUUCG	Cleavage	1
PotatoMir1001772509_x6	PGSC0003DMT400071732	Relative to APETALA2 1	1.5	11.742	1	19	1456	1474	AGAAUCUUGAUGAUGCUGC	GCAGCAUCAUCAGGAUUCG	Cleavage	1
PotatoMir1004398855_x67	PGSC0003DMT400071734	Relative to APETALA2 1	1.5	11.742	1	21	202	222	GGAAUCUUGAUGAUGCUGCAG	CUGCAGCAUCAUCAGGAUUCG	Cleavage	1
PotatoMir1001772511_x60	PGSC0003DMT400071734	Relative to APETALA2 1	1.5	11.742	1	20	203	222	AGAAUCUUGAUGAUGCUGCA	UGCAGCAUCAUCAGGAUUCG	Cleavage	1
PotatoMir1001772509_x6	PGSC0003DMT400071734	Relative to APETALA2 1	1.5	11.742	1	19	204	222	AGAAUCUUGAUGAUGCUGC	GCAGCAUCAUCAGGAUUCG	Cleavage	1

## Sheet: miR482
miRNA name	miRNA seq	miRNA seq	length	gene targeted			Targeted transcript
stu-miR482b
PotatoMir1005658171_x16170	UUACCGAUUCCCCCCAUUCCAA	TTACCGATTCCCCCCATTCCAA	22	NL25		AJ009719 NL25 protein gene	PGSC0003DMT400006234
stu-miR482b
miRNA_Acc.	Target_Acc.	target gene function annotation	Expectation	UPE	miRNA_start	miRNA_end	Target_start	Target_end	miRNA_aligned_fragment	Target_aligned_fragment	Inhibition	multiplicity
PotatoMir1005658171_x16170	PGSC0003DMT400035245	NL27	0.5	22.671	1	20	1070	1089	UUACCGAUUCCCCCCAUUCC	GGAAUGGGGGGAGUCGGUAA	Cleavage	1
PotatoMir1005658171_x16170	PGSC0003DMT400043723	NL27	0.5	18.381	1	20	736	755	UUACCGAUUCCCCCCAUUCC	GGAAUGGGGGGAGUCGGUAA	Cleavage	1
PotatoMir1005658171_x16170	PGSC0003DMT400035243	NL27	0.5	22.671	1	20	1070	1089	UUACCGAUUCCCCCCAUUCC	GGAAUGGGGGGAGUCGGUAA	Cleavage	1
PotatoMir1005658171_x16170	PGSC0003DMT400043724	NL27	0.5	18.381	1	20	736	755	UUACCGAUUCCCCCCAUUCC	GGAAUGGGGGGAGUCGGUAA	Cleavage	1
PotatoMir1005658171_x16170	PGSC0003DMT400043725	NL27	0.5	18.381	1	20	736	755	UUACCGAUUCCCCCCAUUCC	GGAAUGGGGGGAGUCGGUAA	Cleavage	1
PotatoMir1005658171_x16170	PGSC0003DMT400043726	NL27	0.5	18.381	1	20	736	755	UUACCGAUUCCCCCCAUUCC	GGAAUGGGGGGAGUCGGUAA	Cleavage	1
PotatoMir1005658171_x16170	PGSC0003DMT400035244	NL27	0.5	22.671	1	20	1070	1089	UUACCGAUUCCCCCCAUUCC	GGAAUGGGGGGAGUCGGUAA	Cleavage	1
PotatoMir1005658171_x16170	PGSC0003DMT400006234	NL25	0.5	22.455	1	20	808	827	UUACCGAUUCCCCCCAUUCC	GGAAUGGGGGGAGUCGGUAA	Cleavage	1
PotatoMir1005658171_x16170	PGSC0003DMT400024935	Gene of unknown function	0.5	23.409	1	20	913	932	UUACCGAUUCCCCCCAUUCC	GGAAUGGGGGGAGUCGGUAA	Cleavage	1
PotatoMir1005658171_x16170	PGSC0003DMT400002320	Resistance gene	1	17.933	1	20	37	56	UUACCGAUUCCCCCCAUUCC	GGAAUGGGGGGAGUUGGUAA	Cleavage	1
PotatoMir1005658171_x16170	PGSC0003DMT400040557	NL25	1	22.491	1	20	765	784	UUACCGAUUCCCCCCAUUCC	GGAAUGGGGGGAGUUGGUAA	Cleavage	1
PotatoMir1005658171_x16170	PGSC0003DMT400040529	NL25	1	22.491	1	20	679	698	UUACCGAUUCCCCCCAUUCC	GGAAUGGGGGGAGUUGGUAA	Cleavage	1
PotatoMir1005658171_x16170	PGSC0003DMT400050509	Disease resistance protein Gpa2	1.5	20.076	1	22	565	586	UUACCGAUUCCCCCCAUUCCAA	UUGGUAUGGGGGGUAUUGGUAA	Translation	1
PotatoMir1005658171_x16170	PGSC0003DMT400050510	Disease resistance protein Gpa2	1.5	20.076	1	22	565	586	UUACCGAUUCCCCCCAUUCCAA	UUGGUAUGGGGGGUAUUGGUAA	Translation	1
PotatoMir1005658171_x16170	PGSC0003DMT400083945	Bacterial spot disease resistance protein 4	0.5	17.475	1	20	850	869	UUACCGAUUCCCCCCAUUCC	GGCAUGGGGGGAAUUGGUAA	Cleavage	1
PotatoMir1005658171_x16170	PGSC0003DMT400083944	Bacterial spot disease resistance protein 4	0.5	17.475	1	20	850	869	UUACCGAUUCCCCCCAUUCC	GGCAUGGGGGGAAUUGGUAA	Cleavage	1

## Sheet: validated miRNAs
PotatoMir1005907528
miRNA_Acc.	Target_Acc.	target gene function annotation	Expectation	UPE	miRNA_start	miRNA_end	Target_start	Target_end	miRNA_aligned_fragment	Target_aligned_fragment	Inhibition	multiplicity
PotatoMir1005907528_x3771	PGSC0003DMT400073459	Conserved gene of unknown function	2	19.079	1	20	489	508	UUGCAACACACCUGAAUCGU	AUGAUUGAGAUGUGUUGCAA	Translation	1
PotatoMir1005907528_x3771	PGSC0003DMT400055734	Galactose oxidase	2	18.213	1	20	80	99	UUGCAACACACCUGAAUCGU	GCGAUUCAAAUGUGUUGCAA	Translation	1
PotatoMir1005907528_x3771	PGSC0003DMT400073460	Conserved gene of unknown function	2	19.079	1	20	729	748	UUGCAACACACCUGAAUCGU	AUGAUUGAGAUGUGUUGCAA	Translation	1
PotatoMir1005907528_x3771	PGSC0003DMT400073462	Conserved gene of unknown function	2	19.079	1	20	734	753	UUGCAACACACCUGAAUCGU	AUGAUUGAGAUGUGUUGCAA	Translation	1
PotatoMir1005907528_x3771	PGSC0003DMT400073461	Conserved gene of unknown function	2	19.079	1	20	737	756	UUGCAACACACCUGAAUCGU	AUGAUUGAGAUGUGUUGCAA	Translation	1
PotatoMir1005907528_x3771	PGSC0003DMT400055732	Galactose oxidase	2	18.251	1	20	656	675	UUGCAACACACCUGAAUCGU	GCGAUUCAAAUGUGUUGCAA	Translation	1
PotatoMir1005907528_x3771	PGSC0003DMT400055733	Galactose oxidase	2	18.399	1	20	763	782	UUGCAACACACCUGAAUCGU	GCGAUUCAAAUGUGUUGCAA	Translation	1
PotatoMir1005907528_x3771	PGSC0003DMT400070026	ATP binding / carbohydrate binding / kinase/ protein kinase/ protein serine/threonine kinase/ protein tyrosine kinase/ sugar binding	2	19.19	1	19	1074	1092	UUGCAACACACCUGAAUCG	UGAUUCAGGUGAGUUGCAC	Cleavage	1
PotatoMir1005907528_x3771	PGSC0003DMT400059291	Gene of unknown function	2	15.945	1	19	142	160	UUGCAACACACCUGAAUCG	CGAUUCAAAUGUGUUGCAA	Translation	1
PotatoMir1005907528_x3771	PGSC0003DMT400093159	F-box domain-containing protein	1.5	17.761	1	17	162	178	UUGCAACACACCUGAAU	AUUCAGGUGUGUUUCAA	Cleavage	1
PotatoMir1005907528_x3771	PGSC0003DMT400076216	F-Box protein	1.5	12.637	1	17	306	322	UUGCAACACACCUGAAU	AUUCAGGUGUGUUUCAA	Cleavage	1
PotatoMir1005564753
PotatoMir1005564753_x3830	PGSC0003DMT400005792	Conserved gene of unknown function	0	15.402	1	19	280	298	UGUCGCAGAUGACUUUCGC	GCGAAAGUCAUCUGCGACA	Cleavage	1
PotatoMir1005564753_x3830	PGSC0003DMT400005795	Conserved gene of unknown function	0	15.08	1	19	316	334	UGUCGCAGAUGACUUUCGC	GCGAAAGUCAUCUGCGACA	Cleavage	1
PotatoMir1005564753_x3830	PGSC0003DMT400092954	Gene of unknown function	1	19.155	1	18	731	748	UGUCGCAGAUGACUUUCG	CGGAGGUCAUCUGCGACA	Cleavage	1
PotatoMir1005564753_x3830	PGSC0003DMT400028009	Conserved gene of unknown function	2	20.603	1	20	124	143	UGUCGCAGAUGACUUUCGCC	GGGGAAACUCAUCUGCGACU	Cleavage	1
PotatoMir1005564753_x3830	PGSC0003DMT400028012	Conserved gene of unknown function	2	20.603	1	20	124	143	UGUCGCAGAUGACUUUCGCC	GGGGAAACUCAUCUGCGACU	Cleavage	1
PotatoMir1005564753_x3830	PGSC0003DMT400028010	Conserved gene of unknown function	2	20.603	1	20	124	143	UGUCGCAGAUGACUUUCGCC	GGGGAAACUCAUCUGCGACU	Cleavage	1
PotatoMir1005564753_x3830	PGSC0003DMT400028011	Conserved gene of unknown function	2	20.603	1	20	124	143	UGUCGCAGAUGACUUUCGCC	GGGGAAACUCAUCUGCGACU	Cleavage	1
PotatoMir1005564753_x3830	PGSC0003DMT400062930	Aldehyde dehydrogenase	1.5	13.609	1	17	1	17	UGUCGCAGAUGACUUUC	GAAGGUCAUUUGUGACA	Cleavage	1
PotatoMir1005564753_x3830	PGSC0003DMT400008665	Exostosin	2	14.59	1	17	477	493	UGUCGCAGAUGACUUUC	CGAAGUCAUUUGCGACA	Cleavage	1
PotatoMir1005564753_x3830	PGSC0003DMT400008664	Exostosin	2	14.59	1	17	1364	1380	UGUCGCAGAUGACUUUC	CGAAGUCAUUUGCGACA	Cleavage	1
